# Supplementary material for: Insertions in SARS-CoV-2 genome caused by template switch and duplications give rise to new variants that merit monitoring
Source: bioRxiv. 2021 Aug 24:2021.04.23.441209. Originally published 2021 Apr 26. Preprint. [Version 2] doi: 10.1101/2021.04.23.441209 (PMC8077628; doi:10.1101/2021.04.23.441209)
Supplement: Supplement 2 [file media-2.xlsx]

## Sheet: Sheet 1
Genome ID	Gene	Position	Length	Insert	PANGO lineage	Genome Collection Date	Genome version	Confirmed_in_alignment	Sequencing Technology	SRA ID	Lofreq_info
hCoV-19/Australia/NSW1427/2021	ORF1ab	7125	9	taccagtta	C.36	2021-01-08	2021-06-15	Y	Illumina iSeq
hCoV-19/Australia/VIC627/2020	ORF1ab	11074	3	ttt	B.4.5	2020-03-29	2021-06-15	Y	Illumina NextSeq 550	SRR11578397	DP=2847;AF=0.507903;SB=211;DP4=537,116,1382,64;INDEL;HRUN=8
hCoV-19/Austria/CeMM1950/2020	ORF3a	25699	3	ccc	B.1.1.373	2020	2021-06-15	Y	Illumina NovaSeq
hCoV-19/Austria/CeMM1950/2020	ORF8	28250	3	ctg	B.1.1.373	2020	2021-06-15	Y	Illumina NovaSeq
hCoV-19/Austria/CeMM2207/2020	S	22304	12	ctagtcttactt	B.1.1.70	2020-12-22	2021-06-15	Y	Illumina NovaSeq
hCoV-19/Austria/CeMM4207/2021	S	22304	12	ctagtcttactt	B.1.1.70	2021-01-08	2021-06-15	Y	Illumina NovaSeq
hCoV-19/Austria/CeMM4208/2021	S	22304	12	ctagtcttactt	B.1.1.70	2021-01-22	2021-06-15	Y	Illumina NovaSeq
hCoV-19/Bangladesh/BCSIR-DU-30/2021	ORF1ab	6749	2	ac	B.1.351.3	2021-03-15	2021-06-15	Y	Illumina MiniSeq
hCoV-19/Bangladesh/BCSIR-NILMRC-765/2021	ORF1ab	18281	2	at	B.1.351	2021-05-18	2021-06-15	Y
hCoV-19/Bangladesh/BCSIR-NILMRC-775/2021	ORF1ab	11302	3	cta	B.1.351.3	2021-05-18	2021-06-15	Y
hCoV-19/Belgium/AZDelta-2103154042021/2021	-	26512	8	aacatgga	B.1.177.77	2021-01-20	2021-06-15	Y
hCoV-19/Belgium/CHUNamur1318018001/2021	ORF1ab	20768	3	ccg	B.1.1.7	2021-02-19	2021-06-15	Y	Illumina Iseq
hCoV-19/Belgium/Jessa_55-2103-000465/2021	ORF8	27913	7	aattgcc	B.1.177	2021-01-20	2021-06-15	Y
hCoV-19/Belgium/Jessa_55-2105-001032/2021	S	22204	9	acagatcga	B.1.214.2	2021-02-04	2021-06-15	Y	Illumina MiSeq
hCoV-19/Belgium/MBLG200947/2021	-	28262	4	aaca	P.1	2021-05-20	2021-06-15	Y
hCoV-19/Belgium/MBLGOT031150/2021	-	28262	4	aaca	P.1	2021-05-25	2021-06-15	Y
hCoV-19/Belgium/MBLGPF851455/2021	-	28262	4	aaca	P.1	2021-05-31	2021-06-15	Y
hCoV-19/Belgium/rega-3540/2021	S	22204	9	acagatcga	B.1.214.2	2021-02-20	2021-06-15	Y	Nanopore MinION
hCoV-19/Belgium/rega-3577/2021	S	22204	9	acagatcga	B.1.214.2	2021-02-17	2021-06-15	Y	Nanopore MinION
hCoV-19/Belgium/rega-4790/2021	S	22204	9	acagatcga	B.1.214.2	2021-03-04	2021-06-15	Y	Nanopore MinION
hCoV-19/Belgium/rega-4871/2021	S	22204	9	acagatcga	B.1.214.2	2021-02-28	2021-06-15	Y	Nanopore MinION
hCoV-19/Belgium/rega-5370/2021	S	22204	9	acagatcga	B.1.214.2	2021-03-12	2021-06-15	Y	Nanopore MinION
hCoV-19/Belgium/rega-5646/2021	S	22204	9	acagatcga	B.1.214.2	2021-03-11	2021-06-15	Y	Nanopore MinION
hCoV-19/Belgium/rega-7503/2021	S	22204	9	acagatcga	B.1.214.2	2021-04-09	2021-06-15	Y	Nanopore MinION
hCoV-19/Belgium/UMONS-CV2112692231/2021	-	28262	4	aaca	P.1	2021-04-16	2021-06-15	Y
hCoV-19/Belgium/UZA-UA-00162905/2021	ORF1ab	3757	2	tg	B.1.177	2021-02-06	2021-06-15	Y	Illumina MiSeq
hCoV-19/Belgium/UZA-UA-00162922/2021	ORF1ab	19355	2	ag	B.1.160	2021-02-05	2021-06-15	Y
hCoV-19/Belgium/UZA-UA-24878613/2021	ORF1ab	6707	2	ag	B.1.160	2021-02-08	2021-06-15	Y
hCoV-19/Belgium/UZA-UA-24878613/2021	ORF1ab	6707	2	ag	B.1.160	2021-02-08	2021-06-15	Y
hCoV-19/Belgium/UZA-UA-47493957/2021	ORF1ab	8949	9	tagggagga	B.1.1.318	2021-03-08	2021-06-15	Y	Illumina Miseq
hCoV-19/Belgium/UZA-UA-47788397/2021	ORF1ab	6707	2	ag	B.1.160	2021-02-09	2021-06-15	Y
hCoV-19/Belgium/UZA-UA-7094/2021	ORF1ab	6713	3	tta	B.1.160	2021-01-22	2021-06-15	Y	llumina MiSeq
hCoV-19/Belgium/UZA-UA-7094/2021	ORF1ab	6952	3	acc	B.1.160	2021-01-22	2021-06-15	Y	llumina MiSeq
hCoV-19/Belgium/UZA-UA-8659/2021	ORF1ab	6707	2	ag	B.1.160	2021-01-21	2021-06-15	Y
hCoV-19/Belgium/UZA-UA-8659/2021	ORF1ab	6707	2	ag	B.1.160	2021-01-21	2021-06-15	Y
hCoV-19/Belgium/UZA-UA-9451/2021	ORF1ab	6707	2	ag	B.1.160	2021-01-22	2021-06-15	Y
hCoV-19/Belgium/UZA-UA-CV0614875118/2021	ORF1ab	6707	2	ag	B.1.160	2021-01-30	2021-04-14	Y
hCoV-19/Belgium/UZA-UA-CV0614875118/2021	ORF1ab	6707	2	ag	B.1.160	2021-01-30	2021-04-14	Y
hCoV-19/Belgium/UZA-UA-CV0643201946/2021	ORF1ab	6707	2	ag	B.1.160	2021-02-04	2021-06-15	Y
hCoV-19/Belgium/UZA-UA-TIP468/2021	S	22083	3	ttt	C.36	2021-03-18	2021-06-15	Y	Illumina NextSeq
hCoV-19/Belgium/UZA-UA-TLM784/2021	S	22204	9	acagatcga	B.1.214.2	2021-03-29	2021-06-15	Y	Illumina NextSeq
hCoV-19/Brazil/AL-FIOCRUZ-4789/2021	-	28262	4	aaca	P.1	2021-01-27	2021-06-15	Y
hCoV-19/Brazil/AM-00703/2021	-	28262	4	aaca	P.1	2021-01-18	2021-06-15	Y
hCoV-19/Brazil/AM-FIOCRUZ-20842882CA/2020	-	28262	4	aaca	P.1	2020-12-04	2021-06-15	Y
hCoV-19/Brazil/AM-FIOCRUZ-20843198JS/2020	-	28262	4	aaca	P.1	2020-12-21	2021-06-15	Y
hCoV-19/Brazil/AM-FIOCRUZ-20843201ML/2020	-	28262	4	aaca	P.1	2020-12-21	2021-06-15	Y
hCoV-19/Brazil/AM-FIOCRUZ-20843278FR/2020	-	28262	4	aaca	P.1	2020-12-23	2021-06-15	Y
hCoV-19/Brazil/AM-FIOCRUZ-20892204FL/2020	-	28262	4	aaca	P.1	2020-12-21	2021-06-15	Y
hCoV-19/Brazil/AM-FIOCRUZ-21843667JC/2021	-	28262	4	aaca	P.1	2021-01-11	2021-06-15	Y
hCoV-19/Brazil/AM-FIOCRUZ-21890006JG/2021	-	28262	4	aaca	P.1	2021-01-04	2021-06-15	Y
hCoV-19/Brazil/AM-FIOCRUZ-21890025RM/2021	-	28262	4	aaca	P.1	2021-01-05	2021-06-15	Y
hCoV-19/Brazil/AM-IEC-177290/2020	-	28262	4	aaca	P.1	2020-12-21	2021-06-15	Y
hCoV-19/Brazil/ES-FIOCRUZ-9923/2021	-	28262	4	aaca	P.1	2021-02-05	2021-06-15	Y
hCoV-19/Brazil/GO-HLAGYN-1602994/2021	ORF1ab	3740	3	gac	P.1	2021-04-09	2021-06-15	Y	Illumina NextSeq
hCoV-19/Brazil/GO-HLAGYN-1602994/2021	-	28262	4	aaca	P.1	2021-04-09	2021-06-15	Y	Illumina NextSeq
hCoV-19/Brazil/GO-HLAGYN-1671054/2021	-	28262	4	aaca	P.1	2021-05-24	2021-06-15	Y
hCoV-19/Brazil/MA-FIOCRUZ-11509/2021	-	28262	4	aaca	P.1	2021-01-18	2021-06-15	Y
hCoV-19/Brazil/PA-FIOCRUZ-14605/2021	-	28262	4	aaca	P.1	2021-03-09	2021-06-15	Y
hCoV-19/Brazil/PB-FIOCRUZ-18345/2021	-	28262	4	aaca	P.1	2021-02-08	2021-06-15	Y
hCoV-19/Brazil/PR-FIOCRUZ-21062/2021	-	28262	4	aaca	P.1	2021-03-18	2021-06-15	Y
hCoV-19/Brazil/RJ-00823/2021	-	28262	4	aaca	P.1.1	2021-02-05	2021-06-15	Y
hCoV-19/Brazil/RJ-00840/2021	-	28262	4	aaca	P.1	2021-01-19	2021-06-15	Y
hCoV-19/Brazil/RJ-0920/2020	ORF1ab	18179	2	tt	B.1.1.33	2020-03-29	2021-06-15	Y
hCoV-19/Brazil/RJ-FIOCRUZ-15099/2021	-	28262	4	aaca	P.1	2021-03-22	2021-06-15	Y
hCoV-19/Brazil/RJ-FIOCRUZ-6789/2021	-	28262	4	aaca	P.1	2021-02-15	2021-06-15	Y
hCoV-19/Brazil/RJ-FIOCRUZ-9453/2021	-	28262	4	aaca	P.1	2021-02-22	2021-06-15	Y
hCoV-19/Brazil/RJ-LNN00726/2021	ORF8	27899	2	tt	P.1	2021-04-22	2021-06-15	Y
hCoV-19/Brazil/RJ-LNN00726/2021	-	28262	4	aaca	P.1	2021-04-22	2021-06-15	Y
hCoV-19/Brazil/RJ-LNN01310/2021	-	28262	4	aaca	P.1	2021-05-05	2021-06-15	Y
hCoV-19/Brazil/RN-00847/2021	-	28262	4	aaca	P.1	2021-01-26	2021-06-15	Y
hCoV-19/Brazil/RN-00851/2021	-	28262	4	aaca	P.1	2021-02-01	2021-06-15	Y
hCoV-19/Brazil/RN-00860/2021	-	28262	4	aaca	P.1	2021-01-28	2021-06-15	Y
hCoV-19/Brazil/RN-00878/2021	-	28262	4	aaca	P.1	2021-01-29	2021-06-15	Y
hCoV-19/Brazil/RN-IEC-177512/2021	-	28262	4	aaca	P.1	2021-01-18	2021-06-15	Y
hCoV-19/Brazil/RS-00671/2020	ORF3a	26079	3	ttc	B.1.1.33	2020-11-26	2021-06-15	Y	Illumina MiSeq	SRR13510393	DP=2565;AF=0.961793;SB=9;DP4=40,52,1285,1182;INDEL;HRUN=2
hCoV-19/Brazil/RS-HBM-39496/2021	ORF7b	27791	6	tagatc	P.1	2021-03-16	2021-06-15	Y
hCoV-19/Brazil/RS-LMM53991/2021	-	28262	4	aaca	P.1	2021-04-17	2021-06-15	Y	Illumina MiSeq
hCoV-19/Brazil/RS-LMM54276/2021	-	28262	4	aaca	P.1	2021-04-21	2021-06-15	Y
hCoV-19/Brazil/SC-FIOCRUZ-19099/2021	-	28262	4	aaca	P.1	2021-03-07	2021-06-15	Y
hCoV-19/Brazil/SC-FIOCRUZ-19112/2021	-	28262	4	aaca	P.1	2021-02-28	2021-06-15	Y
hCoV-19/Brazil/SP-20230/2021	-	28262	4	aaca	P.1	2021-04-08	2021-06-15	Y
hCoV-19/Brazil/SP-21193/2021	-	28262	4	aaca	P.1	2021-04-14	2021-06-15	Y
hCoV-19/Brazil/SP-22215/2021	-	28262	4	aaca	P.1	2021-04-22	2021-06-15	Y
hCoV-19/Brazil/SP-26085/2021	-	28262	4	aaca	P.1	2021-05-11	2021-06-15	Y
hCoV-19/Brazil/SP-26359/2021	-	28262	4	aaca	P.1	2021-05-12	2021-06-15	Y
hCoV-19/Brazil/SP-ACCLGBM2/2021	-	28262	4	aaca	P.1	2021-01-29	2021-06-15	Y
hCoV-19/Brazil/SP-BT13035/2021	-	28262	4	aaca	P.1	2021-01-22	2021-06-15	Y
hCoV-19/Brazil/SP-BT25937/2021	-	28262	4	aaca	P.1	2021-05-11	2021-06-15	Y
hCoV-19/Brazil/SP-BTSC-7/2021	-	28262	4	aaca	P.1	2021-04-07	2021-06-15	Y
hCoV-19/Brazil/SP-BTSC-8/2021	-	28262	4	aaca	P.1	2021-04-05	2021-06-15	Y
hCoV-19/Brazil/SP-IB_100119/2021	-	28262	4	aaca	P.1	2021-03-09	2021-06-15	Y
hCoV-19/Brazil/SP-IB_100778/2021	-	28262	4	aaca	P.1	2021-04-14	2021-06-15	Y
hCoV-19/Brazil/SP-IB_100778/2021	-	29682	4	aatc	P.1	2021-04-14	2021-06-15	Y
hCoV-19/Brazil/SP-IB_100892/2021	-	28262	4	aaca	P.1	2021-04-05	2021-06-15	Y
hCoV-19/Brazil/SP-IB_100990/2021	-	28262	4	aaca	P.1	2021-04-05	2021-06-15	Y
hCoV-19/Brazil/SP-IB_101440/2021	-	28262	4	aaca	P.1	2021-04-12	2021-06-15	Y
hCoV-19/Brazil/SP-IB_101766/2021	-	28262	4	aaca	P.1	2021-04-20	2021-06-15	Y
hCoV-19/Brazil/SP-IB_102087/2021	-	28262	4	aaca	P.1	2021-04-25	2021-06-15	Y
hCoV-19/Brazil/SP-IB_102104/2021	-	28262	4	aaca	P.1	2021-04-26	2021-06-15	Y
hCoV-19/Brazil/SP-IB_102179/2021	-	28262	4	aaca	P.1	2021-04-26	2021-06-15	Y
hCoV-19/Brazil/SP-IB_103088/2021	-	28262	4	aaca	P.1	2021-04-20	2021-06-15	Y
hCoV-19/Brazil/SP-IB_110837/2021	ORF3a	25699	3	ccc	P.1	2021-05-17	2021-06-15	Y	Illumina
hCoV-19/Brazil/SP-IB_110837/2021	-	28262	4	aaca	P.1	2021-05-17	2021-06-15	Y	Illumina
hCoV-19/Brazil/SP-IB_110853/2021	-	28262	4	aaca	P.1	2021-05-18	2021-06-15	Y
hCoV-19/Brazil/SP-IB_110893/2021	-	28262	4	aaca	P.1	2021-05-19	2021-06-15	Y
hCoV-19/Brazil/SP-IB_111051/2021	-	28262	4	aaca	P.1	2021-05-16	2021-06-15	Y
hCoV-19/Brazil/SP-IB_111914/2021	ORF3a	25882	3	ctt	P.1	2021-05-27	2021-06-15	Y	Illumina
hCoV-19/Brazil/SP-IB_111914/2021	-	28262	4	aaca	P.1	2021-05-27	2021-06-15	Y	Illumina
hCoV-19/Brazil/SP-IB_112112/2021	-	28262	4	aaca	P.1	2021-05-02	2021-06-15	Y
hCoV-19/Brazil/SP-IB_112257/2021	-	28262	4	aaca	P.1	2021-05-25	2021-06-15	Y
hCoV-19/Brazil/SP-IB_112364/2021	-	28262	4	aaca	P.1	2021-05-25	2021-06-15	Y
hCoV-19/Brazil/SP-IB_112367/2021	-	28262	4	aaca	P.1	2021-05-21	2021-06-15	Y
hCoV-19/Brazil/SP-SJRP129735/2021	-	28262	4	aaca	P.1	2021-04-27	2021-06-15	Y
hCoV-19/Brazil/SP-SJRP129889/2021	-	28262	4	aaca	P.1	2021-04-27	2021-06-15	Y
hCoV-19/Canada/AB-ABPHL-15748/2021	-	28262	4	aaca	P.1	2021-04-20	2021-06-15	Y
hCoV-19/Canada/ABPHL-03969/2021	S	22086	12	cttaggagaatg	B.1.438.1	2021-02-11	2021-06-15	Y	unknown
hCoV-19/Canada/ABPHL-07505/2021	ORF1ab	11546	9	agcagcgag	B.1.438.1	2021-03-02	2021-06-15	Y	unknown
hCoV-19/Canada/BC-BCCDC-10020/2020	ORF1ab	11071	6	ttcttt	B.1.128	2020-12-14	2021-06-15	Y	Illumina MiSeq, 1200bp
hCoV-19/Canada/BC-BCCDC-6254/2020	ORF1ab	20139	9	agcctggcg	AE.8	2020-10-11	2021-06-15	Y	Illumina MiSeq, 1200bp
hCoV-19/Canada/ON-PHL-21-01265/2021	ORF1ab	1813	3	aaa	B.1.438.1	2021-01	2021-06-15	Y	Illumina MiSeq
hCoV-19/Canada/ON-PHL-21-01266/2021	ORF1ab	1813	3	aaa	B.1.438.1	2021-01	2021-06-15	Y	Illumina MiSeq
hCoV-19/Canada/ON-PHL-21-01268/2021	ORF1ab	1813	3	aaa	B.1.438.1	2021-01	2021-06-15	Y	Illumina MiSeq
hCoV-19/Canada/ON-PHL-21-01278/2021	ORF1ab	1813	3	aaa	B.1.438.1	2021-01	2021-06-15	Y	Illumina MiSeq
hCoV-19/Canada/ON-PHL-21-11331/2021	ORF1ab	16875	12	cagggaggagga	B.1.1.318	2021-04	2021-06-15	Y	Illumina MiSeq	SRR13619765	DP=1494;AF=0.980589;SB=41;DP4=17,6,1420,45;INDEL;HRUN=1
hCoV-19/Canada/ON-PHL-21-11510/2021	ORF1ab	16851	9	tcgcgggaa	B.1.2	2021-04	2021-06-15	Y	Illumina NextSeq
hCoV-19/Canada/ON-PHL-21-16922/2021	-	28262	4	aaca	P.1.1	2021-04	2021-06-15	Y	Illumina NextSeq
hCoV-19/Canada/ON-PHL-21-17557/2021	S	23933	3	cac	B.1.351	2021-04	2021-06-15	Y	Illumina NextSeq
hCoV-19/Canada/ON-S1768/2020	ORF1ab	11427	3	tta	B.1.349	2020-11-08	2021-06-15	Y	Illumina MiniSeq
hCoV-19/Canada/QC-HCLM-7056141164/2020	ORF3a	25759	3	tag	B.1.1.157	2020-11-12	2021-06-15	Y	Illumina NexteraFlex
hCoV-19/Chile/AN-101014/2021	-	28262	4	aaca	P.1	2021-05-22	2021-06-15	Y
hCoV-19/Chile/BI-84772/2021	-	28262	4	aaca	P.1	2021-04-25	2021-06-15	Y
hCoV-19/Chile/RM-64935/2021	-	28262	4	aaca	P.1	2021-03-27	2021-06-15	Y
hCoV-19/Chile/RM-96857/2021	-	28262	4	aaca	P.1	2021-05-19	2021-06-15	Y
hCoV-19/Chile/RM-97596/2021	-	28262	4	aaca	P.1	2021-05-21	2021-06-15	Y
hCoV-19/Chile/Santiago-PUC_MVL_0262/2020	N	29451	3	tct	B.1	2020-05-04	2021-06-15	Y	Illumina MiSeq
hCoV-19/Chile/TA-54512/2021	-	28262	4	aaca	P.1	2021-03-15	2021-06-15	Y
hCoV-19/Chile/TA-68049/2021	-	28262	4	aaca	P.1	2021-03-30	2021-06-15	Y
hCoV-19/Colombia/DC-379038/2021	-	28262	4	aaca	P.1	2021-04-10	2021-06-15	Y
hCoV-19/Costa_Rica/INC-0604/2021	S	22205	9	cggcaggct	A.2.5.1	2021-04-21		Y
hCoV-19/Denmark/DCGC-10669/2020	ORF7b	27784	2	tc	B.1.177.12	2020-11-02	2021-06-15	Y
hCoV-19/Denmark/DCGC-18096/2020	ORF3a	25882	3	ctt	B.1.177.21	2020-12-14	2021-06-15	Y	Oxford Nanopore
hCoV-19/Denmark/DCGC-18168/2020	ORF3a	25882	3	ctt	B.1.177.21	2020-12-14	2021-06-15	Y	Oxford Nanopore
hCoV-19/Denmark/DCGC-18461/2020	ORF3a	25882	3	ctt	B.1.177.21	2020-12-07	2021-06-15	Y	Oxford Nanopore
hCoV-19/Denmark/DCGC-21581/2020	ORF3a	25882	3	ctt	B.1.177.21	2020-12-21	2021-06-15	Y	Oxford Nanopore
hCoV-19/Denmark/DCGC-21644/2020	ORF3a	25882	3	ctt	B.1.177.21	2020-12-21	2021-06-15	Y	Oxford Nanopore
hCoV-19/Denmark/DCGC-22781/2020	ORF3a	25882	3	ctt	B.1.177.21	2020-12-07	2021-06-15	Y	Oxford Nanopore
hCoV-19/Denmark/DCGC-2321/2020	ORF1ab	11075	2	tc	B.1.1	2020-08-10	2021-06-15	Y	Nanopore MinION
hCoV-19/Denmark/DCGC-24996/2020	ORF3a	25882	3	ctt	B.1.177.21	2020-12-28	2021-06-15	Y	Oxford Nanopore
hCoV-19/Denmark/DCGC-29483/2021	ORF3a	25882	3	ctt	B.1.177.21	2021-01-04	2021-06-15	Y	Oxford Nanopore
hCoV-19/Denmark/DCGC-30367/2020	ORF3a	25882	3	ctt	B.1.177.21	2020-12-07	2021-06-15	Y	Oxford Nanopore
hCoV-19/Denmark/DCGC-36603/2020	ORF3a	25882	3	ctt	B.1.177.21	2020-12-14	2021-06-15	Y	Oxford Nanopore
hCoV-19/Denmark/DCGC-39334/2020	ORF3a	25882	3	ctt	B.1.177.21	2020-12-14	2021-06-15	Y	Oxford Nanopore
hCoV-19/Dominican_Republic/21906/2021	ORF1ab	5832	6	cgccgg	B.1.575	2021-03-16		Y
hCoV-19/Ecuador/NIC-INSPI-315127/2021	S	22205	9	cggcaggct	A.2.5	2021-05-07	2021-06-15	Y	Illumina Miseq
hCoV-19/Ecuador/NIC-INSPI-315127/2021	ORF7a	27630	8	aacaaaca	A.2.5	2021-05-07	2021-06-15	Y	Illumina Miseq
hCoV-19/Ecuador/NIC-INSPI-317398/2021	ORF7a	27677	3	ctc	A.2.5	2021-05-13	2021-06-15	Y	Illumina MiSeq
hCoV-19/Egypt/NRC-6102/2020	ORF1ab	19292	3	ttt	B.1.1.1	2020-06-28	2021-06-15	Y	Illumina Novaseq
hCoV-19/England/20109053406/2020	S	22353	3	tta	B.1.1.257	2020-03-07	2021-06-15	Y	Illumina NextSeq
hCoV-19/England/20139058604/2020	S	22304	9	cccaccaga	B.3	2020-03-27	2021-06-15	Y	Illumina NextSeq
hCoV-19/England/205000381/2020	ORF6	27363	7	gtacccg	C.30	2020-12-07	2021-06-15	Y
hCoV-19/England/ALDP-10EB09F/2021	-	28265	9	acaaattgc	B.1.177.4	2021-01-20	2021-06-15	Y
hCoV-19/England/ALDP-137927F/2021	ORF1ab	3985	3	aca	B.1.177	2021-02-28	2021-06-15	Y	Illumina NovaSeq
hCoV-19/England/ALDP-1575CEC/2021	-	28262	4	aaca	P.1	2021-05-09	2021-06-15	Y
hCoV-19/England/ALDP-1575CEC/2021	ORF10	29593	2	at	P.1	2021-05-09	2021-06-15	Y
hCoV-19/England/ALDP-1576DD9/2021	-	28262	4	aaca	P.1	2021-05-09	2021-06-15	Y
hCoV-19/England/ALDP-1576DD9/2021	ORF10	29593	2	at	P.1	2021-05-09	2021-06-15	Y
hCoV-19/England/ALDP-4A5607/2020	S	21856	9	aaggctgag	B.1.1.372	2020-06-12	2021-06-15	Y	Illumina NovaSeq	ERR4632227	DP=50188;AF=0.682573;SB=2147483647;DP4=12785,782,11448,22809;INDEL;HRUN=2
hCoV-19/England/ALDP-5C174D/2020	ORF8	28028	2	ta	B.1.1	2020-06-19	2021-06-15	Y
hCoV-19/England/ALDP-944571/2020	ORF8	28028	2	ta	B.1.1	2020-06-07	2021-06-15	Y
hCoV-19/England/ALDP-944580/2020	ORF8	28028	2	ta	B.1.1	2020-06-07	2021-06-15	Y
hCoV-19/England/ALDP-9448A5/2020	ORF3a	25699	3	ccc	B.1.1	2020-06-07	2021-06-15	Y	Illumina NovaSeq
hCoV-19/England/ALDP-9448C3/2020	ORF3a	25699	3	ccc	B.1.1	2020-06-07	2021-06-15	Y	Illumina NovaSeq
hCoV-19/England/ALDP-94491B/2020	ORF3a	25699	3	ccc	B.1.1	2020-06-07	2021-06-15	Y	Illumina NovaSeq
hCoV-19/England/ALDP-950633/2020	ORF8	28028	2	ta	B.1.1	2020-06-18	2021-06-15	Y
hCoV-19/England/ALDP-951EC1/2020	ORF8	28028	2	ta	B.1.1	2020-06-10	2021-06-15	Y
hCoV-19/England/ALDP-952561/2020	ORF8	28028	2	ta	B.1.1	2020-06-09	2021-06-15	Y
hCoV-19/England/ALDP-95405F/2020	ORF8	28028	2	ta	B.1.1	2020-06-12	2021-06-15	Y
hCoV-19/England/ALDP-954E28/2020	ORF8	28028	2	ta	B.1.1	2020-06-13	2021-06-15	Y
hCoV-19/England/ALDP-95504F/2020	ORF3a	25699	3	ccc	B.1.1	2020-06-12	2021-06-15	Y	Illumina NovaSeq
hCoV-19/England/ALDP-95505E/2020	ORF3a	25699	3	ccc	B.1.1	2020-06-12	2021-06-15	Y	Illumina NovaSeq
hCoV-19/England/ALDP-9556B6/2020	ORF8	28028	2	ta	B.1.1	2020-06-12	2021-06-15	Y
hCoV-19/England/ALDP-955F60/2020	ORF8	28028	2	ta	B.1.1	2020-06-08	2021-06-15	Y
hCoV-19/England/ALDP-95D27E/2020	ORF8	28028	2	ta	B.1.1	2020-06-16	2021-06-15	Y
hCoV-19/England/ALDP-9FD38C/2020	ORF1ab	15892	9	taagcacta	B.1.1.138	2020-10-02	2021-06-15	Y	Illumina NovaSeq	ERR4689403	DP=25717;AF=0.973247;SB=55;DP4=246,5,25011,18;INDEL;HRUN=2
hCoV-19/England/ALDP-A670A3/2020	ORF1ab	6930	3	ttt	B.1.177	2020-10-12	2021-06-15	Y	Illumina NovaSeq
hCoV-19/England/ALDP-A6C958/2020	S	22083	3	ttt	B.1.177.17	2020-10-14	2021-06-15	Y	Illumina NovaSeq	ERR4789213	DP=18265;AF=0.946400;SB=0;DP4=268,0,17286,0;INDEL;HRUN=5
hCoV-19/England/ALDP-A6E6E6/2020	ORF7b	27765	5	ctcaa	B.1.177	2020-10-15	2021-06-15	Y
hCoV-19/England/ALDP-A6F2C3/2020	N	28934	3	tgc	B.1.177.56	2020-10-15	2021-06-15	Y	Illumina NovaSeq
hCoV-19/England/ALDP-C3BCDF/2020	ORF7a	27631	15	aatgtcgcgcattgg	B.1.408	2020-12-11	2021-06-15	Added_from_metadata	Illumina NovaSeq	ERR5025651	DP=8203;AF=0.931123;SB=0;DP4=25,0,7638,0;INDEL;HRUN=1
hCoV-19/England/ALDP-C88990/2020	ORF3a	26184	7	tccgggg	B.1.428.2	2020-12-17	2021-06-15	Y
hCoV-19/England/ALDP-CB3CEE/2020	ORF3a	25699	3	ccc	B.1.177.10	2020-12-19	2021-06-15	Y	Illumina NovaSeq
hCoV-19/England/ALDP-EF0BF5/2021	ORF8	27906	2	tt	B.1.177.10	2021-01-03	2021-06-15	Y
hCoV-19/England/CAMC-E5257B/2021	S	22298	12	gagattcgtggg	B.1.1.7	2021-01-02	2021-06-15	Added_from_metadata	Illumina NovaSeq	ERR5180217	DP=12797;AF=0.979448;SB=6;DP4=12,5,10234,2300;INDEL;HRUN=1
hCoV-19/England/HSLL-15BC3E4/2021	ORF8	27900	2	ta	B.1.617.2	2021-05-24	2021-06-15	Y
hCoV-19/England/HSLL-15BC50C/2021	ORF8	27900	2	ta	B.1.617.2	2021-05-24	2021-06-15	Y
hCoV-19/England/LIVE-A012D/2020	ORF8	28028	2	ta	B.1.1	2020-06-04	2021-06-15	Y
hCoV-19/England/LIVE-A0284/2020	ORF8	28028	2	ta	B.1.1	2020-06-02	2021-06-15	Y
hCoV-19/England/LOND-D5954/2020	ORF6	27372	11	acattagaggg	B.1	2020-04-17	2021-06-15	Y	Oxford Nanopore GridION	ERR4247299	Insertion is present, but may be of different length DP=753;AF=0.658699;SB=10;DP4=25,34,267,229;INDEL;HRUN=2
hCoV-19/England/MILK-1523BE0/2021	ORF7a	27543	5	gatag	B.1.1.7	2021-04-20	2021-06-15	Y	Illumina NovaSeq 6000	ERR5876421	DP=24424;AF=0.937725;SB=0;DP4=1466,0,22903,0;INDEL;HRUN=1
hCoV-19/England/MILK-15375DC/2021	-	28262	4	aaca	P.1	2021-04-25	2021-06-15	Y
hCoV-19/England/MILK-15375DC/2021	ORF10	29593	2	at	P.1	2021-04-25	2021-06-15	Y
hCoV-19/England/MILK-A47188/2020	ORF1ab	626	3	ttc	B.1.160.23	2020-10-06	2021-06-15	Y	Illumina NovaSeq	ERR4763747	DP=15538;AF=0.800811;SB=0;DP4=0,2482,5,12438;INDEL;HRUN=2
hCoV-19/England/MILK-B8C845/2020	S	22204	12	aagcttggaccg	B.1.177	2020-11-13	2021-06-15	Y	Illumina NovaSeq	ERR4908671	DP=759;AF=0.939394;SB=0;DP4=0,7,0,713;INDEL;HRUN=1
hCoV-19/England/MILK-FAA1E8/2021	S	22204	9	acagatcga	B.1.214.2	2021-01-09	2021-06-15	Y	Illumina NovaSeq
hCoV-19/England/NORT-295D8F/2020	ORF8	27903	5	ttttt	B.3	2020-05-17	2021-06-15	Y
hCoV-19/England/NORT-2968E7/2020	ORF1ab	11074	3	ttt	B.39	2020-04-27	2021-06-15	Y	Illumina NovaSeq
hCoV-19/England/QEUH-15F466F/2021	ORF7a	27408	12	catgtctgtgga	B.1.617.2	2021-05-30	2021-06-15	Y	ILLUMINA NovaSeq
hCoV-19/England/QEUH-A4C5A5/2020	ORF1ab	532	9	atcgtgtgg	B.1.1.37	2020-10-07	2021-06-15	Y	Illumina	ERR4759902	DP=1824;AF=0.893092;SB=6;DP4=40,52,816,813;INDEL;HRUN=1
hCoV-19/England/QEUH-B1172A/2020	ORF1ab	3354	3	tta	B.1.1.311	2020-11-02	2021-06-15	Y	Illumina NovaSeq
hCoV-19/England/QEUH-C4B8BA/2020	S	21569	3	ttt	B.1.177	2020-12-13	2021-06-15	Y	Illumina NovaSeq
hCoV-19/England/QEUH-C4B8BA/2020	ORF3a	25472	3	ttt	B.1.177	2020-12-13	2021-06-15	Y	Illumina NovaSeq
hCoV-19/England/QEUH-E8F108/2021	S	22204	9	acagatcga	B.1.214.2	2021-01-04	2021-06-15	Y	Illumina NovaSeq
hCoV-19/England/SHEF-10D36A7/2020	ORF6	27295	12	taacctagttgc	B.1.177.48	2020-12-20	2021-06-15	Y	Oxford Nanopore
hCoV-19/France/ARA-HCL021051794401/2021	S	22204	9	acagatcga	B.1.214.2	2021-03-16	2021-06-15	Y	Illumina NextSeq
hCoV-19/France/ARA-HCL021061322501/2021	S	22204	9	acagatcga	B.1.214.2	2021-03-30	2021-06-15	Y	Illumina NextSeq
hCoV-19/France/ARA-HCL021073351501/2021	-	28262	4	aaca	P.1	2021-04-15	2021-06-15	Y
hCoV-19/France/ARA-HCL990000251882/2021	S	22204	9	acagatcga	B.1.214.2	2021-02-16	2021-06-15	Y	Illumina NextSeq
hCoV-19/France/BRE-IPP05709/2021	S	22204	9	acagatcga	B.1.214.2	2021-03-16	2021-06-15	Y	Illumina NextSeq 500
hCoV-19/France/BRE-IPP05709/2021	ORF7a	27691	3	ttt	B.1.214.2	2021-03-16	2021-06-15	Y	Illumina NextSeq 500
hCoV-19/France/BRE-IPP05894/2021	ORF7a	27691	2	tt	L.3	2021-03-15	2021-06-15	Y	Illumina NextSeq 500
hCoV-19/France/BRE-IPP05906/2021	ORF7a	27691	2	tt	L.3	2021-03-16	2021-06-15	Y
hCoV-19/France/BRE-IPP05907/2021	ORF7a	27691	2	tt	L.3	2021-03-16	2021-06-15	Y	Illumina NextSeq 500
hCoV-19/France/GES-IPP10957/2020	ORF7a	27756	9	aaaactttt	B.1.416.1	2020-12-17	2021-06-15	Y
hCoV-19/France/GES-IPP10968/2020	ORF7a	27756	9	aaaactttt	B.1.416.1	2020-12-18	2021-06-15	Y
hCoV-19/France/GES-IPP10971/2020	ORF7a	27756	9	aaaactttt	B.1.416.1	2020-12-18	2021-06-15	Y
hCoV-19/France/HDF-1138057452/2021	S	23133	5	aagaa	B.1.1.7	2021-05-26	2021-06-15	Y
hCoV-19/France/HDF-P211-21122M0945/2021	ORF1ab	19285	2	ct	B.1.351.2	2021-03-21	2021-06-15	Y	NGS Illumina
hCoV-19/France/IDF-B119-05/2021	S	22204	9	acagatcga	B.1.214.2	2021-03-12	2021-06-15	Y
hCoV-19/France/IDF-HB_112104031612/2021	-	28262	4	aaca	P.1	2021-04-08	2021-06-15	Y
hCoV-19/France/IDF-HMN-21032010330/2021	-	26511	8	aacctcgg	B.1.160	2021-03-01	2021-06-15	Y
hCoV-19/France/IDF-HMN-21032050496/2021	-	28262	4	aaca	P.1.1	2021-03-03	2021-06-15	Y
hCoV-19/France/IDF-HMN-21032200089/2021	S	22204	9	acagatcga	B.1.214.2	2021-03-20	2021-06-15	Y	Illumina NextSeq500
hCoV-19/France/IDF-IPP04907/2021	-	28262	4	aaca	P.1	2021-03-01	2021-06-15	Y
hCoV-19/France/NAQ-HCL021032365701/2021	ORF6	27384	3	ctc	B.1.160	2021-02-16	2021-06-15	Y
hCoV-19/France/NAQ-HCL021032824101/2021	ORF1ab	7203	9	agtccgagg	B.1.160	2021-02-16	2021-06-15	Y	Illumina NextSeq
hCoV-19/France/PAC-IHU-10029_Illu1/2020	S	22206	9	tacgaggtc	B.1	2020-04	2021-06-15	Y	Illumina
hCoV-19/Germany/BAV-PL-virotum_3qu7/2020	ORF1ab	6655	9	agcctagag	B.1	2020-03-27	2021-06-15	Y	Illumina
hCoV-19/Germany/BE-RKI-I-150824/2021	S	22451	6	actacc	B.1.1	2021-05-07	2021-06-15	Y	Illumina
hCoV-19/Germany/BW-FR0012/2020	ORF1ab	11074	3	ttc	B.1	2020-03-08	2021-06-15	Y	Illumina MiSeq
hCoV-19/Germany/BW-FR0016/2020	ORF1ab	11074	3	ttc	B.1	2020-03-10	2021-06-15	Y	Illumina MiSeq
hCoV-19/Germany/BW-FR0021/2020	ORF1ab	11074	3	ttc	B.1	2020-03-16	2021-06-15	Y	Illumina MiSeq
hCoV-19/Germany/BW-FR0024/2020	ORF1ab	11074	3	ttc	B.1	2020-03-10	2021-06-15	Y	Illumina MiSeq
hCoV-19/Germany/BW-FR0027/2020	ORF1ab	11074	3	ttc	B.1	2020-03-11	2021-06-15	Y	Illumina MiSeq
hCoV-19/Germany/BW-FR0028/2020	ORF1ab	11074	3	ttc	B.1	2020-03-19	2021-06-15	Y	Illumina MiSeq
hCoV-19/Germany/BW-FR0029/2020	ORF1ab	11074	3	ttc	B.1	2020-03-23	2021-06-15	Y	Illumina MiSeq
hCoV-19/Germany/BW-FR0030/2020	ORF1ab	11074	3	ttc	B.1	2020-04-02	2021-06-15	Y	Illumina MiSeq
hCoV-19/Germany/BW-FR0032/2020	ORF1ab	11074	3	ttc	B.1	2020-03-17	2021-06-15	Y	Illumina MiSeq
hCoV-19/Germany/BW-FR0048/2020	ORF1ab	11074	3	ttc	B.1	2020-03-11	2021-06-15	Y	Illumina MiSeq
hCoV-19/Germany/BW-FR0049/2020	ORF1ab	11074	3	ttc	B.1	2020-03-11	2021-06-15	Y	Illumina MiSeq
hCoV-19/Germany/BW-FR0051/2020	ORF1ab	11074	3	ttc	B.1	2020-03-11	2021-06-15	Y	Illumina MiSeq
hCoV-19/Germany/BW-FR0076/2020	ORF1ab	11074	3	ttc	B.1	2020-03-20	2021-06-15	Y	Illumina MiSeq
hCoV-19/Germany/BW-FR0081/2020	ORF1ab	11074	3	ttc	B.1	2020-03-18	2021-06-15	Y	Illumina MiSeq
hCoV-19/Germany/BW-FR0089/2020	ORF1ab	11074	3	ttc	B.1	2020-03-11	2021-06-15	Y	Illumina MiSeq
hCoV-19/Germany/BW-FR0110/2020	ORF1ab	11074	3	ttc	B.1	2020-03-16	2021-06-15	Y	Illumina MiSeq
hCoV-19/Germany/BW-FR0164/2020	ORF1ab	11074	3	ttc	B.1	2020-03-11	2021-06-15	Y	Illumina MiSeq
hCoV-19/Germany/BW-FR0165/2020	ORF1ab	11074	3	ttc	B.1	2020-03-11	2021-06-15	Y	Illumina MiSeq
hCoV-19/Germany/BW-FR0168/2020	ORF1ab	11074	3	ttc	B.1	2020-03-12	2021-06-15	Y	Illumina MiSeq
hCoV-19/Germany/BW-FR0174/2020	ORF1ab	11074	3	ttc	B.1	2020-03-17	2021-06-15	Y	Illumina MiSeq
hCoV-19/Germany/BW-FR0190/2020	ORF1ab	11074	3	ttc	B.1	2020-03-20	2021-06-15	Y	Illumina MiSeq
hCoV-19/Germany/BW-FR0250/2020	ORF1ab	11074	3	ttc	B.1	2020-03-25	2021-06-15	Y	Illumina MiSeq
hCoV-19/Germany/BW-FR0337/2020	ORF1ab	11074	3	ttc	B.1	2020-03-30	2021-06-15	Y	Illumina MiSeq
hCoV-19/Germany/BW-RKI-I-026881/2020	ORF1ab	15892	12	gaatatcacttt	B.1.258	2020-12-13	2021-06-15	Y	ILLUMINA
hCoV-19/Germany/BY-RKI-I-043679/2021	ORF8	28002	12	ctaaattgggta	B.1	2021-03-11	2021-06-15	Y	Illumina
hCoV-19/Germany/BY-RKI-I-090053/2021	-	28262	4	aaca	P.1.1	2021-03-09	2021-06-15	Y
hCoV-19/Germany/HB-RKI-I-095920/2021	M	26803	3	cta	B.1.177.81	2021-04-09	2021-06-15	Y	Illumina
hCoV-19/Germany/NI-IOV-7789086685/2021	-	29784	12	tgcctatatgga	B.1.177.81	2021	2021-06-15	Y
hCoV-19/Germany/NI-RKI-I-019192/2021	ORF7a	27514	3	ctt	B.1.258	2021-02-10	2021-06-15	Y	ILLUMINA
hCoV-19/Germany/NI-RKI-I-052815/2021	ORF3a	26191	3	cga	B.1.1	2021-03-19	2021-06-15	Y	Illumina
hCoV-19/Germany/NW-HHU-7535/2021	ORF1ab	20073	6	gaatgg	B.1.1.7	2021-05-10	2021-06-15	Y	Nanopore MinION
hCoV-19/Germany/NW-RKI-I-154266/2021	ORF1ab	20073	6	gaatgg	B.1.1.7	2021-05-11	2021-06-15	Y	Illumina
hCoV-19/Germany/RP-RKI-I-088511/2021	-	28262	4	aaca	P.1.1	2021-04-13	2021-06-15	Y
hCoV-19/Germany/SL-RKI-I-050720/2021	S	22304	12	cgggtcgcggtg	B.1.221	2021-03-04	2021-06-15	Y	Illumina
hCoV-19/Germany/SN-RKI-I-026126/2021	ORF3a	25525	9	caggggaga	B.1.221	2021-02-09	2021-06-15	Y	ILLUMINA
hCoV-19/Germany/TH-RKI-I-015226/2021	ORF7a	27690	6	tttttt	B.1.177.86	2021-02-01	2021-06-15	Y	Illumina
hCoV-19/Germany/TH-RKI-I-015282/2021	ORF8	28002	12	ctaaattgggta	B.1.1.294	2021-02-07	2021-06-15	Y	Illumina
hCoV-19/Germany/un-RKI-I-062640/2021	ORF1ab	16986	9	ccccgcgcg	B.1.525	2021-03-27	2021-06-15	Y	Illumina
hCoV-19/Germany/un-RKI-I-064816/2021	ORF3a	25699	3	ccc	C.35	2021-03-11	2021-06-15	Y	Illumina
hCoV-19/Germany/un-RKI-I-081422/2021	ORF1ab	9859	3	aag	B.1.1.7	2021-03-30	2021-06-15	Y	Illumina
hCoV-19/Germany/un-RKI-I-085549/2021	-	28262	4	aaac	P.1	2021-03-29	2021-06-15	Y
hCoV-19/Germany/un-RKI-I-085558/2021	ORF3a	25699	3	ccc	C.35	2021-03-29	2021-06-15	Y	Illumina
hCoV-19/Germany/un-RKI-I-085637/2021	-	26500	3	tct	B.1.1.523	2021-03-29	2021-06-15	Y
hCoV-19/Germany/un-RKI-I-100256/2021	-	28262	4	aaac	P.1.1	2021-04-05	2021-06-15	Y
hCoV-19/Germany/un-RKI-I-100258/2021	-	28262	4	aaac	P.1.1	2021-04-05	2021-06-15	Y
hCoV-19/Germany/un-RKI-I-124670/2021	ORF1ab	2872	9	agcggtggg	B.1.525	2021-04-19	2021-06-15	Y	Illumina
hCoV-19/Germany/un-RKI-I-144379/2021	N	28883	3	ggg	B.1.1.7	2021-05-03	2021-06-15	Y	Illumina
hCoV-19/Iceland/3032/2020	N	28934	9	cagccagcc	B.1.177.45	2020-10-19	2021-06-15	Y	Illumina Miseq
hCoV-19/India/GJ-NCDC-NIV-INSACOG-2409100/2021	ORF1ab	5957	3	att	B.1.617.2	2021-04-02	2021-06-15	Y	Illumina NextSeq 550
hCoV-19/India/KA-InStem-NCBS-0061/2020	ORF1ab	12877	6	ctacgg	B.1	2020-05-18	2021-06-15	Y	Illumina Hiseq
hCoV-19/India/MH-NEERI-NGP-34222/2021	S	22515	7	cagcacc	B.1.36.29	2021-02-07	2021-06-15	Y
hCoV-19/India/MH-NEERI-NGP-42956/2021	ORF1ab	8025	2	tg	B.1.36	2021-03-19	2021-06-15	Y
hCoV-19/India/MH-NEERI-NGP-44801/2021	S	25278	4	cacc	B.1.617.2	2021-03-25	2021-06-15	Y
hCoV-19/India/MP-NCDC-1009334/2021	ORF1ab	5259	9	aggcacagg	B.1.617.1	2021-01-27	2021-06-15	Y	Illumina NextSeq 550
hCoV-19/India/PB-NCDC-2709357/2021	E	26315	3	cac	B.1.617.2	2021-04-23	2021-06-15	Y	Illumina NextSeq 550
hCoV-19/India/UP-CCMB-CIA1730/2021	ORF1ab	11074	2	tt	B.1.617.2	2021-04-11	2021-06-15	Y	Illumina NovaSeq 6000
hCoV-19/Indonesia/BA-EIJK-UNWAR-283/2020	ORF1ab	10725	9	tacccggag	B.1.470	2020-12-30	2021-06-15	Y	Illumina NextSeq 550
hCoV-19/Iran/HGRC-01-IPI-8206/2020	ORF1ab	14605	6	tcctta	B.4	2020-03-09	2021-06-15	Y	Oxford Nanopore technology; Sanger dideoxy sequencing
hCoV-19/Italy/ABR-IZSGC-266265/2021	-	28262	4	aaca	P.1.1	2021-05-12	2021-06-15	Y
hCoV-19/Italy/ABR-IZSGC-266298/2021	-	28262	4	aaca	P.1.1	2021-05-12	2021-06-15	Y
hCoV-19/Italy/CAM-AMES_50_49/2021	S	22303	9	ttcaagact	B.1.258.14	2021-03-09	2021-06-15	Y	Illumina NovaSeq
hCoV-19/Italy/CAM-AMES-11-71/2021	N	29426	6	catatt	B.1.1	2021-02-19	2021-06-15	Y	Illumina NovaSeq
hCoV-19/Italy/CAM-TIGEM-1204/2021	ORF3a	25699	3	ccc	B.1.177.75	2021	2021-06-15	Y	MGI DNBSEQ-G400
hCoV-19/Italy/CAM-TIGEM-1472/2020	ORF3a	25757	3	aat	B.1.160	2020-12-14	2021-06-15	Y	MGI DNBSEQ-G400
hCoV-19/Italy/CAM-TIGEM-3033/2021	ORF8	28162	2	gt	B.1.177	2021	2021-06-15	Y
hCoV-19/Italy/CAM-TIGEM-311/2020	ORF3a	26079	3	ttc	B.1.1	2020-09-02	2021-06-15	Y	MGI DNBSEQ-G400
hCoV-19/Italy/CAM-TIGEM-IZSM-COLLI-10076/2021	-	28262	4	aaca	P.1	2021-04-20	2021-06-15	Y
hCoV-19/Italy/CAM-TIGEM-IZSM-COLLI-10960/2021	-	28262	4	aaca	P.1	2021-04-14	2021-06-15	Y
hCoV-19/Italy/CAM-TIGEM-IZSM-COLLI-12874/2021	-	28262	4	aaca	P.1	2021-05-01	2021-06-15	Y
hCoV-19/Italy/CAM-TIGEM-IZSM-COLLI-13003/2021	-	28262	4	aaca	P.1	2021-05-02	2021-06-15	Y
hCoV-19/Italy/CAM-TIGEM-IZSM-COLLI-13115/2021	-	28262	4	aaca	P.1	2021-05-03	2021-06-15	Y
hCoV-19/Italy/CAM-TIGEM-IZSM-COLLI-13221/2021	S	21569	3	ttt	B.1.525	2021-05-03	2021-06-15	Y	MGI DNBSEQ-G400
hCoV-19/Italy/CAM-TIGEM-IZSM-COLLI-13287/2021	-	28262	4	aaca	P.1	2021-05-05	2021-06-15	Y
hCoV-19/Italy/CAM-TIGEM-IZSM-COLLI-13412/2021	-	28262	4	aaca	P.1	2021-05-06	2021-06-15	Y
hCoV-19/Italy/CAM-TIGEM-IZSM-COLLI-13824/2021	-	28262	4	aaca	P.1	2021-05-18	2021-06-15	Y
hCoV-19/Italy/CAM-TIGEM-IZSM-COLLI-13839/2021	-	28262	4	aaca	P.1	2021-05-17	2021-06-15	Y
hCoV-19/Italy/CAM-TIGEM-IZSM-COLLI-13873/2021	-	28262	4	aaca	P.1	2021-05-14	2021-06-15	Y
hCoV-19/Italy/CAM-TIGEM-IZSM-COLLI-14143/2021	-	28262	4	aaca	P.1	2021-05-09	2021-06-15	Y
hCoV-19/Italy/CAM-TIGEM-IZSM-COLLI-14255/2021	-	28262	4	aaca	P.1	2021-05-12	2021-06-15	Y
hCoV-19/Italy/CAM-TIGEM-IZSM-COLLI-14361/2021	S	21569	3	ttt	B.1.525	2021-05-17	2021-06-15	Y	MGI DNBSEQ-G400
hCoV-19/Italy/CAM-TIGEM-IZSM-COLLI-14427/2021	-	28262	4	aaca	P.1	2021-03-08	2021-06-15	Y
hCoV-19/Italy/CAM-TIGEM-IZSM-COLLI-14798/2021	-	28262	4	aaca	P.1	2021-05-17	2021-06-15	Y
hCoV-19/Italy/CAM-TIGEM-IZSM-COLLI-15151/2021	-	28262	4	aaca	P.1	2021-04-15	2021-06-15	Y
hCoV-19/Italy/CAM-TIGEM-IZSM-COLLI-15421/2021	-	28262	4	aaca	P.1	2021-05-24	2021-06-15	Y
hCoV-19/Italy/CAM-TIGEM-IZSM-COLLI-15440/2021	-	28262	4	aaca	P.1	2021-05-24	2021-06-15	Y
hCoV-19/Italy/CAM-TIGEM-IZSM-COLLI-15849/2021	-	28262	4	aaca	P.1	2021-06-05	2021-06-05	Y
hCoV-19/Italy/CAM-TIGEM-IZSM-COLLI-7094/2021	-	28262	4	aaca	P.1	2021-03-23	2021-06-15	Y
hCoV-19/Italy/CAM-TIGEM-IZSM-COLLI-9064/2021	-	28262	4	aaca	P.1	2021-04-03	2021-06-15	Y
hCoV-19/Italy/CAM-TIGEM-IZSM-COLLI-9131/2021	-	28262	4	aaca	P.1	2021-04-02	2021-06-15	Y
hCoV-19/Italy/CAM-TIGEM-IZSM-COLLI-9582/2021	-	28262	4	aaca	P.1	2021-04-07	2021-06-15	Y
hCoV-19/Italy/LAZ-INMI-356/2021	-	28262	4	aaca	P.1.1	2021-03-01	2021-06-15	Y
hCoV-19/Italy/LAZ-INMI-797/2021	-	28262	4	aaca	P.1.1	2021-05-18	2021-06-15	Y
hCoV-19/Italy/LOM-UniMI-ICCS1/2020	ORF3a	25691	3	tga	B.1.1	2020-03-21	2021-06-15	Y	Illumina MiSeq
hCoV-19/Italy/LOM-UniMI-ICCS2/2020	ORF3a	25691	3	tga	B.1.1	2020-03-24	2021-06-15	Y	Illumina MiSeq
hCoV-19/Italy/SAR-Cagliari111/2021	ORF6	27384	12	taactaaatgtc	A.27	2021-04-26	2021-06-15	Y
hCoV-19/Italy/TAA-IGA-1900537983/2021	ORF3a	25459	3	cta	C.36	2021-03-16	2021-06-15	Y	Illumina NovaSeq 6000
hCoV-19/Italy/UMB-IZSGC-103976.1.2/2021	-	28262	4	aaca	P.1.1	2021-02-18	2021-06-15	Y
hCoV-19/Italy/UMB-IZSGC-233264/2021	-	28262	4	aaca	P.1.1	2021-04-20	2021-06-15	Y
hCoV-19/Italy/UMB-IZSGC-267459.1.8/2021	-	28262	4	aaca	P.1.1	2021-05-11	2021-06-15	Y
hCoV-19/Italy/VEN-IZSVe-21RS246-7_PD/2021	-	28262	4	aaca	P.1.1	2021-02-03	2021-06-15	Y
hCoV-19/Japan/IC-0561/2021	-	28262	4	aaca	P.1	2021-01-02	2021-06-15	Y
hCoV-19/Japan/IC-0563/2021	-	28262	4	aaca	P.1	2021-01-02	2021-06-15	Y
hCoV-19/Japan/PG-19751/2021	ORF7a	27407	11	tgactttaacc	B.1.346	2021-01-19	2021-06-15	Y
hCoV-19/Japan/PG-35693/2021	ORF8	28120	9	aaaggagag	B.1.1.214	2021-03-08	2021-06-15	Y	Illumina NextSeq500
hCoV-19/Japan/PG-35694/2021	ORF8	28120	9	aaaggagag	B.1.1.214	2021-03-08	2021-06-15	Y	Illumina NextSeq500
hCoV-19/Japan/PG-35695/2021	ORF8	28120	9	aaaggagag	B.1.1.214	2021-03-08	2021-06-15	Y	Illumina NextSeq500
hCoV-19/Japan/PG-35696/2021	ORF8	28120	9	aaaggagag	B.1.1.214	2021-03-09	2021-06-15	Y	Illumina NextSeq500
hCoV-19/Japan/PG-43390/2021	ORF1ab	689	6	attgcc	R.1	2021-04-30	2021-06-15	Y	Illumina NextSeq500
hCoV-19/Jordan/AZ-Biolab038/2021	-	28262	4	aaca	P.1	2021-04-28	2021-06-15	Y
hCoV-19/Jordan/AZ-Biolab038/2021	-	28266	4	aaca	P.1	2021-04-28	2021-06-15	Y
hCoV-19/Jordan/AZ-Biolab039/2021	-	28262	4	aaca	P.1	2021-04-28	2021-06-15	Y
hCoV-19/Jordan/AZ-Biolab039/2021	-	28266	4	aaca	P.1	2021-04-28	2021-06-15	Y
hCoV-19/Latvia/576/2021	ORF1ab	6505	3	aat	B.1.1.141	2021-02-15	2021-06-15	Y	DNBSEQ-G400RS, MGI Tech Co., Ltd
hCoV-19/Lithuania/ID6387/2021	ORF8	27906	6	tttttt	B.1.1.280	2021-01-02	2021-06-15	Y	Illumina MiSeq
hCoV-19/Lithuania/LTU000_10466/2021	ORF8	27906	6	tttttt	B.1.1.280	2021-02-04	2021-06-15	Y	unknown
hCoV-19/Lithuania/LTU000_11247/2021	ORF8	27906	9	ttttttttt	B.1.1.280	2021-02-06	2021-06-15	Y	unknown
hCoV-19/Lithuania/LTU000_151123_06445/2021	ORF8	27906	9	ttttttttt	B.1.1.280	2021	2021-06-15	Y	unknown
hCoV-19/Lithuania/LTU000_151123_06445/2021	ORF8	28251	3	ctg	B.1.1.280	2021	2021-06-15	Y	unknown
hCoV-19/Lithuania/LTU000_160104_11917/2021	S	21569	6	tttttt	B.1.177.60	2021	2021-06-15	Y
hCoV-19/Lithuania/LTU000_160201_14226/2021	ORF8	27906	3	ttt	B.1.1.280	2021	2021-06-15	Y	unknown
hCoV-19/Lithuania/LTU000_160201_14226/2021	ORF8	28251	3	ctg	B.1.1.280	2021	2021-06-15	Y	unknown
hCoV-19/Lithuania/LTU000_190225_00285/2021	ORF8	27906	6	tttttt	B.1.1.280	2021	2021-06-15	Y	unknown
hCoV-19/Lithuania/LTU000_190225_00285/2021	ORF8	28251	3	ctg	B.1.1.280	2021	2021-06-15	Y	unknown
hCoV-19/Lithuania/LTU000_KUL_005136212/2021	-	26500	3	tct	B.1.1.523	2021-04-21	2021-06-15	Y
hCoV-19/Lithuania/LTU000_MB11552_1606881/2021	ORF1ab	11074	3	ttt	B.1.177.60	2021-02-08	2021-06-15	Y	unknown
hCoV-19/Lithuania/LTU000_MB11552_1606881/2021	ORF8	28251	3	ctg	B.1.177.60	2021-02-08	2021-06-15	Y	unknown
hCoV-19/Lithuania/LTU000_MB20933/2021	ORF8	27906	6	tttttt	B.1.1.280	2021-03-18	2021-06-15	Y	unknown
hCoV-19/Lithuania/LTU000_NMRVI58542/2021	ORF8	27906	3	ttt	B.1.1.280	2021-03-24	2021-06-15	Y	unknown
hCoV-19/Lithuania/LTU000_RNR_T_8220/2021	ORF8	27906	3	ttt	B.1.1.280	2021-02-03	2021-06-15	Y	unknown
hCoV-19/Lithuania/LTU000_RNR_T_8220/2021	ORF8	28251	3	ctg	B.1.1.280	2021-02-03	2021-06-15	Y	unknown
hCoV-19/Lithuania/NMRVI67196/2021	ORF8	27906	5	ttttt	B.1.1.280	2021-04-01	2021-06-15	Y
hCoV-19/Lithuania/NMRVI74241/2021	ORF8	27906	6	tttttt	B.1.1.280	2021-04-08	2021-06-15	Y	unknown
hCoV-19/Lithuania/VULSK-2920/2020	S	21819	6	taatgt	B.1.258	2020-12-07	2021-06-15	Y	Illumina MiSeq
hCoV-19/Lithuania/VULSK-347/2020	S	21819	6	taatga	B.1.258	2020-10-30	2021-06-15	Y	Illumina MiSeq
hCoV-19/Lithuania/VULSK-397/2020	S	21819	6	accatt	B.1.258	2020-10-31	2021-06-15	Y	Illumina MiSeq
hCoV-19/Madagascar/IPM-00648/2021	ORF6	27363	6	acggtt	B.1.1	2021-01-11	2021-06-15	Y	Illumina NextSeq 500
hCoV-19/Mexico/CAM_LANGEBIO_IMSS_0645/2021	-	28262	4	aaca	P.1	2021-04-26	2021-06-15	Y
hCoV-19/Mexico/CHH-INER-IMSS-00262/2021	-	28262	4	aaca	P.1	2021-02-03	2021-06-15	Y
hCoV-19/Mexico/CMX-INMEGEN-03-11-281/2021	S	24960	3	caa	B.1.1.222	2021-03-25	2021-06-15	Y	Illumina NextSeq
hCoV-19/Mexico/GUA-InDRE_FB16222_S2583/2021	S	21995	3	cta	B.1.621	2021-05-19	2021-06-15	Y	Illumina NextSeq
hCoV-19/Mexico/GUA-InDRE_FB16223_S2584/2021	S	21995	3	cta	B.1.621	2021-05-19	2021-06-15	Y	Illumina NextSeq
hCoV-19/Mexico/GUA-InDRE_FB16226_S2585/2021	S	21995	3	cta	B.1.621	2021-05-19	2021-06-15	Y	Illumina NextSeq
hCoV-19/Mexico/MEX_LANGEBIO_IMSS_0426/2021	ORF1ab	3206	3	atg	B.1.1.519	2021-03-23	2021-06-15	Y	Illumina
hCoV-19/Mexico/MEX-INMEGEN-05-05-22/2021	ORF1ab	2902	12	gtgttgtggcag	B.1.1.519	2021-05-23	2021-06-15	Y	Illumina NextSeq
hCoV-19/Mexico/PUE-IBT-IMSS-625/2021	-	28262	4	aaca	P.1	2021-03-07	2021-06-15	Y
hCoV-19/Nepal/S-11-WGS/2021	S	23583	6	tcagac	B.1.36	2021	2021-06-15	Y	Illumina Novaseq
hCoV-19/Netherlands/LI-MUMC-1373/2021	S	22204	9	acagatcga	B.1.214.2	2021-03-09	2021-06-15	Y	Nanopore
hCoV-19/Netherlands/LI-MUMC-1379/2021	S	22204	9	acagatcga	B.1.214.2	2021-03-09	2021-06-15	Y	Nanopore
hCoV-19/Northern_Ireland/NIRE-245BC0/2020	ORF1ab	11074	3	ttt	B.1.177.56			Y
hCoV-19/Pakistan/NIH-16/2020	ORF8	28250	3	ctg	B.1.1.1	2020-12-14	2021-06-15	Y
hCoV-19/Palestine/35/2020	ORF6	27301	11	caaaacgtaag	B.1	2020-03-04	2021-06-15	Y
hCoV-19/Panama/GMI-PA702689/2021	S	22205	9	cggcaggct	A.2.5	2021-02-12	2021-06-15	Y	Illumina MiSeq v158
hCoV-19/Philippines/PH-PGC-01024/2021	ORF8	28239	5	ttttt	B.1.1.28	2021-01-06	2021-06-15	Y
hCoV-19/Philippines/PH-PGC-03875/2021	ORF1ab	11075	3	ttc	B.1.1.263	2021-01-21	2021-06-15	Y	Illumina NovaSeq6000
hCoV-19/Philippines/PH-PGC-12073/2021	ORF8	27899	3	ttt	B.1.1.63	2021-03-13	2021-06-15	Y
hCoV-19/Poland/NIPH-NIH_ECDC-020/2021	ORF1ab	4991	2	ac	B.1.1	2021-01-26	2021-06-15	Y
hCoV-19/Poland/NIPH-NIH_ECDC-023/2021	ORF8	28251	3	ctg	B.1.1.153	2021-01-26	2021-06-15	Y
hCoV-19/Poland/PZH-GUM-0822/2021	ORF7a	27691	3	ttt	B.1.1.7	2021-04-28	2021-06-15	Y	Nanopore
hCoV-19/Portugal/PT7465/2021	-	28262	4	aaca	P.1	2021-05-11	2021-06-15	Y
hCoV-19/Romania/BUCHAREST-IMT-1/2020	S	23518	3	gct	B.1.1	2020-07-20	2021-06-15	Y	Illumina
hCoV-19/Romania/IF-6463/2021	ORF1ab	12611	9	tgcaacatg	B.1.36	2021-03-29	2021-06-15	Y	Illumina MiSeq, ARTIC protocol
hCoV-19/Russia/MOW-CRIE-L188K0290u/2021	ORF8	28005	7	gattgcg	B.1.1.317	2021-04-08	2021-06-15	Y
hCoV-19/Russia/MUR-RII-MH6333S/2020	ORF3a	25699	6	cccccc	B.1.1.373	2020-11-11	2021-06-15	Y	Illumina MiSeq
hCoV-19/Russia/SPE-RII-29032S/2021	ORF3a	25699	3	ccc	B.1.1.398	2021-03-11	2021-06-15	Y	Illumina MiSeq
hCoV-19/Saudi_Arabia/KFSHRC4/2021	ORF1ab	6835	3	aaa	B.1.1.419			Y
hCoV-19/Scotland/EDB6413/2020	ORF1ab	11083	3	ttt	B	2020-04-13	2021-06-15	Y	Illumina NovaSeq
hCoV-19/Scotland/QEUH-12D2F14/2021	ORF1ab	4087	9	aattttggg	B.1.177.8	2021-02-19	2021-06-15	Y	Illumina NovaSeq
hCoV-19/Scotland/QEUH-15CB3F1/2021	S	24916	2	aa	B.1.617.2	2021-05-24	2021-06-15	Y
hCoV-19/Scotland/QEUH-B0E386/2020	N	28987	3	caa	B.1.177.8	2020-11-02	2021-06-15	Y	Illumina NovaSeq
hCoV-19/Serbia/Belgrade-34N290501/2021	ORF3a	25699	2	cc	C.35	2021-01-05	2021-06-15	Y	Nanopore MinION
hCoV-19/Slovakia/UKBA-408/2020	ORF1ab	7084	6	aatggg	B.1.160	2020-11-30	2021-06-15	Y	Nanopore MinION
hCoV-19/Slovakia/UKBA-610/2020	ORF1ab	7084	6	aatggg	B.1.160	2020-11-30	2021-06-15	Y	Nanopore MinION
hCoV-19/Slovenia/5C-011461-KP/2021	ORF8	27899	3	ttt	B.1.221	2021-02-19	2021-06-15	Y
hCoV-19/Slovenia/751/2020	S	22204	12	gctaaaaagaat	B	2020-03-05	2021-06-15	Y	Illumina MiSeq
hCoV-19/South_Korea/KDCA3363/2021	ORF8	28239	3	ttt	B.1.497	2021-04-21		Y
hCoV-19/Spain/AN-IBV-99014149/2020	ORF1ab	2383	6	ggactc	B.1.177	2020-10-20	2021-06-15	Y	Illumina MiSeq
hCoV-19/Spain/AS-_242199938/2021	-	28262	4	aaca		2021-05-05		Y
hCoV-19/Spain/CT-HUGTiPM016OY0B11/2021	S	21995	3	cta	B.1.621	2021-05-14	2021-06-15	Y	Illumina MiSeq
hCoV-19/Spain/CT-HUVH-E59990/2021	-	28262	4	aaca	P.1	2021-03-25	2021-06-15	Y
hCoV-19/Spain/CT-IBV-98016312/2020	ORF3a	25699	3	ccc	B.1.177	2020-12-09	2021-06-15	Y	Illumina NextSeq
hCoV-19/Spain/CT-IBV-98016313/2020	ORF3a	25699	3	ccc	B.1.177	2020-12-10	2021-06-15	Y	Illumina NextSeq
hCoV-19/Spain/CT-IBV-98016323/2020	ORF1ab	11074	3	ttc	B.1.177	2020-12-16	2021-06-15	Y	Illumina NextSeq
hCoV-19/Spain/CT-IBV-98020256/2021	ORF3a	25699	3	ccc	B.1.177	2021-01-25	2021-06-15	Y	Illumina NextSeq
hCoV-19/Spain/GA-CHOP-51600617/2021	-	28262	4	aaca	P.1	2021-05-11	2021-06-15	Y
hCoV-19/Spain/GA-CHUVI-19258616/2021	ORF1ab	3529	3	tca	P.1	2021-04-02	2021-06-15	Y	Illumina iSeq
hCoV-19/Spain/GA-CHUVI-19258616/2021	-	28262	4	aaca	P.1	2021-04-02	2021-06-15	Y	Illumina iSeq
hCoV-19/Spain/MD-IBV-99013444/2020	ORF8	28214	3	ttt	B.1.177	2020-12-15	2021-06-15	Y	IonTorrent
hCoV-19/Spain/NC-CHN-01000284/2020	N	29016	12	cccaataatact	B.1	2020-03-25	2021-06-15	Y	Illumina NovaSeq 6000
hCoV-19/Spain/RI-IBV-99015997/2020	-	26482	2	ta	B.1.177	2020-12-06	2021-06-15	Y
hCoV-19/Spain/RI-IBV-99027929/2021	ORF1ab	8562	3	taa	B.1.1.7	2021-04-07	2021-06-15	Y	Illumina_MiSeq
hCoV-19/Sri_Lanka/7469/2021	ORF1ab	21361	9	tgtgaatgc	B.1.411	2021-01-27		Y
hCoV-19/Sri_Lanka/CMC83435/2021	ORF8	28250	3	ctg	B.1.411	2021-02-16		Y
hCoV-19/Sri_Lanka/CMC86811/2021	ORF1ab	15289	6	ttctaa	B.1.411	2021-03-15		Y
hCoV-19/Sri_Lanka/CMC87137/2021	ORF1ab	11075	4	tttt	B.1.411	2021-03-17		Y
hCoV-19/Sri_Lanka/RTH1/2021	S	24215	4	cact	B.1.411	2021-02-17		Y
hCoV-19/Suriname/SR-140/2021	-	28262	4	aaca	P.1	2021-03-28	2021-06-15	Y
hCoV-19/Suriname/SR-154/2021	-	28262	4	aaca	P.1	2021-03-30	2021-06-15	Y
hCoV-19/Suriname/SR-164/2021	-	28262	4	aaca	P.1	2021-04-01	2021-06-15	Y
hCoV-19/Suriname/SR-170/2021	-	28262	4	aaca	P.1	2021-04-02	2021-06-15	Y
hCoV-19/Suriname/SR-177/2021	-	28262	4	aaca	P.1	2021-04-07	2021-06-15	Y
hCoV-19/Sweden/10013749/2021	ORF1ab	2225	6	cctgtg	B.1.160	2021-02-15	2021-06-15	Y	Sequences were generated on the MGI DNBSEQ-G400 using an ultraplex amplicon approach and PE100 library construction.
hCoV-19/Sweden/1912223163/2021	-	28262	4	aaac	P.1	2021-03-08	2021-06-15	Y
hCoV-19/Sweden/20-51969/2020	N	28873	3	agc	B.1	2020-06-01	2021-06-15	Y	Ion Torrent S5 XL, Ion AmpliSeq SARS-CoV-2
hCoV-19/Sweden/20-52670/2020	ORF1ab	1426	6	cacggt	B.1.1	2020-08-20	2021-06-15	Y	Ion Torrent S5 XL, Ion AmpliSeq SARS-CoV-2
hCoV-19/Sweden/21-00669/2021	ORF7b	27828	9	taaatatta	B.1.258	2021-01-04	2021-06-15	Y	Genome Sequencer Illumina HiSeq, Sequence mode NovaSeq 6000 S4 PE150 XP
hCoV-19/Sweden/21-00669/2021	ORF8	28251	3	ctg	B.1.258	2021-01-04	2021-06-15	Y	Genome Sequencer Illumina HiSeq, Sequence mode NovaSeq 6000 S4 PE150 XP
hCoV-19/Sweden/2867738463/2021	-	28262	4	aaac	P.1	2021-03-22	2021-06-15	Y
hCoV-19/Sweden/2868769063/2021	-	28262	4	aaac	P.1	2021-03-29	2021-06-15	Y
hCoV-19/Sweden/SE00191547/2021	ORF8	28251	3	ctg	B.1.177	2021-01-27	2021-06-15	Y
hCoV-19/Sweden/SE00207918/2021	ORF3a	26079	3	ctt	B.1.177.86	2021-02-01	2021-06-15	Y	Genome Sequencer Illumina HiSeq, Sequence mode NovaSeq 6000 S4 PE150 XP
hCoV-19/Sweden/SE1410133955/2021	ORF1ab	6696	3	ttt	B.1.177	2021-02-01	2021-06-15	Y	Genome Sequencer Illumina HiSeq, Sequence mode NovaSeq 6000 S4 PE150 XP
hCoV-19/Sweden/SE1410151633/2021	ORF1ab	6214	6	gtggca	B.1.160	2021-01-29	2021-06-15	Y	Genome Sequencer Illumina HiSeq, Sequence mode NovaSeq 6000 S4 PE150 XP
hCoV-19/Sweden/SUS0000683/2021	ORF6	27296	11	ctcttaggtgg	B.1.177.82	2021-04-07	2021-06-15	Y
hCoV-19/Switzerland/GE-32919041/2021	ORF7a	27564	3	tcg	B.1.1.519	2021-01-09	2021-06-15	Y	Illumina NovaSeq
hCoV-19/Switzerland/GE-32978770/2021	N	28907	3	cta	P.2	2021-01-15	2021-06-15	Y	Illumina NovaSeq
hCoV-19/Switzerland/GE-33058305/2021	ORF6	27249	3	att	B.1.1	2021-01-24	2021-06-15	Y	Illumina NovaSeq
hCoV-19/Turkey/ETLKVET1/2020	N	28883	2	gg	B.1.1.317	2020-04	2021-06-15	Y
hCoV-19/Turkey/HSGM-10441/2021	ORF1ab	19291	9	gtggtggca	B.1	2021-03-09	2021-06-15	Y	Illumina NextSeq550
hCoV-19/Turkey/HSGM-11135/2021	ORF1ab	2932	3	ctt	B.1	2021-03-11	2021-06-15	Y	Illumina NextSeq550
hCoV-19/Turkey/HSGM-11336/2021	S	22339	9	gctggtgct	B.1	2021-03-10	2021-06-15	Y	Illumina NextSeq550
hCoV-19/Turkey/HSGM-11375/2021	ORF3a	25540	9	ttgcacttc	B.1	2021-03-12	2021-06-15	Y	Illumina NextSeq550
hCoV-19/Turkey/HSGM-11500/2021	ORF3a	25397	6	tttgga	B.1	2021-03-11	2021-06-15	Y	Illumina NextSeq550
hCoV-19/Turkey/HSGM-11500/2021	ORF3a	25836	6	tggcat	B.1	2021-03-11	2021-06-15	Y	Illumina NextSeq550
hCoV-19/Turkey/HSGM-11537/2021	S	25302	6	ttgttc	B.1	2021-03-11	2021-06-15	Y	Illumina NextSeq550
hCoV-19/Turkey/HSGM-11586/2021	ORF1ab	7282	9	gtacttgga	B.1.1.232	2021-03-11	2021-06-15	Y	Illumina NextSeq550
hCoV-19/Turkey/HSGM-11658/2021	ORF1ab	16822	9	gagagtaca	B.1	2021-03-11	2021-06-15	Y	Illumina NextSeq550
hCoV-19/Turkey/HSGM-1169/2020	S	22627	12	aagagaatcagc	B.1.1.7	2020-12-29	2021-06-15	Y	Illumina MiSeq
hCoV-19/Turkey/HSGM-13006/2021	ORF3a	26214	3	tta	B.1.351	2021-03-12	2021-06-15	Y
hCoV-19/Turkey/HSGM-13251/2021	ORF6	27213	12	gttgactttcag	B.1.351	2021-03-12	2021-06-15	Y	Illumina NextSeq550
hCoV-19/Turkey/HSGM-19842/2021	S	22630	3	aga	B.1.351	2021-03-24	2021-06-15	Y	Illumina NextSeq 550
hCoV-19/Turkey/HSGM-2035/2021	ORF8	27986	3	gta	B.1.1	2021-01-28	2021-06-15	Y	Illumina Miseq
hCoV-19/Turkey/HSGM-3302/2021	-	28262	4	aaca	P.1	2021-01-28	2021-06-15	Y
hCoV-19/Turkey/HSGM-3562/2021	-	28265	11	aacaaagacgg	B.1.438	2021-02-11	2021-06-15	Y
hCoV-19/Turkey/HSGM-5818/2021	ORF8	27913	3	tta	B.1.1	2021-02-24	2021-06-15	Y	Illumina NextSeq550
hCoV-19/Turkey/HSGM-6101/2021	S	22281	6	tttaca	B.1.351	2021-02-25	2021-06-15	Y	Illumina NextSeq 550
hCoV-19/Turkey/HSGM-6366/2021	S	22320	3	ttc	B.1.1.220	2021-02-26	2021-06-15	Y	Illumina NextSeq550	ERR4463332	DP=320;AF=0.900000;SB=4;DP4=30,1,285,3;INDEL;HRUN=2
hCoV-19/Turkey/HSGM-6841/2021	ORF1ab	21549	9	aactaaacg	B.1.438	2021-03-09	2021-06-15	Y	Illumina NextSeq550
hCoV-19/Turkey/HSGM-7407/2021	N	28745	12	aaatcagcgaaa	B.1.1.7	2021-03-01	2021-06-15	Y	Illumina NextSeq550
hCoV-19/Turkey/HSGM-7667/2021	ORF1ab	19291	9	gtttgtaca	B.1	2021-03-09	2021-06-15	Y	Illumina NextSeq550
hCoV-19/Turkey/HSGM-7847/2021	ORF1ab	21351	9	agattttgg	B.1.36.1	2021-03-09	2021-06-15	Y	Illumina NextSeq550
hCoV-19/Turkey/HSGM-7884/2021	ORF1ab	21351	9	aggaataca	B.1	2021-03-09	2021-06-15	Y	Illumina NextSeq550
hCoV-19/Turkey/HSGM-8569/2021	S	22368	3	tct	B.1.1	2021-03-05	2021-06-15	Y	Illumina NextSeq550
hCoV-19/Turkey/HSGM-8816/2021	ORF1ab	19288	9	gcagtgggt	B.1.1	2021-03-09	2021-06-15	Y	Illumina NextSeq550
hCoV-19/Turkey/HSGM-9724/2021	ORF1ab	20206	9	agagtagaa	B.1	2021-03-09	2021-06-15	Y	Illumina NextSeq550
hCoV-19/Turkey/HSGM-9971/2021	ORF1ab	21414	9	aaattaagg	B.1.1.189	2021-03-09	2021-06-15	Y	Illumina NextSeq550
hCoV-19/Turkey/HSGM-B11893/2021	S	24289	3	gga	B.1	2021-05-04	2021-06-15	Y	Illumina NextSeq550
hCoV-19/Turkey/HSGM-B11931/2021	S	21843	6	cactga	B.1.1.451	2021-05-04	2021-06-15	Y	Illumina NextSeq550
hCoV-19/Turkey/HSGM-B11931/2021	S	24289	3	gga	B.1.1.451	2021-05-04	2021-06-15	Y	Illumina NextSeq550
hCoV-19/United_Arab_Emirates/4223/2020	ORF1ab	4074	69	cgtaccgggcactggtggtgatcctggcgggcttctcgctgttgatctccaacctgggcctgaccaagc	B.1.1.161	2020-05-04		Y
hCoV-19/USA/AK-PHL6923/2021	S	23583	12	ctcactctcgta	B.1.1	2021-02-08	2021-06-15	Y	Illumina
hCoV-19/USA/AK-PHL6927/2021	S	23583	12	ctcactctcgta	B.1.1	2021-02-02	2021-06-15	Y	Illumina
hCoV-19/USA/AK-PHL8440/2021	-	28262	4	aaca	P.1	2021-04-27	2021-06-15	Y
hCoV-19/USA/AK-PHL9015/2021	-	28262	4	aaca	B.1.1.523	2021-05-20	2021-06-15	Y
hCoV-19/USA/AK-PHL9135/2021	S	21990	3	tac	B.1.1	2021-05-24	2021-06-15	Y	Illumina Miseq
hCoV-19/USA/AZ-ASPHL-2387/2020	ORF1ab	13343	8	acatggaa	B.37	2020-07-31	2021-06-15	Y
hCoV-19/USA/AZ-ASPHL-2408/2020	ORF1ab	13343	8	acatggaa	B.1.240	2020-08-04	2021-06-15	Y
hCoV-19/USA/AZ-ASPHL-2408/2020	ORF1ab	21384	8	tccagcct	B.1.240	2020-08-04	2021-06-15	Y
hCoV-19/USA/AZ-ASPHL-427/2020	ORF1ab	4657	9	tgttggtgc	B.1.289	2020-04-27	2021-06-15	Y	Illumina NextSeq
hCoV-19/USA/AZ-ASU2621/2021	-	28265	3	gcc	B.1.243.1	2021-02-01	2021-06-15	Y
hCoV-19/USA/AZ-ASU5947/2021	-	28262	4	aaca	P.1	2021-05-07	2021-06-15	Y
hCoV-19/USA/AZ-CDC-QDX23046086/2021	ORF3a	26181	9	aactgtgag	B.1.427/429	2021-03-16	2021-06-15	Y	SEQ_INSTRUMENT	SRR14398804	DP=390;AF=0.974359;SB=86;DP4=7,1,13,367;INDEL;HRUN=3
hCoV-19/USA/AZ-CDC-STM-000019104/2021	S	23599	12	aaagccgtccgg	B.1.2	2021-02-19	2021-06-15	Y	Illumina
hCoV-19/USA/AZ-TG280884/2020	N	28862	12	cagatcagatcg	B.1	2020-04-24	2021-06-15	Y	Illumina
hCoV-19/USA/AZ-TG742378/2020	ORF3a	26079	3	ttc	B.1.1.10	2020-11-04	2021-06-15	Y	Illumina
hCoV-19/USA/AZ-TG787352/2021	-	28265	3	gcc	B.1.243.1	2021-03-12	2021-06-15	Y
hCoV-19/USA/CA-ALSR-1534/2020	ORF1ab	11910	3	atc	B.1.245	2020-05-09	2021-06-15	Y	Illumina
hCoV-19/USA/CA-CDC-FG-007977/2021	ORF1ab	6400	12	ccacaaaaatgg	B.1	2021-03-10	2021-06-15	Y	Illumina NovaSeq
hCoV-19/USA/CA-CDC-FG-015208/2021	-	28262	4	aaca	P.1	2021-03-26	2021-06-15	Y
hCoV-19/USA/CA-CDC-FG-015208/2021	-	29755	7	agtgtac	P.1	2021-03-26	2021-06-15	Y
hCoV-19/USA/CA-CDC-FG-015431/2021	-	28262	4	aaca	P.1	2021-03-27	2021-06-15	Y
hCoV-19/USA/CA-CDC-FG-015431/2021	-	29755	7	agtgtac	P.1	2021-03-27	2021-06-15	Y
hCoV-19/USA/CA-CDC-LC0006379/2021	N	29387	24	aaaagaagaaggctgatgaaactc	B.1.427/429	2021-01-17	2021-06-15	Added_from_metadata	PacBio
hCoV-19/USA/CA-CDC-QDX21612204/2021	ORF8	28008	12	ttgcacaatcgt	B.1.427/429	2021-01-31	2021-06-15	Y	Illumina MiSeq
hCoV-19/USA/CA-CDC-QDX22440184/2021	S	21649	9	ggctggctc	B.1.1.519	2021-02-25	2021-06-15	Y	Illumina MiSeq
hCoV-19/USA/CA-CDC-QDX22634001/2021	ORF3a	25759	3	taa	B.1.2	2021-03-03	2021-06-15	Y	Illumina MiSeq
hCoV-19/USA/CA-CDC-STM-000007483/2021	N	29387	24	aaaagaagaaggctgatgaaactc	B.1.427/429	2021-01-29	2021-06-15	Added_from_metadata	Illumina
hCoV-19/USA/CA-CDC-STM-000037830/2021	N	29081	6	acccaa	B.1.427	2021-03-18	2021-06-15	Y	Illumina
hCoV-19/USA/CA-CDC-STM-000061052/2021	N	29016	9	cgtttggtg	B.1.427	2021-04-22	2021-06-15	Y	Illumina
hCoV-19/USA/CA-CZB-22742/2020	-	26482	3	tat	B.1.1.222	2020-12-21	2021-06-15	Y	Illumina NovaSeq 6000	SRR13738564	DP=3121;AF=0.820891;SB=501;DP4=308,247,574,1988;INDEL;HRUN=1
hCoV-19/USA/CA-CZB-24604/2021	N	29389	3	aag	B.1.243	2021-01-06	2021-06-15	Y	Illumina NovaSeq	SRR13918862	DP=815;AF=0.876074;SB=1;DP4=53,20,531,183;INDEL;HRUN=5
hCoV-19/USA/CA-CZB-29328/2021	ORF3a	25757	3	aat	P.1	2021-03-04	2021-06-15	Y	Illumina NextSeq 2000	SRR14446761	DP=16835;AF=0.881259;SB=731;DP4=1268,650,6553,8283;INDEL;HRUN=2
hCoV-19/USA/CA-CZB-29328/2021	-	28262	4	aaca	P.1	2021-03-04	2021-06-15	Y	Illumina NextSeq 2000	SRR14446761	DP=22387;AF=0.816769;SB=463;DP4=2725,1220,10382,7903;INDEL;HRUN=2
hCoV-19/USA/CA-CZB-30212/2021	-	28262	4	aaca	P.1	2021-03-16	2021-06-15	Y		SRR14790184	DP=24053;AF=0.838482;SB=1146;DP4=2812,1039,10797,9371;INDEL;HRUN=2
hCoV-19/USA/CA-CZB-31293/2021	N	29451	3	tct	B.1.427/429	2021-01-19	2021-06-15	Y	Illumina NextSeq 500	SRR14789261	DP=2690;AF=0.917100;SB=53;DP4=184,34,1735,732;INDEL;HRUN=1
hCoV-19/USA/CA-LACPHL-AF01012/2021	-	28262	4	aaca	P.1	2021-04-16	2021-06-15	Y
hCoV-19/USA/CA-LACPHL-AF01012/2021	-	29766	7	tacagtg	P.1	2021-04-16	2021-06-15	Y
hCoV-19/USA/CA-QDX-3633/2021	N	29387	24	aaaagaagaaggctgatgaaactc	B.1.427/429	2021-01-09	2021-06-15	Added_from_metadata	Illumina	SRR13610969	DP=1010;AF=0.904950;SB=0;DP4=52,0,914,0;INDEL;HRUN=5
hCoV-19/USA/CA-QDX-3854/2021	ORF1ab	3705	3	att	B.1.2	2021-01-08	2021-06-15	Y	Illumina MiSeq	SRR13605844	No insert
hCoV-19/USA/CA-QDX-4420/2021	ORF1ab	16875	3	aca	B.1.427/429	2021-01-14	2021-06-15	Y	Illumina MiSeq
hCoV-19/USA/CA-RD594-CV004/2021	ORF8	28242	3	ttt	B.1.243	2021-02-11	2021-06-15	Y
hCoV-19/USA/CA-RD630-CV0026/2021	N	28907	9	aaaggagtt	B.1.1.265	2021-03-04	2021-06-15	Y	Illumina HiSeq X
hCoV-19/USA/CA-SEARCH-10015/2021	ORF3a	25759	3	taa	B.1.2	2021-03-09	2021-06-15	Y	Illumina
hCoV-19/USA/CA-SEARCH-11693/2021	ORF3a	25699	3	ccc	B.1.2	2021-01-08	2021-06-15	Y	Illumina
hCoV-19/USA/CA-SEARCH-16073/2021	ORF1ab	3055	3	gaa	B.1.427/429	2021-01-07	2021-06-15	Y	Illumina
hCoV-19/USA/CA-SEARCH-17228/2021	-	28262	4	aaca	P.1	2021-03-16	2021-06-15	Y
hCoV-19/USA/CA-SEARCH-8182/2021	S	22676	3	cat	B.1.427	2021-02-17	2021-06-15	Y	Illumina
hCoV-19/USA/CA-UCSC-1032/2020	S	23039	12	caatgtgctatg	B.1.427	2020-11-23	2021-06-15	Y	Illumina NextSeq 550
hCoV-19/USA/CA-UCSF-JD239/2021	ORF7b	27850	11	ctcagagacgg	B.1.243	2021-01-12	2021-06-15	Y
hCoV-19/USA/CA-UCSF-JD904/2021	ORF8	28028	2	ta	B.1.2	2021-02-03	2021-06-15	Y
hCoV-19/USA/CO-CDC-ASC210038390/2021	N	28790	3	tat	B.1.427/429	2021-04-03	2021-06-15	Y	Illumina NovaSeq 6000
hCoV-19/USA/CO-CDC-ASC210052534/2021	ORF1ab	3651	9	taagtgtcc	P.1	2021-04-08	2021-06-15	Y	Illumina NovaSeq 6000
hCoV-19/USA/CO-CDC-ASC210052534/2021	-	28262	4	aaca	P.1	2021-04-08	2021-06-15	Y	Illumina NovaSeq 6000
hCoV-19/USA/CO-CDC-FG-022185/2021	ORF1ab	17745	9	gacagaggg	B.1.1.7	2021-04-05	2021-06-15	Y	Illumina NovaSeq
hCoV-19/USA/CO-CDC-FG-034722/2021	ORF8	27906	2	tt	B.1.1.7	2021-05-13	2021-06-15	Y
hCoV-19/USA/CT-CDC-QDX22164280/2021	-	28272	9	tttctttgg	B.1.604	2021-02-17	2021-06-15	Y
hCoV-19/USA/CT-JAX-J000036/2021	ORF1ab	381	7	ccttgcc	B.1.604	2021-01-25	2021-06-15	Y
hCoV-19/USA/CT-JAX-J000036/2021	-	28272	9	tttctttgg	B.1.604	2021-01-25	2021-06-15	Y
hCoV-19/USA/DC-DFS-PHL-0202/2021	ORF7b	27808	11	caccgaggcca	B.1.243	2021-02-13	2021-06-15	Y	Illumina MiSeq
hCoV-19/USA/FL-CDC-ASC210062509/2021	-	28262	4	aaca	P.1	2021-05-11	2021-06-15	Y
hCoV-19/USA/FL-CDC-ASC210062509/2021	-	29727	8	acacaagc	P.1	2021-05-11	2021-06-15	Y
hCoV-19/USA/FL-CDC-IBX335118713367/2021	ORF1ab	5049	4	agat	B.1.427	2021-03-29	2021-06-15	Y
hCoV-19/USA/FL-CDC-STM-000038202/2021	N	28758	6	ccaagg	B.1.427	2021-02-19	2021-06-15	Y	Illumina
hCoV-19/USA/FL-CDC-STM-000042424/2021	S	22133	2	tc	A.2.5	2021-03-22	2021-06-15	Y	Illumina
hCoV-19/USA/FL-CDC-STM-000042424/2021	S	22205	9	cggcaggct	A.2.5	2021-03-22	2021-06-15	Y	Illumina
hCoV-19/USA/FL-CDC-STM-000070608/2021	-	28262	4	aaca	P.1	2021-05-07	2021-06-15	Y	Illumina
hCoV-19/USA/FL-CDC-STM-000070608/2021	N	29016	9	cgtttggtg	P.1	2021-05-07	2021-06-15	Y	Illumina
hCoV-19/USA/GA-GPHL-0155/2021	ORF3a	25590	9	acagcgtat	B.1.351	2021-03-01	2021-06-15	Y	Illumina Miseq
hCoV-19/USA/IA-S21WGS1963/2021	-	28262	4	aaca	P.1	2021-05-19	2021-06-15	Y	Illumina NextSeq 550
hCoV-19/USA/IA-S21WGS1963/2021	N	29426	6	catatt	P.1	2021-05-19	2021-06-15	Y	Illumina NextSeq 550
hCoV-19/USA/IL-CDC-ASC210060023/2021	-	28262	4	aaca	P.1	2021-05-06	2021-06-15	Y
hCoV-19/USA/IL-CDC-ASC210068690/2021	-	28262	4	aaca	P.1	2021-04-13	2021-06-15	Y
hCoV-19/USA/IL-RED-PEO-39926031/2021	ORF8	28005	6	ctcgtt	B.1.1.7	2021-04-09	2021-06-15	Y	Illumina NextSeq2000
hCoV-19/USA/IN-CDC-ASC210014476/2021	ORF7a	27546	6	ggcaga	B.1.2	2021-03-20	2021-06-15	Y	Illumina NovaSeq 6000
hCoV-19/USA/IN-INSPHL-00285/2021	ORF3a	26078	3	ctc	B.1.396	2021-02-03	2021-06-15	Y	Illumina Miseq
hCoV-19/USA/IN-INSPHL-00717/2021	-	28262	4	aaca	P.1	2021-04-07	2021-06-15	Y	Illumina MiSeq
hCoV-19/USA/MA-Broad_CRSP-01259/2021	-	28272	9	ttttctttg	B.1.604	2021-02-23	2021-06-15	Y	Illumina NovaSeq 6000	SRR13971607	DP=11269;AF=0.799627;SB=475;DP4=717,1401,4625,4386;INDEL;HRUN=4
hCoV-19/USA/MA-CDC-ASC210006723/2021	ORF7a	27471	7	tggccac	B.1.525	2021-03-13	2021-06-15	Y
hCoV-19/USA/MA-CDC-ASC210029521/2021	-	28262	4	aaca	P.1	2021-04-21	2021-06-15	Y
hCoV-19/USA/MA-CDC-ASC210029521/2021	-	29766	8	tcccaggt	P.1	2021-04-21	2021-06-15	Y
hCoV-19/USA/MA-CDC-STM-000025837/2021	ORF1ab	1896	3	ggc	B.1.2	2021-02-26	2021-06-15	Y	Illumina
hCoV-19/USA/MA-CDCBI-CRSP_01608/2021	-	28262	4	aaca	P.1	2021-03-20	2021-06-15	Y	Illumina NovaSeq 6000	SRR14192159	DP=10151;AF=0.565560;SB=43;DP4=2628,1828,3615,2126;INDEL;HRUN=2
hCoV-19/USA/MA-CDCBI-CRSP_01608/2021	-	28266	4	aacc	P.1	2021-03-20	2021-06-15	Y
hCoV-19/USA/MA-CDCBI-CRSP_QZHNEJBHVLWTBBDX/2021	ORF1ab	20456	9	cattctggg	B.1.526	2021-05-13	2021-06-15	Y	Illumina NovaSeq 6000	SRR14609748	DP=2479;AF=0.737797;SB=10;DP4=349,302,907,922;INDEL;HRUN=1
hCoV-19/USA/MA-MASPHL-01380/2020	S	21569	3	ttt	B.1.2	2020-12-29	2021-06-15	Y
hCoV-19/USA/MA-MASPHL-02238/2021	ORF1ab	9093	6	taagta	B.1.1.304	2021-02-14	2021-06-15	Y	Illumina MiSeq
hCoV-19/USA/MA-MASPHL-03064/2021	-	28262	4	aaca	P.1	2021-04-05	2021-06-15	Y
hCoV-19/USA/MD-CDC-IBX008929767253/2021	S	21745	3	tca	B.1.427/429	2021-04-08	2021-06-15	Y	Illumina NovaSeq 600
hCoV-19/USA/MI-CDC-ASC210076398/2021	-	29721	2	ca	B.1.526	2021-04-20	2021-06-15	Y
hCoV-19/USA/MI-CDC-QDX24042437/2021	ORF1ab	6638	12	ggagttcatgct	B.1.1.7	2021-04-16	2021-06-15	Added_from_metadata	Illumina MiSeq	SRR14451703	DP=1249;AF=0.993595;SB=0;DP4=0,1,608,633;INDEL;HRUN=1
hCoV-19/USA/MI-QDX-890/2020	ORF1ab	11083	6	tttttg	B.1	2020-03-18	2021-06-15	Y	Illumina MiSeq	SRR13061377	No insert
hCoV-19/USA/MI-UM-10033991503/2020	ORF7a	27455	2	ag	B.1	2020-04-22	2021-06-15	Y
hCoV-19/USA/MI-UM-10037594993/2020	ORF1ab	6377	12	tgcgtgtgtcgg	B.1.212	2020-12-29	2021-06-15	Y	Oxford Nanopore
hCoV-19/USA/MN-CDC-IBX020402974095/2021	S	21764	6	gtcaag	B.1.427/429	2021-03-30	2021-06-15	Y	Illumina NovaSeq 600	SRR15147802	No insert
hCoV-19/USA/MN-MDH-2451/2020	ORF7b	27791	5	ttttt	B.1.595	2020-12-26	2021-06-15	Y
hCoV-19/USA/MN-MDH-4209/2021	ORF8	27922	8	gcctgtgg	B.1.351	2021-02-22	2021-06-15	Y
hCoV-19/USA/MN-MDH-6168/2021	ORF8	28239	6	tttttt	B.1.1.519	2021-04-13	2021-06-15	Y	MiSeq
hCoV-19/USA/MN-MDH-7346/2021	ORF8	28250	3	ctg	B.1.621	2021-05-04	2021-06-15	Y	GridION
hCoV-19/USA/MO-MSPHL-000343/2020	ORF10	130	4	aatt	B.1.2	2020-11-23	2021-06-15	Y
hCoV-19/USA/MS-UMMC-M426F11-500229/2021	N	29370	9	ctgtctctt	B.1.2	2021-03-01	2021-06-15	Y	Illumina COVIDseq
hCoV-19/USA/MT-CDC-ASC210058227/2021	-	28262	4	aaca	P.1	2021-05-03	2021-06-15	Y
hCoV-19/USA/NC-CDC-LC0065891/2021	-	28262	4	aaca	P.1	2021-05-25	2021-06-15	Y	PacBio Sequel II	SRR14909510	DP=37;AF=0.756757;SB=1;DP4=6,3,16,12;INDEL;HRUN=2
hCoV-19/USA/NC-CDC-LC0065989/2021	-	28262	4	aaca	P.1	2021-05-24	2021-06-15	Y	PacBio Sequel II	SRR14909770	DP=56;AF=0.964286;SB=3;DP4=0,2,25,29;INDEL;HRUN=2
hCoV-19/USA/NC-CDC-LC0066107/2021	-	28262	4	aaca	P.1	2021-05-24	2021-06-15	Y	PacBio Sequel II	SRR14909912	DP=18;AF=0.944444;SB=0;DP4=1,0,10,7;INDEL;HRUN=2
hCoV-19/USA/NC-CDC-LC0066773/2021	-	28262	4	aaca	P.1	2021-05-17	2021-06-15	Y	PacBio Sequel II	SRR14908963	DP=37;AF=0.972973;SB=0;DP4=0,1,14,22;INDEL;HRUN=2
hCoV-19/USA/NC-UNC-0036/2020	-	29721	2	ca	B.1.1.136	2020-04	2021-06-15	Y	Nanopore MinION
hCoV-19/USA/NC-UNC-0264/2021	S	23123	2	cc	B.1.2	2021-02-15	2021-06-15	Y
hCoV-19/USA/NC-UNC-0500/2021	ORF1ab	9276	2	ct	B.1.596	2021-02-22	2021-06-15	Y
hCoV-19/USA/NC-UNC-LCCC0177/2020	ORF1ab	3593	9	gcaattacg	B.1.234	2020-08-26	2021-06-15	Y	Ion Torrent
hCoV-19/USA/NJ-CDC-ASC210010680/2021	S	21986	7	gtgtgta	R.1	2021-03-18	2021-06-15	Y
hCoV-19/USA/NJ-CDC-ASC210058070/2021	-	28262	4	aaca	P.1	2021-05-03	2021-06-15	Y
hCoV-19/USA/NJ-CDC-IBX044882043804/2021	N	28882	6	gtttgg	B.1.1.7	2021-03-16	2021-06-15	Y	Illumina NovaSeq 600	SRR15153747	No insert
hCoV-19/USA/NJ-CDC-IBX182027990281/2021	ORF8	28214	3	ttt	B.1.409	2021-03-17	2021-06-15	Y	Illumina NovaSeq 600	SRR15153938	DP=11240;AF=0.731584;SB=76;DP4=461,302,5789,2434;INDEL;HRUN=5
hCoV-19/USA/NJ-CDC-IBX997687632977/2021	ORF1ab	20131	3	gtt	B.1.1.7	2021-04-19	2021-06-15	Y	Illumina NovaSeq 600	SRR15148992	No insert
hCoV-19/USA/NJ-CDC-LC0038393/2021	ORF6	27365	9	aacaccatt	B.1.526	2021-03-29	2021-06-15	Y	PacBio Sequel II	SRR14946326	DP=199;AF=0.949749;SB=0;DP4=1,2,88,101;INDEL;HRUN=1
hCoV-19/USA/NJ-PHEL-21-9287/2021	ORF8	27926	12	aagtctggccag	B.1.526	2021-03-17	2021-06-15	Y	Illumina Miseq
hCoV-19/USA/NM-CDC-IBX904545242090/2021	ORF1ab	20005	2	tt	B.1.526	2021-03-31	2021-06-15	Y
hCoV-19/USA/NM-CDC-LC0013126/2021	ORF1ab	12610	12	atgcaacaatcc	B.1.595	2021-02-01	2021-06-15	Y	PacBio	SRR14981679	DP=21;AF=0.857143;SB=0;DP4=1,0,10,8;INDEL;HRUN=1
hCoV-19/USA/NMDOH-2020526671/2020	ORF1ab	3188	3	aag	B.1.241	2020-11-14	2021-06-15	Y	Illumina MiSeq	SRR13765929	DP=816;AF=0.762255;SB=77;DP4=79,115,396,226;INDEL;HRUN=2
hCoV-19/USA/NY-1051-20-4/2020	ORF7a	27407	12	tgtgttctgtta	B.1.1.464	2020-11-10	2021-06-15	Y	Nanopore MinION
hCoV-19/USA/NY-21-CoV-1382-VTM2-ALNG037/2021	ORF1ab	3055	3	gaa	B.1.1.28	2021-02-14	2021-06-15	Y	Illumina NovaSeq 6000
hCoV-19/USA/NY-NYGC-787-VTM1-OUGT620/2021	S	22204	9	caagcctct	B.1	2021-01-19	2021-06-15	Y	Illumina NovaSeq 6000
hCoV-19/USA/NY-NYGC-E3335728-ELRT077/2021	ORF8	27966	5	ggaag	B.1.617.2	2021-02-05	2021-06-15	Y	Illumina NovaSeq 6000
hCoV-19/USA/NY-NYULH1357/2021	ORF6	27384	3	ctc	B.1.526	2021-04-16	2021-06-15	Y
hCoV-19/USA/NY-UB-00283/2020	ORF3a	25699	6	cccccc	B.1.2	2020-12-03	2021-06-15	Y	Illumina MiSeq
hCoV-19/USA/NY-Wadsworth-21008828-01/2021	ORF1ab	687	9	cccggcgcc	B.1.543	2021-01-09	2021-06-15	Y	Illumina NextSeq
hCoV-19/USA/NY-Wadsworth-21010909-01/2021	ORF3a	25757	3	aat	B.1.369	2021-01-19	2021-06-15	Y	Illumina NextSeq
hCoV-19/USA/NY-Wadsworth-21020871-01/2021	ORF10	237	2	tt	B.1	2021-02-03	2021-06-15	Y
hCoV-19/USA/NY-Wadsworth-21045164-01/2021	ORF1ab	2216	12	ttgtttggcatg	B.1.526	2021-04-08	2021-06-15	Y	Illumina NextSeq
hCoV-19/USA/NY-Wadsworth-21045553-01/2021	ORF3a	26184	9	aagatggcg	B.1.526	2021-04-12	2021-06-15	Y	Illumina NextSeq
hCoV-19/USA/NY-Wadsworth-21052611-01/2021	S	22206	12	taagctgagaag	A.2.5	2021-04-23	2021-06-15	Y	Illumina NextSeq
hCoV-19/USA/OH-CDC-LC0052549/2021	ORF8	27899	2	tt	B.1.2	2021-04-13	2021-06-15	Y	PacBio Sequel II	SRR14939912	No insert
hCoV-19/USA/OH-PLMI-J6GLK-5284/2020	-	26500	8	cgcattgg	B.1.1	2020-04	2021-06-15	Y
hCoV-19/USA/OH-UHTL-749/2021	-	28262	4	aaca	P.1	2021-05-12	2021-06-15	Y
hCoV-19/USA/OH-UHTL-764/2021	-	28262	4	aaca	P.1	2021-05-10	2021-06-15	Y
hCoV-19/USA/OR-KCL-21012565COV_07/2021	ORF1ab	16849	3	caa	B.1.427	2021-01-25	2021-06-15	Y	Ion Torrent
hCoV-19/USA/OR-OHSU-10398/2021	S	22205	9	cggcaggct	A.2.5	2021-02-05	2021-06-15	Y	Illumina Nextseq 500, Freed-Silander v1-1200bp (see PMCID: PMC7454405)
hCoV-19/USA/OR-OHSU-10422/2021	S	22205	9	cggcaggct	A.2.5	2021-02-08	2021-06-15	Y	Illumina Nextseq 500, Freed-Silander v1-1200bp (see PMCID: PMC7454405)
hCoV-19/USA/OR-OHSU-11324/2021	-	28262	4	aaca	P.1	2021-04-22	2021-06-15	Y
hCoV-19/USA/OR-OHSU-11486/2021	-	28262	4	aaca	P.1	2021-04-26	2021-06-15	Y
hCoV-19/USA/OR-OHSU-2923/2020	ORF7b	27791	3	ttt	B.1.595	2020-09-05	2021-06-15	Y	Illumina Nextseq 500, Freed-Silander v1-1200bp (see https://doi.org/10.1101/2020.05.28.122648)
hCoV-19/USA/OR-OHSU-3115/2020	ORF7b	27791	3	ttt	B.1.595	2020-10-02	2021-06-15	Y	Illumina Nextseq 500, Freed-Silander v1-1200bp (see https://doi.org/10.1101/2020.05.28.122648)
hCoV-19/USA/OR-OSPHL00300/2021	-	28262	4	aaca	P.1	2021-04-21	2021-06-15	Y
hCoV-19/USA/OR-OSPHL00511/2021	S	22014	7	ctagctc	B.1	2021-05-05	2021-06-15	Y	Ion S5 AmpliSeq
hCoV-19/USA/OR-OSPHL00602/2021	-	28262	4	aaca	P.1	2021-05-06	2021-06-15	Y
hCoV-19/USA/OR-OSPHL00873/2021	-	28262	4	aaca	P.1	2021-05-06	2021-06-15	Y	Ion S5 AmpliSeq
hCoV-19/USA/OR-UOGC3F-000077/2021	ORF1ab	5259	11	aggcacaggtg	B.1.2	2021-02-15	2021-06-15	Y
hCoV-19/USA/PA-CDC-ASC210017258/2021	ORF7a	27749	3	ctt	B.1.525	2021-03-23	2021-06-15	Y
hCoV-19/USA/PA-CDC-STM-000044005/2021	ORF1ab	19297	7	ggttgtg	B.1.526	2021-03-24	2021-06-15	Y
hCoV-19/USA/PA-CDC-STM-000044240/2021	-	28262	4	aaca	P.1	2021-03-26	2021-06-15	Y
hCoV-19/USA/PA-CDC-STM-000044240/2021	-	29727	4	taga	P.1	2021-03-26	2021-06-15	Y
hCoV-19/USA/PA-CDC-STM-000050877/2021	S	22104	9	ggcctggct	B.1.525	2021-04-05	2021-06-15	Y	Illumina
hCoV-19/USA/PR-CDC-2-3980098/2021	S	22003	3	aac	B.1.2	2021-02-25	2021-06-15	Y	Illumina
hCoV-19/USA/SC-CDC-2-4369506/2021	ORF1ab	6574	9	agtcttact	B.1.1.519	2021-05-05	2021-06-15	Y	Illumina
hCoV-19/USA/SC-DHEC-0885/2020	N	28490	9	caattaaca	B.1	2020-06-26	2021-06-15	Y	Illumina
hCoV-19/USA/TX-BSWTemple-ILL-R8-0034/2021	ORF1ab	3740	3	gac	B.1.1.519	2021-03-10	2021-06-15	Y	Illumina
hCoV-19/USA/TX-CDC-ASC210010890/2021	ORF1ab	9858	11	aaaaaagaaac	B.1.1.316	2021-03-18	2021-06-15	Y
hCoV-19/USA/TX-CDC-STM-000043689/2021	S	21986	7	gtgtgta	B.1.427	2021-03-23	2021-06-15	Y
hCoV-19/USA/TX-DSHS-4340/2021	N	28999	9	ccattttgg	B.1.427/429	2021-02-02	2021-06-15	Y	Illumina MiSeq	SRR14071901	DP=206;AF=0.854369;SB=2;DP4=6,4,81,95;INDEL;HRUN=2
hCoV-19/USA/TX-DSHS-5411/2021	ORF3a	26183	12	gactcagagacg	B.1.2	2021-01-15	2021-06-15	Y	Illumina MiSeq	SRR14245759	DP=265;AF=0.883019;SB=2;DP4=16,12,115,119;INDEL;HRUN=1
hCoV-19/USA/TX-DSHS-5454/2021	ORF3a	26183	12	gactcagagacg	B.1.2	2021-01-20	2021-06-15	Y	Illumina MiSeq	SRR14254997	DP=335;AF=0.889552;SB=2;DP4=12,16,150,148;INDEL;HRUN=1
hCoV-19/USA/TX-DSHS-5769/2021	S	22295	9	atcatggag	B.1.596	2021-04-07	2021-06-15	Y	Illumina MiSeq	SRR14336367	DP=134;AF=0.753731;SB=1;DP4=11,20,42,59;INDEL;HRUN=1
hCoV-19/USA/TX-DSHS-5997/2021	S	22205	9	cggcaggct	A.2.5	2021-04-09	2021-06-15	Y	Illumina MiSeq	SRR14406692	DP=46;AF=0.804348;SB=1;DP4=4,3,16,21;INDEL;HRUN=1
hCoV-19/USA/TX-DSHS-6304/2021	S	22205	9	cggcaggct	A.2.5	2021-04-22	2021-06-15	Y	Illumina MiSeq	SRR14521391	DP=132;AF=0.916667;SB=4;DP4=8,6,52,69;INDEL;HRUN=1
hCoV-19/USA/TX-DSHS-6797/2021	-	28262	4	aaca	P.1	2021-05-08	2021-06-15	Y	Illumina MiSeq	SRR14751671	DP=207;AF=0.927536;SB=2;DP4=6,9,96,96;INDEL;HRUN=2
hCoV-19/USA/TX-HMH-MCoV-10166/2020	N	28677	2	ct	B.1.2	2020-07-08	2021-06-15	Y
hCoV-19/USA/TX-HMH-MCoV-10202/2020	S	23122	6	gcacct	B.1	2020-07-07	2021-06-15	Y	Illumina
hCoV-19/USA/TX-HMH-MCoV-10562/2020	S	23122	6	gcacct	B.1	2020-07-09	2021-06-15	Y	Illumina
hCoV-19/USA/TX-HMH-MCoV-10730/2020	S	23122	4	gcac	B.1.1.226	2020-07-09	2021-06-15	Y
hCoV-19/USA/TX-HMH-MCoV-10868/2020	N	28783	2	tg	B.1.324	2020-07-09	2021-06-15	Y
hCoV-19/USA/TX-HMH-MCoV-11252/2020	ORF1ab	11540	3	ttt	B.1	2020-09-03	2021-06-15	Y	Oxford Nanopore
hCoV-19/USA/TX-HMH-MCoV-12135/2020	ORF1ab	4929	3	ctt	B.1.564	2020-09-21	2021-06-15	Y	Illumina
hCoV-19/USA/TX-HMH-MCoV-12332/2020	N	28783	2	tg	B.1.577	2020-09-25	2021-06-15	Y
hCoV-19/USA/TX-HMH-MCoV-20984/2021	ORF1ab	2317	2	tt	B.1.2	2021-01-05	2021-06-15	Y	Illumina
hCoV-19/USA/TX-HMH-MCoV-21517/2021	ORF1ab	11540	5	ttttt	B.1.2	2021-01-05	2021-06-15	Y	Illumina
hCoV-19/USA/TX-HMH-MCoV-22757/2020	ORF1ab	3073	2	ga	B.1	2020-12-29	2021-06-15	Y
hCoV-19/USA/TX-HMH-MCoV-22757/2020	ORF1ab	19355	2	aa	B.1	2020-12-29	2021-06-15	Y
hCoV-19/USA/TX-HMH-MCoV-22893/2020	S	21827	2	at	B.1	2020-12-27	2021-06-15	Y
hCoV-19/USA/TX-HMH-MCoV-22920/2020	ORF1ab	9350	12	tctgttttgctt	B.1.2	2020-12-26	2021-06-15	Y	Illumina
hCoV-19/USA/TX-HMH-MCoV-24142/2021	ORF1ab	14305	2	aa	B.1.2	2021-01-15	2021-06-15	Y
hCoV-19/USA/TX-HMH-MCoV-24181/2021	S	25186	2	ta	B.1	2021-01-16	2021-06-15	Y
hCoV-19/USA/TX-HMH-MCoV-24274/2021	ORF7b	27791	2	tt	P.2	2021-01-15	2021-06-15	Y
hCoV-19/USA/TX-HMH-MCoV-24315/2021	ORF1ab	11990	4	aaaa	B.1.2	2021-01-16	2021-06-15	Y
hCoV-19/USA/TX-HMH-MCoV-24589/2021	ORF1ab	8532	2	aa	B.1.429	2021-01-19	2021-06-15	Y
hCoV-19/USA/TX-HMH-MCoV-24813/2021	ORF1ab	10527	2	tt	B.1.243	2021-01-20	2021-06-15	Y
hCoV-19/USA/TX-HMH-MCoV-26132/2021	ORF3a	25572	9	cagctggag	B.1.1.222	2021-03-06	2021-06-15	Y	Illumina
hCoV-19/USA/TX-HMH-MCoV-26971/2021	ORF3a	25572	9	cagctggag	B.1.1.222	2021-02-23	2021-06-15	Y	Illumina
hCoV-19/USA/TX-HMH-MCoV-28230/2021	S	23356	6	acactg	B.1.595	2021-02-08	2021-06-15	Y	Illumina
hCoV-19/USA/TX-HMH-MCoV-28758/2021	ORF1ab	11074	2	tt	B.1.596	2021-02-04	2021-06-15	Y
hCoV-19/USA/TX-HMH-MCoV-29051/2021	ORF8	28250	3	ctg	B.1.2	2021-02-23	2021-06-15	Y
hCoV-19/USA/TX-HMH-MCoV-29284/2021	ORF1ab	14764	2	tc	B.1.2	2021-01-27	2021-06-15	Y
hCoV-19/USA/TX-HMH-MCoV-29351/2021	N	29389	3	aag	B.1.2	2021-01-26	2021-06-15	Y	Illumina
hCoV-19/USA/TX-HMH-MCoV-30235/2020	ORF8	28250	3	ctg	B.1.2	2020-12-29	2021-06-15	Y
hCoV-19/USA/TX-HMH-MCoV-30417/2020	ORF1ab	5673	2	tt	B.1	2020-12-25	2021-06-15	Y
hCoV-19/USA/TX-HMH-MCoV-30673/2021	-	28262	4	aaca	P.1	2021-02-25	2021-06-15	Y
hCoV-19/USA/TX-HMH-MCoV-31019/2021	ORF3a	25572	9	cagctggag	B.1.1.222	2021-03-07	2021-06-15	Y	Illumina
hCoV-19/USA/TX-HMH-MCoV-31184/2021	ORF3a	26046	5	ttgag	B.1.1.7	2021-02-27	2021-06-15	Y
hCoV-19/USA/TX-HMH-MCoV-31739/2021	N	29389	3	aag	B.1	2021-03-09	2021-06-15	Y	Illumina
hCoV-19/USA/TX-HMH-MCoV-32836/2020	ORF1ab	9350	12	tctgttttgctt	B.1.2	2020-12-30	2021-06-15	Y	Illumina
hCoV-19/USA/TX-HMH-MCoV-32997/2020	ORF1ab	5773	2	aa	B.1.595	2020-12-18	2021-06-15	Y
hCoV-19/USA/TX-HMH-MCoV-33078/2020	ORF1ab	8076	5	acgca	B.1	2020-12-21	2021-06-15	Y
hCoV-19/USA/TX-HMH-MCoV-33218/2020	S	22705	2	gt	B.1.404	2020-12-10	2021-06-15	Y	Illumina
hCoV-19/USA/TX-HMH-MCoV-33988/2020	ORF1ab	12987	11	actgctgccgt	B.1.2	2020-12-24	2021-06-15	Y
hCoV-19/USA/TX-HMH-MCoV-35388/2020	ORF8	28250	3	ctg	B.1.432	2020-08-09	2021-06-15	Y
hCoV-19/USA/TX-HMH-MCoV-35653/2021	-	28262	4	aaca	P.1	2021-03-16	2021-06-15	Y
hCoV-19/USA/TX-HMH-MCoV-35729/2021	S	22120	2	aa	B.1.1.7	2021-03-19	2021-06-15	Y
hCoV-19/USA/TX-HMH-MCoV-35838/2020	ORF8	28250	3	ctg	B.1.2	2020-12-15	2021-06-15	Y
hCoV-19/USA/TX-HMH-MCoV-35861/2020	ORF1ab	3073	2	gt	B.1.2	2020-12-15	2021-06-15	Y
hCoV-19/USA/TX-HMH-MCoV-36187/2021	ORF1ab	1658	2	tt	B.1.525	2021-03-23	2021-06-15	Y
hCoV-19/USA/TX-HMH-MCoV-36812/2021	S	24858	2	ca	B.1.2	2021-01-04	2021-06-15	Y
hCoV-19/USA/TX-HMH-MCoV-37991/2020	ORF8	28017	10	gggtcgcgcc	B.1	2020-11-29	2021-06-15	Y
hCoV-19/USA/TX-HMH-MCoV-38900/2021	-	28262	4	aaca	P.1	2021-04-10	2021-06-15	Y
hCoV-19/USA/TX-HMH-MCoV-39595/2020	ORF1ab	11074	3	ttt	B.1.2	2020-08-09	2021-06-15	Y	Illumina
hCoV-19/USA/TX-HMH-MCoV-39827/2020	ORF1ab	12505	2	aa	B.1.2	2020-08-06	2021-06-15	Y
hCoV-19/USA/TX-HMH-MCoV-39879/2020	ORF3a	25699	3	ccc	B.1	2020-08-06	2021-06-15	Y	Illumina
hCoV-19/USA/TX-HMH-MCoV-39884/2020	ORF3a	25699	3	ccc	B.1.2	2020-08-06	2021-06-15	Y	Illumina
hCoV-19/USA/TX-HMH-MCoV-39917/2020	M	26654	2	tt	B.1	2020-08-06	2021-06-15	Y
hCoV-19/USA/TX-HMH-MCoV-40331/2020	ORF1ab	11074	2	tt	B.1.2	2020-08-03	2021-06-15	Y
hCoV-19/USA/TX-HMH-MCoV-40537/2020	ORF8	28250	3	ctg	B.1.432	2020-08-02	2021-06-15	Y
hCoV-19/USA/TX-HMH-MCoV-40607/2020	ORF1ab	1250	2	ct	B.1.577	2020-07-22	2021-06-15	Y
hCoV-19/USA/TX-HMH-MCoV-42946/2021	ORF8	28250	3	ctg	B.1.1.7	2021-04-21	2021-06-15	Y	Illumina
hCoV-19/USA/TX-HMH-MCoV-43066/2021	-	28262	4	aaca	P.1	2021-04-25	2021-06-15	Y
hCoV-19/USA/TX-HMH-MCoV-44106/2021	-	28262	4	aaca	P.1	2021-04-29	2021-06-15	Y
hCoV-19/USA/TX-HMH-MCoV-44219/2021	-	28262	4	aaca	P.1.1	2021-05-01	2021-06-15	Y	Illumina
hCoV-19/USA/TX-HMH-MCoV-8210/2020	S	23122	6	gcacct	B.1.546	2020-07-07	2021-06-15	Y	Illumina
hCoV-19/USA/TX-HMH-MCoV-8258/2020	S	23122	6	gcacct	B.1.590	2020-07-07	2021-06-15	Y	Illumina
hCoV-19/USA/TX-HMH-MCoV-8282/2020	S	23122	5	ccacc	B.1.206	2020-07-07	2021-06-15	Y
hCoV-19/USA/TX-HMH-MCoV-8354/2020	S	23122	6	gcacct	B.1.564	2020-07-07	2021-06-15	Y	Oxford Nanopore
hCoV-19/USA/TX-HMH-MCoV-8622/2020	ORF1ab	9276	2	ct	B.1.1.426	2020-07-02	2021-06-15	Y
hCoV-19/USA/TX-HMH-MCoV-8858/2020	S	23122	5	gcacc	B.1.589	2020-07-02	2021-06-15	Y
hCoV-19/USA/TX-HMH-MCoV-9164/2020	S	24382	7	tttgcga	B.1	2020-07-02	2021-06-15	Y
hCoV-19/USA/TX-HMH-MCoV-9164/2020	N	28783	2	tg	B.1	2020-07-02	2021-06-15	Y
hCoV-19/USA/TX-HMH-MCoV-9192/2020	ORF1ab	20135	2	aa	B.1.1.411	2020-07-02	2021-06-15	Y
hCoV-19/USA/TX-HMH-MCoV-9530/2020	S	23122	5	gcacc	B.1	2020-07-03	2021-06-15	Y
hCoV-19/USA/TX-HMH-MCoV-9614/2020	N	28677	2	ct	B.1.576	2020-07-04	2021-06-15	Y
hCoV-19/USA/TX-HMH-MCoV-9668/2020	N	28783	2	tg	B.1	2020-07-07	2021-06-15	Y
hCoV-19/USA/UT-02853/2020	ORF6	27249	3	ata	B.1.384	2020-04-29	2021-06-15	Y	Illumina MiSeq	SRR12526097	DP=6894;AF=0.715115;SB=6;DP4=1378,588,3530,1400;INDEL;HRUN=1
hCoV-19/USA/UT-UPHL-201211705/2020	ORF8	28242	3	ttt	B.1.2	2020-12-01	2021-06-15	Y	Illumina MiSeq	SRR13234304	No insert
hCoV-19/USA/UT-UPHL-2101267095/2020	S	21956	6	aatttc	B.1.400	2020-12-03	2021-06-15	Y	Illumina NextSeq	SRR13675672	DP=205;AF=0.648780;SB=31;DP4=29,32,30,103;INDEL;HRUN=2
hCoV-19/USA/UT-UPHL-2103779269/2021	ORF7a	27505	11	aaagacagaat	B.1.2	2021-01-20	2021-06-15	Y	Illumina NextSeq 550	SRR14033373	No insert
hCoV-19/USA/UT-UPHL-210603046679/2021	ORF1ab	16511	12	gtgctaatggac	B.1.1.7	2021-05-21	2021-06-15	Y	Illumina NovaSeq 6000	SRR14767335	No insert
hCoV-19/USA/VA-CDC-ASC210011507/2021	N	29099	8	catcatat	B.1.2	2021-03-18	2021-06-15	Y
hCoV-19/USA/VA-DCLS-3650/2021	S	22204	9	acagatcga	B.1.214.2	2021-02-03	2021-06-15	Y	Illumina MiSeq	SRR14196067	DP=506;AF=0.794466;SB=25;DP4=22,70,163,239;INDEL;HRUN=1
hCoV-19/USA/WA-CDC-ASC210015474/2021	ORF8	28209	12	ccgaagaacgct	B.1.427/429	2021-03-21	2021-06-15	Y	Illumina NovaSeq 6000
hCoV-19/USA/WA-S7128/2021	-	28262	4	aaca	P.1	2021-04-21	2021-06-15	Y
hCoV-19/USA/WA-S7194/2021	-	28262	4	aaca	P.1	2021-04-23	2021-06-15	Y
hCoV-19/USA/WA-S7329/2021	-	28262	4	aaca	P.1	2021-04-22	2021-06-15	Y
hCoV-19/USA/WA-UW-13047/2020	ORF3a	25472	3	ttt	B.1.1	2020-06-30	2021-06-15	Y	Illumina
hCoV-19/USA/WA-UW-61713/2021	S	22337	9	cggctgcat	B.1.2	2021-02-09	2021-06-15	Y	Illumina
hCoV-19/USA/WI-WSLH-210958/2021	S	25339	12	gacagatgcatt	B.1.1.222	2021-01-25	2021-06-15	Y	Illumina
hCoV-19/USA/WV-CDC-4081708-001/2021	ORF6	27384	3	ctc	B.1.526	2021-04-09	2021-06-15	Y
hCoV-19/USA/WV-CDC-4081708-002/2021	ORF6	27384	3	ctc	B.1.526	2021-04-09	2021-06-15	Y
hCoV-19/USA/WV-CDC-LC0058806/2021	N	29442	12	agaaatgcctgt	B.1.1.519	2021-05-03	2021-06-15	Y	PacBio Sequel II	SRR14986777	DP=409;AF=0.955990;SB=7;DP4=9,5,179,212;INDEL;HRUN=3
hCoV-19/USA/WV-WVU-WV090195/2021	ORF3a	25699	3	ccc	B.1.2	2021-01-15	2021-06-15	Y	Illumina NextSeq
hCoV-19/USA/WV-WVU-WV090236/2021	ORF1ab	11074	3	ttt	B.1.595	2021-01-08	2021-06-15	Y	Illumina NextSeq
hCoV-19/Wales/PHWC-15C6B7/2020	ORF1ab	11074	3	ttt	B.3.1	2020-05-09	2021-06-15	Y	Illumina	ERR4308001	No insert
hCoV-19/Wales/PHWC-15E363/2020	ORF1ab	11074	3	ttt	B.39	2020-05-15	2021-06-15	Y	Illumina	ERR4308663	DP=942;AF=0.589172;SB=11;DP4=160,17,524,31;INDEL;HRUN=8
hCoV-19/Wales/PHWC-4B194B/2020	-	29749	9	ataacactt	B.1.177	2020-12-30	2021-06-15	Y
hCoV-19/Wales/PHWC-4CE28C/2021	ORF1ab	11074	3	ttt	B.1.177.7	2021-02-10	2021-06-15	Y	Illumina
