# Supplementary material for: Insertions in SARS-CoV-2 genome caused by template switch and duplications give rise to new variants that merit monitoring
Source: bioRxiv. 2021 Aug 24:2021.04.23.441209. Originally published 2021 Apr 26. Preprint. [Version 2] doi: 10.1101/2021.04.23.441209 (PMC8077628; doi:10.1101/2021.04.23.441209)
Supplement: Supplement 6 [file media-6.xlsx]

## Sheet: Supplementary_Table_5_Acknowled
We gratefully acknowledge the following Authors from the Originating laboratories responsible for obtaining the specimens and the
Submitting laboratories where genetic sequence data were generated and shared via the GISAID Initiative, on which this research is based.
All submitters of data may be contacted directly via www.gisaid.org
Accession No.	Originating Laboratory	Submitting Laboratory	Authors
EPI_ISL_1034760,EPI_ISL_1000998,EPI_ISL_1000999,EPI_ISL_1001000,EPI_ISL_1001001,EPI_ISL_1001002,EPI_ISL_1001003,EPI_ISL_1001004,EPI_ISL_1046791,EPI_ISL_1046792,EPI_ISL_1034755,EPI_ISL_1046793,EPI_ISL_1034756,EPI_ISL_1034757,EPI_ISL_1034758,EPI_ISL_1034759,EPI_ISL_915429,EPI_ISL_732541,EPI_ISL_732530,EPI_ISL_732525,EPI_ISL_732542,EPI_ISL_732543,EPI_ISL_732527,EPI_ISL_732544,EPI_ISL_732524,EPI_ISL_…	Bundeswehr Institute of Microbiology	Bundeswehr Institute of Microbiology	Markus Antwerpen et al
EPI_ISL_1299856,EPI_ISL_1299857,EPI_ISL_1299858,EPI_ISL_1299859,EPI_ISL_1299860,EPI_ISL_1299861,EPI_ISL_1299862,EPI_ISL_1299863,EPI_ISL_1299864,EPI_ISL_1299865,EPI_ISL_1299866,EPI_ISL_1299867,EPI_ISL_1299868,EPI_ISL_1299869,EPI_ISL_1299870,EPI_ISL_1299871,EPI_ISL_1299872,EPI_ISL_1299873,EPI_ISL_1299874,EPI_ISL_1299875,EPI_ISL_1299876,EPI_ISL_1299877,EPI_ISL_1299878,EPI_ISL_1299879,EPI_ISL_1299880…	Unit of lab surveillance of viral emerging diseases, National Lab of Influenza	Respiratory Virus Unit, National Infection Service, Public Health England	PHE Covid Sequencing Team et al
EPI_ISL_815257,EPI_ISL_815259,EPI_ISL_815258,EPI_ISL_815265,EPI_ISL_815266,EPI_ISL_815332,EPI_ISL_815334,EPI_ISL_815370,EPI_ISL_815262,EPI_ISL_815371,EPI_ISL_815317,EPI_ISL_815297,EPI_ISL_815294,EPI_ISL_815363,EPI_ISL_815362,EPI_ISL_815374,EPI_ISL_815268,EPI_ISL_815320,EPI_ISL_815349,EPI_ISL_815338,EPI_ISL_815382,EPI_ISL_815339,EPI_ISL_815336,EPI_ISL_815342,EPI_ISL_815343,EPI_ISL_815337,EPI_ISL_8…	Centogene	Centogene	Peter Bauer et al
EPI_ISL_418241,EPI_ISL_418242,EPI_ISL_420037,EPI_ISL_766868,EPI_ISL_766869,EPI_ISL_766870,EPI_ISL_766864,EPI_ISL_766867,EPI_ISL_766875,EPI_ISL_766863,EPI_ISL_766872,EPI_ISL_766865,EPI_ISL_766871,EPI_ISL_766866,EPI_ISL_766873,EPI_ISL_766861,EPI_ISL_766862,EPI_ISL_766874	NIC Viral Respiratory Unit - Institut Pasteur of Algeria	National Reference Center for Viruses of Respiratory Infections, Institut Pasteur, Paris	Mélanie Albert et al
EPI_ISL_539496	Hospital Nostra Senyora de Meritxell	Instituto de Salud Carlos III	Iglesias-Caballero et al
EPI_ISL_2492573,EPI_ISL_2492867,EPI_ISL_2492588,EPI_ISL_2492607,EPI_ISL_2492680,EPI_ISL_2492641,EPI_ISL_2492826,EPI_ISL_2492702,EPI_ISL_2492632,EPI_ISL_2492736,EPI_ISL_2492678,EPI_ISL_2492609,EPI_ISL_2493076,EPI_ISL_2492553,EPI_ISL_2492769,EPI_ISL_2492881,EPI_ISL_2492872,EPI_ISL_2492574,EPI_ISL_2492792,EPI_ISL_2492901,EPI_ISL_2492814,EPI_ISL_2492674,EPI_ISL_2493073,EPI_ISL_2492554,EPI_ISL_2493029…	Instituto Nacional de Investigação em Saúde	CERI, Centre for Epidemic Response and Innvoation, Stellenbosch University and KRISP, KZN Research Innovation and Sequencing Platform, UKZN.	Morais J et al
EPI_ISL_2494944,EPI_ISL_2494885,EPI_ISL_2494774,EPI_ISL_2494743,EPI_ISL_2495055,EPI_ISL_2494797,EPI_ISL_2494871,EPI_ISL_2494879,EPI_ISL_2495048,EPI_ISL_2494878,EPI_ISL_2494870,EPI_ISL_2494867,EPI_ISL_2494889,EPI_ISL_2494882,EPI_ISL_2494884,EPI_ISL_2494872,EPI_ISL_2494868,EPI_ISL_2495014,EPI_ISL_2494891,EPI_ISL_2494739,EPI_ISL_2495023,EPI_ISL_2494900,EPI_ISL_2494880,EPI_ISL_2494862,EPI_ISL_2494954…	Instituto Nacional de Investigação em Saúde	KRISP, KZN Research Innovation and Sequencing Platform	Morais J et al
EPI_ISL_2617038,EPI_ISL_2617083,EPI_ISL_2617048,EPI_ISL_2617055,EPI_ISL_2617056,EPI_ISL_2617063,EPI_ISL_2617078,EPI_ISL_2617039,EPI_ISL_2617079,EPI_ISL_2617062,EPI_ISL_2617061,EPI_ISL_2617092	AFRICA_CDC - Angola (Ship 12)	CERI, Centre for Epidemic Response and Innvoation, Stellenbosch University and KRISP, KZN Research Innovation and Sequencing Platform, UKZN.	Morais J et al
EPI_ISL_2609463	Instituto Nacional de Investigação em Saúde	CERI, Centre for Epidemic Response and Innovation and KRISP, KZN Research Innovation and Sequencing Platform	Morais J et al
EPI_ISL_2478959,EPI_ISL_2478962,EPI_ISL_2478960,EPI_ISL_2402557,EPI_ISL_2402558,EPI_ISL_2389182,EPI_ISL_2478964,EPI_ISL_756361,EPI_ISL_2544754,EPI_ISL_2544755,EPI_ISL_2544756,EPI_ISL_2544757,EPI_ISL_2544753,EPI_ISL_2544758,EPI_ISL_2545191,EPI_ISL_2545192,EPI_ISL_2545193,EPI_ISL_2545194,EPI_ISL_2545195,EPI_ISL_2545196,EPI_ISL_2545197,EPI_ISL_2478982,EPI_ISL_2478977,EPI_ISL_2478975,EPI_ISL_2478972,…	The Caribbean Public Health Agency	Carrington Lab, Department of PreClinical Sciences, Faculty of Medical Sciences, The University of the West Indies	Nikita S. D. Sahadeo et al
EPI_ISL_1068593	Microbiological Laboratory	Microbiological Laboratory,Lu`an Center for Disease Control and Prevention	Yang Wei et al
EPI_ISL_1068682	Micrbiological Laboratory	Micrbiological Laboratory,Lu`an Center for Disease Control and Prevention	Yang Wei et al
EPI_ISL_412026	Second Hospital of Anhui Medical University	Second Hospital of Anhui Medical University	Changtai Wang et al
EPI_ISL_424352	Clinical Laboratory, Fuyang City Center for Disease Control and Prevention	Clinical Laboratory, Fuyang City Center for Disease Control and Prevention	Ge et al
EPI_ISL_413485	Department of microbiology laboratory,Anhui Provincial Center for Disease Control and Prevention	Department of microbiology laboratory,Anhui Provincial Center for Disease Control and Prevention	Weiwei Li et al
EPI_ISL_420600,EPI_ISL_420599,EPI_ISL_420598,EPI_ISL_778843,EPI_ISL_849155,EPI_ISL_849185,EPI_ISL_849188,EPI_ISL_849156,EPI_ISL_849189,EPI_ISL_849157,EPI_ISL_849158,EPI_ISL_849159,EPI_ISL_849190,EPI_ISL_849191,EPI_ISL_849160,EPI_ISL_849161,EPI_ISL_849162,EPI_ISL_849163,EPI_ISL_849164,EPI_ISL_849192,EPI_ISL_849165,EPI_ISL_849166,EPI_ISL_849151,EPI_ISL_849193,EPI_ISL_849194,EPI_ISL_849195,EPI_ISL_8…	Servicio Virosis Respiratorias-Departamento Virología-INEI	Instituto Nacional Enfermedades Infecciosas C.G.Malbran	Baumeister E. et al
EPI_ISL_615121,EPI_ISL_476568	Hospital de Pediatría "Prof. Dr. Juan P Garrahan"	Héritas	Cristian Rohr et al
EPI_ISL_476496	Hospital Garrahan	Héritas	Dalmacio Pereyra et al
EPI_ISL_476561	Hospital Garrahan	Héritas	Roberta Crespo et al
EPI_ISL_476565	Hospital de Pediatría "Prof. Dr. Juan P Garrahan"	Héritas	Andrea Mangano et al
EPI_ISL_476563,EPI_ISL_476567,EPI_ISL_476571,EPI_ISL_476573	Hospital de Pediatría "Prof. Dr. Juan P Garrahan"	Héritas	Dalmacio Pereyra et al
EPI_ISL_430793,EPI_ISL_430794	Laboratorio Análisis Clínicos, Unidad de Servicios Diagnósticos, Swiss Medical Group	Área de Secuenciación del Laboratorio de Virología del Hospital de Niños Dr. Ricardo Gutierrez on behalf of 'Proyecto Argentino Interinstitucional de genomica de SARS-CoV-2' (PAIS Consortium)	Nabaes Jodar et al
EPI_ISL_430795,EPI_ISL_430799,EPI_ISL_430800,EPI_ISL_430801,EPI_ISL_793013,EPI_ISL_430803,EPI_ISL_430804,EPI_ISL_430807,EPI_ISL_430809,EPI_ISL_430810,EPI_ISL_430811,EPI_ISL_430812,EPI_ISL_430813,EPI_ISL_430814,EPI_ISL_430815,EPI_ISL_430816,EPI_ISL_430817,EPI_ISL_430818,EPI_ISL_792117,EPI_ISL_792118,EPI_ISL_792119,EPI_ISL_792120,EPI_ISL_792121,EPI_ISL_792122,EPI_ISL_792123,EPI_ISL_792124,EPI_ISL_7…	Laboratorio de Virología del Hospital de Niños Dr. Ricardo Gutierrez	Área de Secuenciación del Laboratorio de Virología del Hospital de Niños Dr. Ricardo Gutierrez on behalf of 'Proyecto Argentino Interinstitucional de genomica de SARS-CoV-2' (PAIS Consortium)	Nabaes Jodar et al
EPI_ISL_430796,EPI_ISL_430797,EPI_ISL_430798,EPI_ISL_430802,EPI_ISL_430805,EPI_ISL_430806,EPI_ISL_430808,EPI_ISL_792301	Departamento de Biología y genética molecular, IACA Laboratorios.	Área de Secuenciación del Laboratorio de Virología del Hospital de Niños Dr. Ricardo Gutierrez on behalf of 'Proyecto Argentino Interinstitucional de genomica de SARS-CoV-2' (PAIS Consortium)	Nabaes Jodar et al
EPI_ISL_792291,EPI_ISL_792292,EPI_ISL_792293,EPI_ISL_792294,EPI_ISL_792295,EPI_ISL_792296,EPI_ISL_792297,EPI_ISL_792298	Laboratorio de genética y biología molecular del Hospital de trauma y emergencia Dr Federico Abete	Área de Secuenciación del Laboratorio de Virología del Hospital de Niños Dr. Ricardo Gutierrez on behalf of 'Proyecto Argentino Interinstitucional de genomica de SARS-CoV-2' (PAIS Consortium)	Nabaes Jodar et al
EPI_ISL_792299,EPI_ISL_792300	Laboratorio del Hospital Alemán	Área de Secuenciación del Laboratorio de Virología del Hospital de Niños Dr. Ricardo Gutierrez on behalf of 'Proyecto Argentino Interinstitucional de genomica de SARS-CoV-2' (PAIS Consortium)	Nabaes Jodar et al
EPI_ISL_792302,EPI_ISL_792303,EPI_ISL_792304,EPI_ISL_792305	Unidad de Virología, Centro de Educación Médica en Investigaciones Clínicas CEMIC	Área de Secuenciación del Laboratorio de Virología del Hospital de Niños Dr. Ricardo Gutierrez on behalf of 'Proyecto Argentino Interinstitucional de genomica de SARS-CoV-2' (PAIS Consortium)	Nabaes Jodar et al
EPI_ISL_792306,EPI_ISL_792307,EPI_ISL_792308,EPI_ISL_792309,EPI_ISL_792310,EPI_ISL_792311,EPI_ISL_792312,EPI_ISL_792313,EPI_ISL_792314,EPI_ISL_792315,EPI_ISL_792316,EPI_ISL_792317,EPI_ISL_792318,EPI_ISL_792319	Laboratorio del Hospital El Cruce Dr. Néstor C. Kirchner	Área de Secuenciación del Laboratorio de Virología del Hospital de Niños Dr. Ricardo Gutierrez on behalf of 'Proyecto Argentino Interinstitucional de genomica de SARS-CoV-2' (PAIS Consortium)	Nabaes Jodar et al
EPI_ISL_792320,EPI_ISL_792321,EPI_ISL_792322,EPI_ISL_792323,EPI_ISL_792324,EPI_ISL_792325,EPI_ISL_792326,EPI_ISL_792327,EPI_ISL_792328,EPI_ISL_792329,EPI_ISL_792330,EPI_ISL_792331,EPI_ISL_792332	Instituto de Investigaciones Biomédicas en Retrovirus y SIDA	Área de Secuenciación del Laboratorio de Virología del Hospital de Niños Dr. Ricardo Gutierrez on behalf of 'Proyecto Argentino Interinstitucional de genomica de SARS-CoV-2' (PAIS Consortium)	Nabaes Jodar et al
EPI_ISL_792333,EPI_ISL_792334,EPI_ISL_792335,EPI_ISL_792336,EPI_ISL_792337,EPI_ISL_792338,EPI_ISL_792339,EPI_ISL_792340,EPI_ISL_792341,EPI_ISL_792342,EPI_ISL_792343,EPI_ISL_792344,EPI_ISL_792345,EPI_ISL_792346,EPI_ISL_792347,EPI_ISL_792348,EPI_ISL_792349,EPI_ISL_792350	Laboratorio del Hospital Interzonal General de Agudos Evita	Área de Secuenciación del Laboratorio de Virología del Hospital de Niños Dr. Ricardo Gutierrez on behalf of 'Proyecto Argentino Interinstitucional de genomica de SARS-CoV-2' (PAIS Consortium)	Nabaes Jodar et al
EPI_ISL_792351,EPI_ISL_792352,EPI_ISL_792353	Instituto Nacional de Epidemiología Dr. Jara	Área de Secuenciación del Laboratorio de Virología del Hospital de Niños Dr. Ricardo Gutierrez on behalf of 'Proyecto Argentino Interinstitucional de genomica de SARS-CoV-2' (PAIS Consortium)	Nabaes Jodar et al
EPI_ISL_792354,EPI_ISL_792355,EPI_ISL_792356,EPI_ISL_792357	Laboratorio de Biología Molecular. Hospital Dr. Héctor Cura	Área de Secuenciación del Laboratorio de Virología del Hospital de Niños Dr. Ricardo Gutierrez on behalf of 'Proyecto Argentino Interinstitucional de genomica de SARS-CoV-2' (PAIS Consortium)	Nabaes Jodar et al
EPI_ISL_792358,EPI_ISL_792359,EPI_ISL_792360,EPI_ISL_792361,EPI_ISL_792362,EPI_ISL_792363,EPI_ISL_792364,EPI_ISL_792365,EPI_ISL_792366,EPI_ISL_792367,EPI_ISL_792368,EPI_ISL_792369,EPI_ISL_792370	Laboratorio de Virologia - HIEAyC San Juan de Dios	Área de Secuenciación del Laboratorio de Virología del Hospital de Niños Dr. Ricardo Gutierrez on behalf of 'Proyecto Argentino Interinstitucional de genomica de SARS-CoV-2' (PAIS Consortium)	Nabaes Jodar et al
EPI_ISL_792371,EPI_ISL_792372,EPI_ISL_792373,EPI_ISL_792374	Laboratorio del Hospital Interzonal General de Agudos Eva Perón	Área de Secuenciación del Laboratorio de Virología del Hospital de Niños Dr. Ricardo Gutierrez on behalf of 'Proyecto Argentino Interinstitucional de genomica de SARS-CoV-2' (PAIS Consortium)	Nabaes Jodar et al
EPI_ISL_792375,EPI_ISL_792376,EPI_ISL_792377,EPI_ISL_792378,EPI_ISL_792379,EPI_ISL_792380,EPI_ISL_792381,EPI_ISL_792382,EPI_ISL_792383,EPI_ISL_792384,EPI_ISL_792385	Laboratorio de salud pública, Facultad de Ciencias Exactas, Universidad Nacional de La Plata	Área de Secuenciación del Laboratorio de Virología del Hospital de Niños Dr. Ricardo Gutierrez on behalf of 'Proyecto Argentino Interinstitucional de genomica de SARS-CoV-2' (PAIS Consortium)	Nabaes Jodar et al
EPI_ISL_792386,EPI_ISL_792387,EPI_ISL_792388,EPI_ISL_792389,EPI_ISL_792390,EPI_ISL_792391,EPI_ISL_792392,EPI_ISL_792393,EPI_ISL_792394,EPI_ISL_792395,EPI_ISL_792396	Plataforma de Servicios Biotecnólogicos: UTTIPP/PSB , Universidad Nacional de Quilmes.	Área de Secuenciación del Laboratorio de Virología del Hospital de Niños Dr. Ricardo Gutierrez on behalf of 'Proyecto Argentino Interinstitucional de genomica de SARS-CoV-2' (PAIS Consortium)	Nabaes Jodar et al
EPI_ISL_1396124,EPI_ISL_1396125,EPI_ISL_1396126,EPI_ISL_1396127,EPI_ISL_1396128,EPI_ISL_1396129,EPI_ISL_1396130,EPI_ISL_1396131,EPI_ISL_1396140,EPI_ISL_1396141,EPI_ISL_1396142,EPI_ISL_1396143,EPI_ISL_1396144,EPI_ISL_1396145,EPI_ISL_1396146,EPI_ISL_1396147,EPI_ISL_1396148	Laboratorio de la Dirección de Epidemiología	Área de Secuenciación del Laboratorio de Virología del Hospital de Niños Dr. Ricardo Gutierrez on behalf of 'Proyecto Argentino Interinstitucional de genomica de SARS-CoV-2' (PAIS Consortium)	Rechimont et al
EPI_ISL_1396149,EPI_ISL_1396150,EPI_ISL_1396151,EPI_ISL_1396152,EPI_ISL_1396153,EPI_ISL_1396154,EPI_ISL_1396155,EPI_ISL_1396156,EPI_ISL_1396157,EPI_ISL_1396158,EPI_ISL_1396159,EPI_ISL_1396160,EPI_ISL_1396161,EPI_ISL_1396162,EPI_ISL_1396163,EPI_ISL_1396164,EPI_ISL_1396165,EPI_ISL_1396166,EPI_ISL_1396167,EPI_ISL_1396168,EPI_ISL_1396169,EPI_ISL_1396170,EPI_ISL_1396171,EPI_ISL_1396172,EPI_ISL_1396173…	Laboratorio de Virología del Hospital de Niños Dr. Ricardo Gutierrez	Área de Secuenciación del Laboratorio de Virología del Hospital de Niños Dr. Ricardo Gutierrez on behalf of 'Proyecto Argentino Interinstitucional de genomica de SARS-CoV-2' (PAIS Consortium)	Alexay et al
EPI_ISL_1396226	Laboratorio de Virología del Hospital de Niños Dr. Ricardo Gutierrez	Área de Secuenciación del Laboratorio de Virología del Hospital de Niños Dr. Ricardo Gutierrez on behalf of 'Proyecto Argentino Interinstitucional de genomica de SARS-CoV-2' (PAIS Consortium)	Echavarria et al
EPI_ISL_1395782,EPI_ISL_1395783,EPI_ISL_1395784,EPI_ISL_1395785,EPI_ISL_1395802,EPI_ISL_1395803,EPI_ISL_1395804	Instituto de Investigaciones Biomédicas en Retrovirus y SIDA (INBIRS)	Área de Secuenciación del Laboratorio de Virología del Hospital de Niños Dr. Ricardo Gutierrez on behalf of 'Proyecto Argentino Interinstitucional de genomica de SARS-CoV-2' (PAIS Consortium)	Vanesa Seery et al
EPI_ISL_1395788,EPI_ISL_1395807	Laboratorio del Hospital Teresa Germani	Área de Secuenciación del Laboratorio de Virología del Hospital de Niños Dr. Ricardo Gutierrez on behalf of 'Proyecto Argentino Interinstitucional de genomica de SARS-CoV-2' (PAIS Consortium)	Anabel Luzio et al
EPI_ISL_1395789,EPI_ISL_1395798,EPI_ISL_1395799,EPI_ISL_1395800,EPI_ISL_1395801	Laboratorio del Hospital Interzonal General de Agudos “Evita”	Área de Secuenciación del Laboratorio de Virología del Hospital de Niños Dr. Ricardo Gutierrez on behalf of 'Proyecto Argentino Interinstitucional de genomica de SARS-CoV-2' (PAIS Consortium)	Isabel Desimone et al
EPI_ISL_1395790	Laboratorio de salud pública, Facultad de Ciencias Exactas, UNLP	Área de Secuenciación del Laboratorio de Virología del Hospital de Niños Dr. Ricardo Gutierrez on behalf of 'Proyecto Argentino Interinstitucional de genomica de SARS-CoV-2' (PAIS Consortium)	Rosana Isabel Toro et al
EPI_ISL_2007547,EPI_ISL_2007493,EPI_ISL_2007536,EPI_ISL_2007548,EPI_ISL_2007552	Laboratorio de Virología Molecular – Hospital Blas L. Dubarry y Departamento de Ciencias Básicas – Universidad Nacional de Luján	Área de Secuenciación del Laboratorio de Virología del Hospital de Niños Dr. Ricardo Gutierrez on behalf of 'Proyecto Argentino Interinstitucional de genomica de SARS-CoV-2' (PAIS Consortium)	María Belén Mónaco et al
EPI_ISL_2007473	Centro de Investigaciones Básicas y Aplicadas, UNNOBA	Área de Secuenciación del Laboratorio de Virología del Hospital de Niños Dr. Ricardo Gutierrez on behalf of 'Proyecto Argentino Interinstitucional de genomica de SARS-CoV-2' (PAIS Consortium)	Dra. Carolina Cristina et al
EPI_ISL_2007521,EPI_ISL_2007474,EPI_ISL_2007505,EPI_ISL_2007532,EPI_ISL_2007476,EPI_ISL_2007484,EPI_ISL_2007489,EPI_ISL_2007480	Hospital General de Agudos Dr. Cosme Argerich	Área de Secuenciación del Laboratorio de Virología del Hospital de Niños Dr. Ricardo Gutierrez on behalf of 'Proyecto Argentino Interinstitucional de genomica de SARS-CoV-2' (PAIS Consortium)	Marcia Pozzati et al
EPI_ISL_2007486	Hospital de Clínicas "José de San Martín"	Área de Secuenciación del Laboratorio de Virología del Hospital de Niños Dr. Ricardo Gutierrez on behalf of 'Proyecto Argentino Interinstitucional de genomica de SARS-CoV-2' (PAIS Consortium)	Marcelo Rodríguez Fermepin et al
EPI_ISL_792397,EPI_ISL_792398,EPI_ISL_792399,EPI_ISL_792400,EPI_ISL_792401	Laboratorio de Virología del Hospital de Niños Dr. Ricardo Gutierrez	Biocódices SA. on behalf of 'Proyecto Argentino Interinstitucional de genomica de SARS-CoV-2' (PAIS Consortium)	Gravis et al
EPI_ISL_1396246,EPI_ISL_1396247,EPI_ISL_1396248,EPI_ISL_1396249,EPI_ISL_1396250,EPI_ISL_1396251,EPI_ISL_1396252,EPI_ISL_1396253,EPI_ISL_1396254,EPI_ISL_1396255,EPI_ISL_1396256,EPI_ISL_1396257,EPI_ISL_1396258,EPI_ISL_1396259,EPI_ISL_1396260,EPI_ISL_1396261,EPI_ISL_1396262,EPI_ISL_1396263,EPI_ISL_1396264,EPI_ISL_1396265,EPI_ISL_1396266,EPI_ISL_1396267,EPI_ISL_1396268,EPI_ISL_1396269,EPI_ISL_1396270…	Laboratorio de Virología del Hospital de Niños Dr. Ricardo Gutierrez	Biocódices SA. on behalf of 'Proyecto Argentino Interinstitucional de genomica de SARS-CoV-2' (PAIS Consortium)	Alexay et al
EPI_ISL_792402,EPI_ISL_792403,EPI_ISL_792404,EPI_ISL_792405,EPI_ISL_792406,EPI_ISL_792407,EPI_ISL_792408,EPI_ISL_792409,EPI_ISL_792410,EPI_ISL_792411,EPI_ISL_792412,EPI_ISL_792413,EPI_ISL_792414,EPI_ISL_792415,EPI_ISL_792416,EPI_ISL_792417,EPI_ISL_792418,EPI_ISL_792419,EPI_ISL_792420,EPI_ISL_792421,EPI_ISL_792422,EPI_ISL_792423	LABORATORIO DE CAMPAÑA COVID 19 INTA	Instituto de Biotecnología, IABIMO (CONICET), Instituto de Virología, IVIT(CONICET), Instituto de Patobiología, IPVET(CONICET), CICVyA, INTA on behalf of 'Proyecto Argentino Interinstitucional de genomica de SARS-CoV-2' (PAIS Consortium)	König et al
EPI_ISL_792424,EPI_ISL_792425,EPI_ISL_792426,EPI_ISL_792427,EPI_ISL_792428,EPI_ISL_792429,EPI_ISL_792430,EPI_ISL_792431,EPI_ISL_792432,EPI_ISL_792433,EPI_ISL_792434,EPI_ISL_792435,EPI_ISL_792436,EPI_ISL_792437,EPI_ISL_792438,EPI_ISL_792439,EPI_ISL_792440,EPI_ISL_792441,EPI_ISL_792442	Laboratorio de Inmunología del Hospital Perrando e Instituto de Medicina Regional de la UNNE	Instituto de Biotecnología, IABIMO (CONICET), Instituto de Virología, IVIT(CONICET), Instituto de Patobiología, IPVET(CONICET), CICVyA, INTA on behalf of 'Proyecto Argentino Interinstitucional de genomica de SARS-CoV-2' (PAIS Consortium)	König et al
EPI_ISL_792443,EPI_ISL_792444,EPI_ISL_792445,EPI_ISL_792446,EPI_ISL_792447,EPI_ISL_792448,EPI_ISL_792450,EPI_ISL_792451,EPI_ISL_792452,EPI_ISL_792453,EPI_ISL_792454,EPI_ISL_792455,EPI_ISL_792456,EPI_ISL_792457,EPI_ISL_792458,EPI_ISL_792459,EPI_ISL_792460,EPI_ISL_792461,EPI_ISL_792462,EPI_ISL_792463,EPI_ISL_792464,EPI_ISL_792465,EPI_ISL_792466,EPI_ISL_792467,EPI_ISL_792468,EPI_ISL_792469,EPI_ISL_7…	Laboratorio del Hospital Regional Ushuaia Gdor. Ernesto Campos	Hospital Regional Ushuaia - Centro Austral De Investigaciones Científicas - Universidad Nacional De Tierra Del Fuego on behalf of 'Proyecto Argentino Interinstitucional de genomica de SARS-CoV-2' (PAIS Consortium)	Ceballos et al
EPI_ISL_792474,EPI_ISL_792475,EPI_ISL_792476,EPI_ISL_792477,EPI_ISL_792478,EPI_ISL_792479,EPI_ISL_792480,EPI_ISL_792481,EPI_ISL_792482,EPI_ISL_792483,EPI_ISL_792484,EPI_ISL_792485,EPI_ISL_792486,EPI_ISL_792487,EPI_ISL_792488,EPI_ISL_792489,EPI_ISL_792490,EPI_ISL_792491,EPI_ISL_792492,EPI_ISL_792493,EPI_ISL_792494,EPI_ISL_792495,EPI_ISL_792496,EPI_ISL_792497,EPI_ISL_792498,EPI_ISL_792499	Laboratorio Central Mg. Luis Alfredo Pianciola	Hospital Regional Ushuaia - Centro Austral De Investigaciones Científicas - Universidad Nacional De Tierra Del Fuego on behalf of 'Proyecto Argentino Interinstitucional de genomica de SARS-CoV-2' (PAIS Consortium)	Ceballos et al
EPI_ISL_1396332,EPI_ISL_1396333,EPI_ISL_1396334,EPI_ISL_1396335,EPI_ISL_1396336,EPI_ISL_1396337,EPI_ISL_1396338,EPI_ISL_1396339,EPI_ISL_1396340,EPI_ISL_1396341,EPI_ISL_1396342,EPI_ISL_1396343,EPI_ISL_1396344,EPI_ISL_1396345,EPI_ISL_1396346,EPI_ISL_1396347,EPI_ISL_1396348,EPI_ISL_1396349,EPI_ISL_1396350,EPI_ISL_1396351,EPI_ISL_1396352,EPI_ISL_1396353,EPI_ISL_1396354,EPI_ISL_1396355,EPI_ISL_1396356…	Laboratorio del Hospital Regional Ushuaia Gdor. Ernesto Campos	Nodo de Secuenciación Tierra del Fuego - Hospital Regional Ushuaia - Centro Austral De Investigaciones Científicas - Universidad Nacional De Tierra Del Fuego on behalf of 'Proyecto Argentino Interinstitucional de genomica de SARS-CoV-2' (PAIS Consortium)	Carina Andrea De Roccis et al
EPI_ISL_1396364,EPI_ISL_1396365,EPI_ISL_1396366,EPI_ISL_1396367,EPI_ISL_1396368,EPI_ISL_1396369,EPI_ISL_1396370,EPI_ISL_1396371,EPI_ISL_1396372,EPI_ISL_1396373	Hospital Central Mendoza	Nodo de Secuenciación Tierra del Fuego - Hospital Regional Ushuaia - Centro Austral De Investigaciones Científicas - Universidad Nacional De Tierra Del Fuego on behalf of 'Proyecto Argentino Interinstitucional de genomica de SARS-CoV-2' (PAIS Consortium)	María Liliana Videla et al
EPI_ISL_1396374,EPI_ISL_1396375,EPI_ISL_1396376,EPI_ISL_1396377,EPI_ISL_1396378,EPI_ISL_1396379,EPI_ISL_1396380,EPI_ISL_1396381,EPI_ISL_1396382	Hospital Notti Mendoza	Nodo de Secuenciación Tierra del Fuego - Hospital Regional Ushuaia - Centro Austral De Investigaciones Científicas - Universidad Nacional De Tierra Del Fuego on behalf of 'Proyecto Argentino Interinstitucional de genomica de SARS-CoV-2' (PAIS Consortium)	Sandra Grucci et al
EPI_ISL_1396383,EPI_ISL_1396384,EPI_ISL_1396385,EPI_ISL_1396386,EPI_ISL_1396387,EPI_ISL_1396388,EPI_ISL_1396389,EPI_ISL_1396390	Laboratorio Salud Publica Mendoza	Nodo de Secuenciación Tierra del Fuego - Hospital Regional Ushuaia - Centro Austral De Investigaciones Científicas - Universidad Nacional De Tierra Del Fuego on behalf of 'Proyecto Argentino Interinstitucional de genomica de SARS-CoV-2' (PAIS Consortium)	Silvia Zerrer et al
EPI_ISL_792500,EPI_ISL_792501,EPI_ISL_792502,EPI_ISL_792503,EPI_ISL_792504,EPI_ISL_792505,EPI_ISL_792506,EPI_ISL_792507,EPI_ISL_792508,EPI_ISL_792509,EPI_ISL_792510,EPI_ISL_792511	Laboratorio de Inmunología del Hospital Perrando e Instituto de Medicina Regional de la UNNE	Grupo de Genómica y Bioinformática del Instituto de Investigación de la Cadena Láctea CONICET-INTA on behalf of 'Proyecto Argentino Interinstitucional de genomica de SARS-CoV-2' (PAIS Consortium)	Eberhardt et al
EPI_ISL_792512,EPI_ISL_1395850,EPI_ISL_792513,EPI_ISL_1395871,EPI_ISL_792514,EPI_ISL_792515,EPI_ISL_792516,EPI_ISL_792517,EPI_ISL_792518,EPI_ISL_1395842,EPI_ISL_792519,EPI_ISL_1395851,EPI_ISL_1395852,EPI_ISL_792520,EPI_ISL_792521,EPI_ISL_1395872,EPI_ISL_1395873,EPI_ISL_1395920,EPI_ISL_1395855,EPI_ISL_1395856,EPI_ISL_1395874,EPI_ISL_1395875,EPI_ISL_1395876,EPI_ISL_1395857,EPI_ISL_1395921,EPI_ISL_1…	Laboratorio Central de la Ciudad de Santa Fe	Grupo de Genómica y Bioinformática del Instituto de Investigación de la Cadena Láctea CONICET-INTA on behalf of 'Proyecto Argentino Interinstitucional de genomica de SARS-CoV-2' (PAIS Consortium)	Eberhardt et al
EPI_ISL_792522,EPI_ISL_792523,EPI_ISL_792524	Laboratorio de Virología del Hospital de Niños Dr. Ricardo Gutierrez	Grupo de Genómica y Bioinformática del Instituto de Investigación de la Cadena Láctea CONICET-INTA on behalf of 'Proyecto Argentino Interinstitucional de genomica de SARS-CoV-2' (PAIS Consortium)	Amadio et al
EPI_ISL_792525	Laboratorio del Hospital Interzonal General de Agudos Evita	Grupo de Genómica y Bioinformática del Instituto de Investigación de la Cadena Láctea CONICET-INTA on behalf of 'Proyecto Argentino Interinstitucional de genomica de SARS-CoV-2' (PAIS Consortium)	Amadio et al
EPI_ISL_1395818,EPI_ISL_1395834,EPI_ISL_1395835,EPI_ISL_1395817,EPI_ISL_1395824,EPI_ISL_1395836,EPI_ISL_1395816,EPI_ISL_1395821,EPI_ISL_1395837,EPI_ISL_1395825,EPI_ISL_1395826,EPI_ISL_1395812,EPI_ISL_1395822,EPI_ISL_1395833,EPI_ISL_1395813,EPI_ISL_1395827,EPI_ISL_1395820,EPI_ISL_1395838,EPI_ISL_1395823,EPI_ISL_1395828,EPI_ISL_1395829,EPI_ISL_1395814,EPI_ISL_1395815,EPI_ISL_1395839,EPI_ISL_1395819…	Inmunología del Hospital Perrando e Instituto de Medicina Regional de la UNNE	Grupo de Genómica y Bioinformática del Instituto de Investigación de la Cadena Láctea CONICET-INTA on behalf of 'Proyecto Argentino Interinstitucional de genomica de SARS-CoV-2' (PAIS Consortium)	María Delia Foussal et al
EPI_ISL_842652	Laboratorio de Biología Molecular Hospital Pedro de Elizalde	Grupo de Genómica y Bioinformática del Instituto de Investigación de la Cadena Láctea CONICET-INTA on behalf of 'Proyecto Argentino Interinstitucional de genomica de SARS-CoV-2' (PAIS Consortium)	Amadio et al
EPI_ISL_1395949,EPI_ISL_1395950,EPI_ISL_1395951,EPI_ISL_1395946,EPI_ISL_1395940,EPI_ISL_1395947,EPI_ISL_1395941,EPI_ISL_1395944,EPI_ISL_1395943,EPI_ISL_1395945,EPI_ISL_1395958,EPI_ISL_1395952,EPI_ISL_1395953,EPI_ISL_1395954,EPI_ISL_1395955,EPI_ISL_1395937,EPI_ISL_1395938,EPI_ISL_1395948,EPI_ISL_1395957,EPI_ISL_1395942,EPI_ISL_1395936,EPI_ISL_1395939,EPI_ISL_1395956	Laboratorio Central de Salud Pública	Grupo de Genómica y Bioinformática del Instituto de Investigación de la Cadena Láctea CONICET-INTA on behalf of 'Proyecto Argentino Interinstitucional de genomica de SARS-CoV-2' (PAIS Consortium)	Natalia Andrea Ayala y María Verónica Gómez et al
EPI_ISL_1395932,EPI_ISL_1395933,EPI_ISL_1395934,EPI_ISL_1395935	Laboratorio Central De Redes y Programas	Grupo de Genómica y Bioinformática del Instituto de Investigación de la Cadena Láctea CONICET-INTA on behalf of 'Proyecto Argentino Interinstitucional de genomica de SARS-CoV-2' (PAIS Consortium)	Natalia Ruiz Diaz et al
EPI_ISL_1395811,EPI_ISL_1395810,EPI_ISL_1395809,EPI_ISL_1395808	Hospital Pediatrico Dr Avelino Castelan, Hospital 4 de Junio Dr Ramon Carrillo	Grupo de Genómica y Bioinformática del Instituto de Investigación de la Cadena Láctea CONICET-INTA on behalf of 'Proyecto Argentino Interinstitucional de genomica de SARS-CoV-2' (PAIS Consortium)	Marino Goia et al
EPI_ISL_2397203,EPI_ISL_2363531,EPI_ISL_2363532,EPI_ISL_2363533,EPI_ISL_2363534,EPI_ISL_2363535,EPI_ISL_2363536,EPI_ISL_2363537,EPI_ISL_2363538,EPI_ISL_2363555,EPI_ISL_2363556,EPI_ISL_2363557,EPI_ISL_2363558,EPI_ISL_2363562,EPI_ISL_2363563,EPI_ISL_2363564,EPI_ISL_2363565,EPI_ISL_2363566	Hospital Jaime Ferre - SAMCO Rafaela	Grupo de Genómica y Bioinformática del Instituto de Investigación de la Cadena Láctea CONICET-INTA on behalf of 'Proyecto Argentino Interinstitucional de genomica de SARS-CoV-2' (PAIS Consortium)	Eberhardt et al
EPI_ISL_2363550	Laboratorio Central de Redes y Programas de Corrientes	Grupo de Genómica y Bioinformática del Instituto de Investigación de la Cadena Láctea CONICET-INTA on behalf of 'Proyecto Argentino Interinstitucional de genomica de SARS-CoV-2' (PAIS Consortium)	Eberhardt et al
EPI_ISL_964887,EPI_ISL_964891,EPI_ISL_964893,EPI_ISL_964894,EPI_ISL_964895,EPI_ISL_964896,EPI_ISL_964898,EPI_ISL_964899,EPI_ISL_964900,EPI_ISL_964902,EPI_ISL_964903,EPI_ISL_964904,EPI_ISL_964905,EPI_ISL_964906,EPI_ISL_964907,EPI_ISL_964908,EPI_ISL_964909,EPI_ISL_964910,EPI_ISL_964911,EPI_ISL_964912,EPI_ISL_964914,EPI_ISL_981053	Laboratorio Central Mg. Luis Alfredo Pianciola on behalf of 'Proyecto Argentino Interinstitucional de genomica de SARS-CoV-2' (PAIS Consortium)	Laboratorio Central Mg. Luis Alfredo Pianciola on behalf of 'Proyecto Argentino Interinstitucional de genomica de SARS-CoV-2' (PAIS Consortium)	M Mazzeo et al
EPI_ISL_964888,EPI_ISL_964889,EPI_ISL_964890,EPI_ISL_964892,EPI_ISL_964897,EPI_ISL_964901,EPI_ISL_964913,EPI_ISL_964915	Sistema Integrado de Emergencias de Neuquén (SIEN)	Laboratorio Central Mg. Luis Alfredo Pianciola on behalf of 'Proyecto Argentino Interinstitucional de genomica de SARS-CoV-2' (PAIS Consortium)	Liliana Fonseca et al
EPI_ISL_981030,EPI_ISL_981031,EPI_ISL_981032,EPI_ISL_981033,EPI_ISL_981034,EPI_ISL_981035,EPI_ISL_981036,EPI_ISL_981037,EPI_ISL_981038,EPI_ISL_981039,EPI_ISL_981040,EPI_ISL_981041,EPI_ISL_981042,EPI_ISL_981043,EPI_ISL_981044,EPI_ISL_981045,EPI_ISL_981046,EPI_ISL_981047,EPI_ISL_981048,EPI_ISL_981049,EPI_ISL_981050,EPI_ISL_981051,EPI_ISL_981052,EPI_ISL_981054,EPI_ISL_981055,EPI_ISL_981056	Laboratorio Central Sección Virología. Hospital Regional Artemides Zatti (Viedma, Rio Negro); Laboratorio MICROBIOM (General Roca, Río Negro); Hospital Zonal Dr. Ramón Carrillo (San Carlos De Bariloche, Río Negro)	Laboratorio Central Mg. Luis Alfredo Pianciola on behalf of 'Proyecto Argentino Interinstitucional de genomica de SARS-CoV-2' (PAIS Consortium)	Liliana Fonseca et al
EPI_ISL_499083	Instituto de Virologia "Dr. J. M. Vanella", Facultad de Ciencias Medicas, Universidad Nacional de Cordoba. Laboratorio Central de la Provincia de Cordoba, Argentina. Ministerio de Salud de la provincia de Cordoba, Argentina.	Laboratorio de Virología, Hospital de Niños Ricardo Gutiérrez, CABA, Argentina.	Sandra Gallego et al
EPI_ISL_792526,EPI_ISL_792527,EPI_ISL_792528,EPI_ISL_792529,EPI_ISL_792530,EPI_ISL_792531,EPI_ISL_792532,EPI_ISL_792533,EPI_ISL_792534,EPI_ISL_792535,EPI_ISL_792536,EPI_ISL_792537,EPI_ISL_792538,EPI_ISL_792539,EPI_ISL_792540,EPI_ISL_792541,EPI_ISL_792542,EPI_ISL_792543,EPI_ISL_792544,EPI_ISL_792545,EPI_ISL_792546,EPI_ISL_2007553,EPI_ISL_2007554,EPI_ISL_2007543,EPI_ISL_2007555,EPI_ISL_2007556,EPI_…	Laboratorio Central, Ministerio de Salud Córdoba	Instituto de Patologia Vegetal (CIAP-INTA) on behalf of 'Proyecto Argentino Interinstitucional de genomica de SARS-CoV-2' (PAIS Consortium)	Fernández et al
EPI_ISL_1395972,EPI_ISL_1396016,EPI_ISL_1395973,EPI_ISL_1396055,EPI_ISL_1395974,EPI_ISL_1396019,EPI_ISL_1395975,EPI_ISL_1396024,EPI_ISL_1396051,EPI_ISL_1395976,EPI_ISL_1396025,EPI_ISL_1396043,EPI_ISL_1395977,EPI_ISL_1395978,EPI_ISL_1395979,EPI_ISL_1396038,EPI_ISL_1395980,EPI_ISL_1395981,EPI_ISL_1396044,EPI_ISL_1395982,EPI_ISL_1396026,EPI_ISL_1395983,EPI_ISL_1396020,EPI_ISL_1396056,EPI_ISL_1395971…	Laboratorio Central, Ministerio de Salud Cordoba	Instituto de Patologia Vegetal (CIAP-INTA) on behalf of 'Proyecto Argentino Interinstitucional de genomica de SARS-CoV-2' (PAIS Consortium)	Fernández et al
EPI_ISL_1396088,EPI_ISL_1396070,EPI_ISL_1396076,EPI_ISL_1396077,EPI_ISL_1396078,EPI_ISL_1396083,EPI_ISL_1396084,EPI_ISL_1396075,EPI_ISL_1396065,EPI_ISL_1396062,EPI_ISL_1396079,EPI_ISL_1396063,EPI_ISL_1396061,EPI_ISL_1396067,EPI_ISL_1396064,EPI_ISL_1396066,EPI_ISL_1396090,EPI_ISL_1396085,EPI_ISL_1396071,EPI_ISL_1396086,EPI_ISL_1396080,EPI_ISL_1396072,EPI_ISL_1396081,EPI_ISL_1396089,EPI_ISL_1396091…	Laboratorio de Salud Pública	Instituto de Patologia Vegetal (CIAP-INTA) on behalf of 'Proyecto Argentino Interinstitucional de genomica de SARS-CoV-2' (PAIS Consortium)	Fernández et al
EPI_ISL_1396104,EPI_ISL_1396098,EPI_ISL_1396102,EPI_ISL_1396099,EPI_ISL_1396092,EPI_ISL_1396117,EPI_ISL_1396105,EPI_ISL_1396108,EPI_ISL_1396111,EPI_ISL_1396094,EPI_ISL_1396101,EPI_ISL_1396093,EPI_ISL_1396095,EPI_ISL_1396100,EPI_ISL_1396096,EPI_ISL_1396118,EPI_ISL_1396123,EPI_ISL_1396106,EPI_ISL_1396107,EPI_ISL_1396112,EPI_ISL_1396119,EPI_ISL_1396109,EPI_ISL_1396120,EPI_ISL_1396121,EPI_ISL_1396113…	Laboratorio de Virus Respiratorios y Neurovirosis. Hospital Señor del Milagro	Instituto de Patologia Vegetal (CIAP-INTA) on behalf of 'Proyecto Argentino Interinstitucional de genomica de SARS-CoV-2' (PAIS Consortium)	Fernández et al
EPI_ISL_1395961,EPI_ISL_1395962,EPI_ISL_1395963,EPI_ISL_1395959,EPI_ISL_1395960,EPI_ISL_1395965,EPI_ISL_1395966,EPI_ISL_1395964	Laboratorio Central de Salud Pública de la Provincia de Jujuy	Instituto de Patologia Vegetal (CIAP-INTA) on behalf of 'Proyecto Argentino Interinstitucional de genomica de SARS-CoV-2' (PAIS Consortium)	Fernández et al
EPI_ISL_2037442	Instituto de Virologia "Dr. J. M. Vanella", Facultad de Ciencias Médicas, Universidad Nacional de Córdoba.	Centro de Investigaciones Agropecuarias (CIAP), Instituto Nacional de Tecnologia Agropecuaria (INTA) Cordoba, Argentina, on behalf of 'Proyecto Argentino Interinstitucional de Genomica de SARS-CoV-2 (PAIS Consortium)	Brenda Konigheim et al
EPI_ISL_2271686,EPI_ISL_2271687,EPI_ISL_2271688,EPI_ISL_2271689,EPI_ISL_2271690,EPI_ISL_2271691,EPI_ISL_2271692,EPI_ISL_2271693,EPI_ISL_2271694,EPI_ISL_2271695,EPI_ISL_2271696,EPI_ISL_2271697,EPI_ISL_2271698,EPI_ISL_2271699,EPI_ISL_2271700,EPI_ISL_2271701,EPI_ISL_2271702,EPI_ISL_2271703,EPI_ISL_2271704,EPI_ISL_2271705,EPI_ISL_2271706,EPI_ISL_2271707,EPI_ISL_2271708,EPI_ISL_2271709	Laboratorio Central, Ministerio de Salud Cordoba	Instituto de Patologia Vegetal (CIAP-INTA) on behalf of 'Proyecto Argentino Interinstitucional de genomica de SARS-CoV-2' (PAIS Consortium)	Fernandez et al
EPI_ISL_1396430,EPI_ISL_1396431,EPI_ISL_1396432,EPI_ISL_1396433,EPI_ISL_1396434,EPI_ISL_1396415,EPI_ISL_1396423,EPI_ISL_1396435,EPI_ISL_1396436,EPI_ISL_1396437,EPI_ISL_1396438,EPI_ISL_1396439,EPI_ISL_1396413,EPI_ISL_1396440,EPI_ISL_1396441,EPI_ISL_1396442,EPI_ISL_1396443,EPI_ISL_1396444,EPI_ISL_1396445,EPI_ISL_1396446,EPI_ISL_1396447,EPI_ISL_1396414,EPI_ISL_1396448,EPI_ISL_1396449,EPI_ISL_1396450…	Centro de Tecnología en Salud Pública de la Universidad Nacional de Rosario	Laboratorio Mixto de Biotecnología Acuática (LMBA) on behalf of 'Proyecto Argentino Interinstitucional de genomica de SARS-CoV-2' (PAIS Consortium)	Joaquín Ezpeleta et al
EPI_ISL_1396428,EPI_ISL_1396425	Hospital Español de Rosario	Laboratorio Mixto de Biotecnología Acuática (LMBA) on behalf of 'Proyecto Argentino Interinstitucional de genomica de SARS-CoV-2' (PAIS Consortium)	Joaquín Ezpeleta et al
EPI_ISL_648677,EPI_ISL_648213,EPI_ISL_648215,EPI_ISL_648211,EPI_ISL_648216,EPI_ISL_648210,EPI_ISL_648209,EPI_ISL_648218,EPI_ISL_648212,EPI_ISL_648214	INBIRS-UBA	Laboratorio Mixto de Biotecnología Acuática (LMBA)	Joaquín Ezpeleta et al
EPI_ISL_648217	SILAB	Laboratorio Mixto de Biotecnología Acuática (LMBA)	Joaquín Ezpeleta et al
EPI_ISL_683449	National Center of Disease Control and Prevention of the Republic of Armenia	Charite Universitatsmedizin Berlin, Institute of Virology	Victor M Corman et al
EPI_ISL_683450,EPI_ISL_683451	National Center of Disease Control and Prevention of the Republic of Armenia	Charité Universitätsmedizin Berlin, Institute of Virology	Victor M Corman et al
EPI_ISL_1139146,EPI_ISL_1139147,EPI_ISL_1718282,EPI_ISL_1718283,EPI_ISL_1718294,EPI_ISL_1718295	National Center of Disease Control and Prevention of the Republic of Armenia	Institute of Molecular Biology NAS RA, Republic of Armenia, Department of Bioengineering, BioinformaticsInstitute and Molecular Biology IBMPh RAU, Republic of Armenia	Zaven Karalyan et al
EPI_ISL_1139155,EPI_ISL_1139156,EPI_ISL_1139157,EPI_ISL_1139148,EPI_ISL_1139149,EPI_ISL_1139150,EPI_ISL_1139151,EPI_ISL_1139152,EPI_ISL_1139153,EPI_ISL_1139154,EPI_ISL_1718291,EPI_ISL_1718292,EPI_ISL_1718293,EPI_ISL_1718284,EPI_ISL_1718285,EPI_ISL_1718286,EPI_ISL_1718287,EPI_ISL_1718288,EPI_ISL_1718289,EPI_ISL_1718290,EPI_ISL_1718303,EPI_ISL_1718304,EPI_ISL_1718305,EPI_ISL_1718296,EPI_ISL_1718297…	National Center of Disease Control and Prevention of the Republic of Armenia	Institute of Molecular Biology NAS RA, Republic of Armenia, Department of Bioengineering, BioinformaticsInstitute and Molecular Biology IBMPh RAU, Republic of Armenia	Arsen Arakelyan et al
EPI_ISL_1854605,EPI_ISL_1854606,EPI_ISL_1854607,EPI_ISL_1854608,EPI_ISL_1854609,EPI_ISL_1854610,EPI_ISL_1854611,EPI_ISL_1854612,EPI_ISL_1854613,EPI_ISL_1854614,EPI_ISL_1854615,EPI_ISL_1854616,EPI_ISL_1854617,EPI_ISL_1854618,EPI_ISL_1854619,EPI_ISL_1854620,EPI_ISL_1854621,EPI_ISL_1854622,EPI_ISL_1854623,EPI_ISL_1854624,EPI_ISL_1854625,EPI_ISL_1854626,EPI_ISL_1854627,EPI_ISL_1854628,EPI_ISL_1854629…	National Center of Disease Control and Prevention of the Republic of Armenia	UW Virology Lab	Pavitra Roychoudhury et al
EPI_ISL_547445,EPI_ISL_547446,EPI_ISL_547447,EPI_ISL_547448,EPI_ISL_547449,EPI_ISL_636513,EPI_ISL_636514,EPI_ISL_636515,EPI_ISL_636516,EPI_ISL_636517,EPI_ISL_636518,EPI_ISL_905239,EPI_ISL_905171,EPI_ISL_905240,EPI_ISL_905241,EPI_ISL_905242,EPI_ISL_904760,EPI_ISL_904761,EPI_ISL_1059906,EPI_ISL_1059907,EPI_ISL_1059908,EPI_ISL_1059909,EPI_ISL_1059905,EPI_ISL_1059910,EPI_ISL_1089775,EPI_ISL_1059911,E…	Dutch COVID-19 response team	National Institute for Public Health and the Environment (RIVM)	Adam Meijer et al
EPI_ISL_2405629,EPI_ISL_2405630,EPI_ISL_2405631,EPI_ISL_2406316,EPI_ISL_2406317,EPI_ISL_2406318,EPI_ISL_2406319,EPI_ISL_2406328,EPI_ISL_2406329,EPI_ISL_2406330,EPI_ISL_2406331,EPI_ISL_2406340,EPI_ISL_2406341,EPI_ISL_2406342,EPI_ISL_2406343,EPI_ISL_2406352,EPI_ISL_2406353,EPI_ISL_2406354,EPI_ISL_2406355,EPI_ISL_2406364,EPI_ISL_2406365,EPI_ISL_2406366,EPI_ISL_2406376,EPI_ISL_2406377,EPI_ISL_2406378…	Dutch COVID-19 response team	National Institute for Public Health and the Environment (RIVM)	Adam Meijer et al
EPI_ISL_824080,EPI_ISL_824128,EPI_ISL_824131,EPI_ISL_824132,EPI_ISL_905395,EPI_ISL_905397,EPI_ISL_905398,EPI_ISL_905400,EPI_ISL_905403,EPI_ISL_905404,EPI_ISL_905465,EPI_ISL_905473,EPI_ISL_1521477,EPI_ISL_904765,EPI_ISL_1521491,EPI_ISL_1522110,EPI_ISL_1521082,EPI_ISL_1521492,EPI_ISL_904766,EPI_ISL_1522060,EPI_ISL_1059921,EPI_ISL_904767,EPI_ISL_1014328,EPI_ISL_1522152,EPI_ISL_1521093,EPI_ISL_103574…	Dutch COVID-19 response team	National Institute for Public Health and the Environment (RIVM)	Adam Meijer et al
EPI_ISL_2405623,EPI_ISL_2405625,EPI_ISL_2405626,EPI_ISL_2405627,EPI_ISL_2405633,EPI_ISL_2405634,EPI_ISL_2405635,EPI_ISL_2405636,EPI_ISL_2405637,EPI_ISL_2405638,EPI_ISL_2405639,EPI_ISL_2405651,EPI_ISL_2405748,EPI_ISL_2405972,EPI_ISL_2406140,EPI_ISL_2475785,EPI_ISL_2474697,EPI_ISL_2475350,EPI_ISL_2474698,EPI_ISL_2475912,EPI_ISL_2474699,EPI_ISL_2475913,EPI_ISL_2474700,EPI_ISL_2474705,EPI_ISL_2475352…	Dutch COVID-19 response team	National Institute for Public Health and the Environment (RIVM)	Adam Meijer et al
EPI_ISL_2474704,EPI_ISL_2475914,EPI_ISL_2475916,EPI_ISL_2475917,EPI_ISL_2475353,EPI_ISL_2475356,EPI_ISL_2475921,EPI_ISL_2475923,EPI_ISL_2475361,EPI_ISL_2475364,EPI_ISL_2475365,EPI_ISL_2475929,EPI_ISL_2475737,EPI_ISL_2474734,EPI_ISL_2476000,EPI_ISL_2474869,EPI_ISL_2476001,EPI_ISL_2476002,EPI_ISL_2474870,EPI_ISL_2474871,EPI_ISL_2476003,EPI_ISL_2476004,EPI_ISL_2476006,EPI_ISL_2476007,EPI_ISL_2475632…	Dutch COVID-19 response team	National Institute for Public Health and the Environment (RIVM)	Adam Meijer et al
EPI_ISL_1371025,EPI_ISL_1371026,EPI_ISL_1371027,EPI_ISL_1371031,EPI_ISL_1371033,EPI_ISL_1370014,EPI_ISL_1371048,EPI_ISL_1371049,EPI_ISL_1371054,EPI_ISL_1371055,EPI_ISL_1371057,EPI_ISL_1371059,EPI_ISL_1371060,EPI_ISL_1371066,EPI_ISL_1371069,EPI_ISL_1371070,EPI_ISL_1371071,EPI_ISL_1371074,EPI_ISL_1371075,EPI_ISL_1371076,EPI_ISL_1371077,EPI_ISL_1371078,EPI_ISL_1371081,EPI_ISL_1371083,EPI_ISL_1371085…	Dutch COVID-19 response team	National Institute for Public Health and the Environment (RIVM)	Adam Meijer et al
EPI_ISL_1596806,EPI_ISL_1596817,EPI_ISL_1596821,EPI_ISL_1596824,EPI_ISL_1596830,EPI_ISL_1596835,EPI_ISL_1596846,EPI_ISL_1596849,EPI_ISL_1596855,EPI_ISL_1596856,EPI_ISL_1596857,EPI_ISL_1596858,EPI_ISL_1596859,EPI_ISL_1596865,EPI_ISL_1596866,EPI_ISL_1596867,EPI_ISL_1596879,EPI_ISL_1596903,EPI_ISL_1596914,EPI_ISL_1596925,EPI_ISL_1596937,EPI_ISL_1596964,EPI_ISL_1596965,EPI_ISL_1596968,EPI_ISL_1596973…	Dutch COVID-19 response team	National Institute for Public Health and the Environment (RIVM)	Adam Meijer et al
EPI_ISL_1962737,EPI_ISL_1962738,EPI_ISL_1961138,EPI_ISL_1961144,EPI_ISL_1961746,EPI_ISL_1961750,EPI_ISL_1962745,EPI_ISL_1961752,EPI_ISL_1962746,EPI_ISL_1962124,EPI_ISL_1961142,EPI_ISL_1961758,EPI_ISL_1961761,EPI_ISL_1962748,EPI_ISL_1962749,EPI_ISL_1962750,EPI_ISL_1961143,EPI_ISL_1961768,EPI_ISL_1962753,EPI_ISL_1962754,EPI_ISL_1962755,EPI_ISL_1961775,EPI_ISL_1961776,EPI_ISL_1962757,EPI_ISL_1962294…	Dutch COVID-19 response team	National Institute for Public Health and the Environment (RIVM)	Adam Meijer et al
EPI_ISL_2406287,EPI_ISL_2406288,EPI_ISL_2406289,EPI_ISL_2406290,EPI_ISL_2406291,EPI_ISL_2406292,EPI_ISL_2406297,EPI_ISL_2406298,EPI_ISL_2406299,EPI_ISL_2406300,EPI_ISL_2406301,EPI_ISL_2406302,EPI_ISL_2406307,EPI_ISL_2406308,EPI_ISL_2406309,EPI_ISL_2406310,EPI_ISL_2406311,EPI_ISL_2406312,EPI_ISL_2406313,EPI_ISL_2406315,EPI_ISL_2406325,EPI_ISL_2406326,EPI_ISL_2406327,EPI_ISL_2406337,EPI_ISL_2406338…	Dutch COVID-19 response team	National Institute for Public Health and the Environment (RIVM)	Adam Meijer et al
EPI_ISL_1521475,EPI_ISL_1014470,EPI_ISL_1014469,EPI_ISL_1014468,EPI_ISL_1014467,EPI_ISL_1014466,EPI_ISL_1014465,EPI_ISL_1014464,EPI_ISL_1014463,EPI_ISL_1014462,EPI_ISL_1014461,EPI_ISL_1014460,EPI_ISL_1014459,EPI_ISL_1014458,EPI_ISL_1014318,EPI_ISL_1014317,EPI_ISL_1014457,EPI_ISL_1014239,EPI_ISL_1014456,EPI_ISL_1014455,EPI_ISL_1014454,EPI_ISL_1014453,EPI_ISL_1014452,EPI_ISL_1014451,EPI_ISL_1035698…	Dutch COVID-19 response team	National Institute for Public Health and the Environment (RIVM)	Adam Meijer et al
EPI_ISL_1520914,EPI_ISL_1521332,EPI_ISL_1520919,EPI_ISL_1520920,EPI_ISL_1520924,EPI_ISL_1521885,EPI_ISL_1522229,EPI_ISL_1520928,EPI_ISL_1522107,EPI_ISL_1520932,EPI_ISL_1520937,EPI_ISL_1520938,EPI_ISL_1595990,EPI_ISL_1596001,EPI_ISL_1596002,EPI_ISL_1596004,EPI_ISL_1596005,EPI_ISL_1596006,EPI_ISL_1596008,EPI_ISL_1596009,EPI_ISL_1596010,EPI_ISL_1596012,EPI_ISL_1596013,EPI_ISL_1596014,EPI_ISL_1596015…	Dutch COVID-19 response team	National Institute for Public Health and the Environment (RIVM)	Adam Meijer et al
EPI_ISL_2474427,EPI_ISL_2475811,EPI_ISL_2474440,EPI_ISL_2476266,EPI_ISL_2475813,EPI_ISL_2474517,EPI_ISL_2475838,EPI_ISL_2475641,EPI_ISL_2474519,EPI_ISL_2474521,EPI_ISL_2474522,EPI_ISL_2475840,EPI_ISL_2474525,EPI_ISL_2474526,EPI_ISL_2474527,EPI_ISL_2474528,EPI_ISL_2475286,EPI_ISL_2474530,EPI_ISL_2474531,EPI_ISL_2474532,EPI_ISL_2474533,EPI_ISL_2475289,EPI_ISL_2474534,EPI_ISL_2475677,EPI_ISL_2474535…	Dutch COVID-19 response team	National Institute for Public Health and the Environment (RIVM)	Adam Meijer et al
EPI_ISL_1090230,EPI_ISL_1089518,EPI_ISL_1089577,EPI_ISL_1090094,EPI_ISL_1090241,EPI_ISL_1089704,EPI_ISL_1090096,EPI_ISL_1089755,EPI_ISL_1089540,EPI_ISL_1089813,EPI_ISL_1090025,EPI_ISL_1089559,EPI_ISL_1089581,EPI_ISL_1090147,EPI_ISL_1089578,EPI_ISL_1090148,EPI_ISL_1090252,EPI_ISL_1090191,EPI_ISL_1089552,EPI_ISL_1090231,EPI_ISL_1089570,EPI_ISL_1090232,EPI_ISL_1090099,EPI_ISL_1089612,EPI_ISL_1090028…	Dutch COVID-19 response team	National Institute for Public Health and the Environment (RIVM)	Adam Meijer et al
EPI_ISL_1456206,EPI_ISL_1457561,EPI_ISL_1457546,EPI_ISL_1456207,EPI_ISL_1456208,EPI_ISL_1456211,EPI_ISL_1456212,EPI_ISL_1456213,EPI_ISL_1456214,EPI_ISL_1456215,EPI_ISL_1456216,EPI_ISL_1456217,EPI_ISL_1456218,EPI_ISL_1457354,EPI_ISL_1456221,EPI_ISL_1456222,EPI_ISL_1456223,EPI_ISL_1456224,EPI_ISL_1456226,EPI_ISL_1456227,EPI_ISL_1456553,EPI_ISL_1456229,EPI_ISL_1456230,EPI_ISL_1457357,EPI_ISL_1456231…	Dutch COVID-19 response team	National Institute for Public Health and the Environment (RIVM)	Adam Meijer et al
EPI_ISL_1792236,EPI_ISL_1791872,EPI_ISL_1792435,EPI_ISL_1792641,EPI_ISL_1792436,EPI_ISL_1791873,EPI_ISL_1791874,EPI_ISL_1791875,EPI_ISL_1791876,EPI_ISL_1791877,EPI_ISL_1792237,EPI_ISL_1791878,EPI_ISL_1791879,EPI_ISL_1791880,EPI_ISL_1791881,EPI_ISL_1792642,EPI_ISL_1792915,EPI_ISL_1792643,EPI_ISL_1791616,EPI_ISL_1792644,EPI_ISL_1791882,EPI_ISL_1792645,EPI_ISL_1792903,EPI_ISL_1791883,EPI_ISL_1792238…	Dutch COVID-19 response team	National Institute for Public Health and the Environment (RIVM)	Adam Meijer et al
EPI_ISL_2220077,EPI_ISL_2217248,EPI_ISL_2217253,EPI_ISL_2218974,EPI_ISL_2218575,EPI_ISL_2217263,EPI_ISL_2217286,EPI_ISL_2217304,EPI_ISL_2218580,EPI_ISL_2217305,EPI_ISL_2218589,EPI_ISL_2220115,EPI_ISL_2220419,EPI_ISL_2217329,EPI_ISL_2220120,EPI_ISL_2217336,EPI_ISL_2220135,EPI_ISL_2217350,EPI_ISL_2217354,EPI_ISL_2217357,EPI_ISL_2217365,EPI_ISL_2217367,EPI_ISL_2217369,EPI_ISL_2217378,EPI_ISL_2217381…	Dutch COVID-19 response team	National Institute for Public Health and the Environment (RIVM)	Adam Meijer et al
EPI_ISL_2609851,EPI_ISL_2609852,EPI_ISL_2609853,EPI_ISL_2609854,EPI_ISL_2609859,EPI_ISL_2609862,EPI_ISL_2609865,EPI_ISL_2609867,EPI_ISL_2609869,EPI_ISL_2609871,EPI_ISL_2609875,EPI_ISL_2609879,EPI_ISL_2609880,EPI_ISL_2609881,EPI_ISL_2609884,EPI_ISL_2609886,EPI_ISL_2609889,EPI_ISL_2609896,EPI_ISL_2609899,EPI_ISL_2609900,EPI_ISL_2609902,EPI_ISL_2609905,EPI_ISL_2609906,EPI_ISL_2609909,EPI_ISL_2609910…	Dutch COVID-19 response team	National Institute for Public Health and the Environment (RIVM)	Adam Meijer et al
EPI_ISL_1232628,EPI_ISL_1232629,EPI_ISL_1232630,EPI_ISL_1232631,EPI_ISL_1232633,EPI_ISL_1232634,EPI_ISL_1232635,EPI_ISL_1232636,EPI_ISL_1232637,EPI_ISL_1232638,EPI_ISL_1232639,EPI_ISL_1232642,EPI_ISL_1232643,EPI_ISL_1232644,EPI_ISL_1232645,EPI_ISL_1232646,EPI_ISL_1232647,EPI_ISL_1232648,EPI_ISL_1232651,EPI_ISL_1232652,EPI_ISL_1232653,EPI_ISL_1232654,EPI_ISL_1232655,EPI_ISL_1232656,EPI_ISL_1232658…	Dutch COVID-19 response team	National Institute for Public Health and the Environment (RIVM)	Adam Meijer et al
EPI_ISL_1457365,EPI_ISL_790906,EPI_ISL_1457366,EPI_ISL_790583,EPI_ISL_1457367,EPI_ISL_790584,EPI_ISL_790907,EPI_ISL_1456260,EPI_ISL_1457371,EPI_ISL_1457745,EPI_ISL_1457372,EPI_ISL_1457375,EPI_ISL_1457376,EPI_ISL_1457377,EPI_ISL_1457378,EPI_ISL_1456656,EPI_ISL_1457380,EPI_ISL_1456262,EPI_ISL_1457536,EPI_ISL_1457381,EPI_ISL_1457600,EPI_ISL_1456559,EPI_ISL_1457382,EPI_ISL_1457383,EPI_ISL_1456414,EPI…	Dutch COVID-19 response team	National Institute for Public Health and the Environment (RIVM)	Adam Meijer et al
EPI_ISL_1705687,EPI_ISL_1705695,EPI_ISL_1705696,EPI_ISL_1705697,EPI_ISL_1705698,EPI_ISL_1705706,EPI_ISL_1705707,EPI_ISL_1705708,EPI_ISL_1705709,EPI_ISL_1705710,EPI_ISL_1705718,EPI_ISL_1705719,EPI_ISL_1705720,EPI_ISL_1705721,EPI_ISL_1705722,EPI_ISL_1705730,EPI_ISL_1705731,EPI_ISL_1705732,EPI_ISL_1705733,EPI_ISL_1705734,EPI_ISL_1705742,EPI_ISL_1705743,EPI_ISL_1705744,EPI_ISL_1705745,EPI_ISL_1705746…	Dutch COVID-19 response team	National Institute for Public Health and the Environment (RIVM)	Adam Meijer et al
EPI_ISL_2303778,EPI_ISL_2303781,EPI_ISL_2303782,EPI_ISL_2303786,EPI_ISL_2303205,EPI_ISL_2303787,EPI_ISL_2303790,EPI_ISL_2302192,EPI_ISL_2302189,EPI_ISL_2303791,EPI_ISL_2303794,EPI_ISL_2303208,EPI_ISL_2303969,EPI_ISL_2303799,EPI_ISL_2302757,EPI_ISL_2302758,EPI_ISL_2302763,EPI_ISL_2302764,EPI_ISL_2302770,EPI_ISL_2302774,EPI_ISL_2303821,EPI_ISL_2302782,EPI_ISL_2303847,EPI_ISL_2303970,EPI_ISL_2303952…	Dutch COVID-19 response team	National Institute for Public Health and the Environment (RIVM)	Adam Meijer et al
EPI_ISL_1370601,EPI_ISL_1370603,EPI_ISL_1370605,EPI_ISL_1370606,EPI_ISL_1370607,EPI_ISL_1369736,EPI_ISL_1370608,EPI_ISL_1370610,EPI_ISL_1370611,EPI_ISL_1369739,EPI_ISL_1369740,EPI_ISL_1370613,EPI_ISL_1369742,EPI_ISL_1370614,EPI_ISL_1370616,EPI_ISL_1370617,EPI_ISL_1370618,EPI_ISL_1369745,EPI_ISL_1369746,EPI_ISL_1370620,EPI_ISL_1369747,EPI_ISL_1370622,EPI_ISL_1370623,EPI_ISL_1369749,EPI_ISL_1370624…	Dutch COVID-19 response team	National Institute for Public Health and the Environment (RIVM)	Adam Meijer et al
EPI_ISL_2094167,EPI_ISL_2094168,EPI_ISL_2094169,EPI_ISL_2093844,EPI_ISL_2093230,EPI_ISL_2093232,EPI_ISL_2093233,EPI_ISL_2094406,EPI_ISL_2093701,EPI_ISL_2093898,EPI_ISL_2094322,EPI_ISL_2094171,EPI_ISL_2094407,EPI_ISL_2094172,EPI_ISL_2094408,EPI_ISL_2093237,EPI_ISL_2094409,EPI_ISL_2094324,EPI_ISL_2092895,EPI_ISL_2094264,EPI_ISL_2094265,EPI_ISL_2093756,EPI_ISL_2093430,EPI_ISL_2094267,EPI_ISL_2093882…	Dutch COVID-19 response team	National Institute for Public Health and the Environment (RIVM)	Adam Meijer et al
EPI_ISL_1014383,EPI_ISL_1014273,EPI_ISL_1014382,EPI_ISL_1014297,EPI_ISL_1014381,EPI_ISL_1014344,EPI_ISL_1013996,EPI_ISL_1013997,EPI_ISL_1013998,EPI_ISL_1013999,EPI_ISL_1014000,EPI_ISL_1014001,EPI_ISL_1014002,EPI_ISL_1014003,EPI_ISL_1013652,EPI_ISL_1014004,EPI_ISL_1014005,EPI_ISL_1014006,EPI_ISL_1014007,EPI_ISL_1014008,EPI_ISL_1014009,EPI_ISL_1013791,EPI_ISL_1014010,EPI_ISL_1014011,EPI_ISL_1014012…	Dutch COVID-19 response team	National Institute for Public Health and the Environment (RIVM)	Adam Meijer et al
EPI_ISL_1456893,EPI_ISL_1456894,EPI_ISL_1455830,EPI_ISL_1455831,EPI_ISL_1455832,EPI_ISL_1457645,EPI_ISL_1456899,EPI_ISL_1455834,EPI_ISL_1456481,EPI_ISL_1456904,EPI_ISL_1455839,EPI_ISL_1455840,EPI_ISL_1455841,EPI_ISL_1456908,EPI_ISL_1455845,EPI_ISL_1456909,EPI_ISL_1456910,EPI_ISL_1456913,EPI_ISL_1456914,EPI_ISL_1455849,EPI_ISL_1456917,EPI_ISL_1456918,EPI_ISL_1456919,EPI_ISL_1455858,EPI_ISL_1455859…	Dutch COVID-19 response team	National Institute for Public Health and the Environment (RIVM)	Adam Meijer et al
EPI_ISL_1792831,EPI_ISL_1792832,EPI_ISL_1792833,EPI_ISL_1792834,EPI_ISL_1792446,EPI_ISL_1792835,EPI_ISL_1792836,EPI_ISL_1792837,EPI_ISL_1792305,EPI_ISL_1792838,EPI_ISL_1792124,EPI_ISL_1792886,EPI_ISL_1792887,EPI_ISL_1792839,EPI_ISL_1792125,EPI_ISL_1792840,EPI_ISL_1792841,EPI_ISL_1792842,EPI_ISL_1792843,EPI_ISL_1792844,EPI_ISL_1792126,EPI_ISL_1792127,EPI_ISL_1792845,EPI_ISL_1792846,EPI_ISL_1961223…	Dutch COVID-19 response team	National Institute for Public Health and the Environment (RIVM)	Adam Meijer et al
EPI_ISL_1014365,EPI_ISL_1014244,EPI_ISL_1014243,EPI_ISL_1014364,EPI_ISL_1014242,EPI_ISL_1014363,EPI_ISL_1014362,EPI_ISL_1014361,EPI_ISL_1014287,EPI_ISL_1014241,EPI_ISL_1014360,EPI_ISL_1014156,EPI_ISL_1014157,EPI_ISL_1014158,EPI_ISL_1014159,EPI_ISL_1013689,EPI_ISL_1014160,EPI_ISL_1014161,EPI_ISL_1035140,EPI_ISL_1035289,EPI_ISL_1035139,EPI_ISL_1035288,EPI_ISL_1034941,EPI_ISL_1035287,EPI_ISL_1035286…	Dutch COVID-19 response team	National Institute for Public Health and the Environment (RIVM)	Adam Meijer et al
EPI_ISL_905041,EPI_ISL_905042,EPI_ISL_905043,EPI_ISL_636598,EPI_ISL_905044,EPI_ISL_905045,EPI_ISL_905046,EPI_ISL_905047,EPI_ISL_636599,EPI_ISL_905072,EPI_ISL_905073,EPI_ISL_905074,EPI_ISL_905075,EPI_ISL_905109,EPI_ISL_905111,EPI_ISL_905120,EPI_ISL_905121,EPI_ISL_904669,EPI_ISL_904914,EPI_ISL_904721,EPI_ISL_904915,EPI_ISL_904916,EPI_ISL_904716,EPI_ISL_904917,EPI_ISL_904670,EPI_ISL_904918,EPI_ISL_9…	Dutch COVID-19 response team	National Institute for Public Health and the Environment (RIVM)	Adam Meijer et al
EPI_ISL_790824,EPI_ISL_790911,EPI_ISL_790914,EPI_ISL_790915,EPI_ISL_790916,EPI_ISL_790917,EPI_ISL_790879,EPI_ISL_790880,EPI_ISL_790881,EPI_ISL_790882,EPI_ISL_790883,EPI_ISL_790892,EPI_ISL_790893,EPI_ISL_790894,EPI_ISL_790895,EPI_ISL_790896,EPI_ISL_790897,EPI_ISL_790898,EPI_ISL_790899,EPI_ISL_790900,EPI_ISL_790901,EPI_ISL_790902,EPI_ISL_790839,EPI_ISL_790840,EPI_ISL_790927,EPI_ISL_790928,EPI_ISL_7…	Dutch COVID-19 response team	National Institute for Public Health and the Environment (RIVM)	Adam Meijer et al
EPI_ISL_2093593,EPI_ISL_2093594,EPI_ISL_2093595,EPI_ISL_2093596,EPI_ISL_2093011,EPI_ISL_2093597,EPI_ISL_2093598,EPI_ISL_2093599,EPI_ISL_2093600,EPI_ISL_2093601,EPI_ISL_2093602,EPI_ISL_2093603,EPI_ISL_2093606,EPI_ISL_2094013,EPI_ISL_2093611,EPI_ISL_2093018,EPI_ISL_2093613,EPI_ISL_2093020,EPI_ISL_2094019,EPI_ISL_2093617,EPI_ISL_2094387,EPI_ISL_2094020,EPI_ISL_2093624,EPI_ISL_2093625,EPI_ISL_2094023…	Dutch COVID-19 response team	National Institute for Public Health and the Environment (RIVM)	Adam Meijer et al
EPI_ISL_2476125,EPI_ISL_2475637,EPI_ISL_2475555,EPI_ISL_2475034,EPI_ISL_2475035,EPI_ISL_2475036,EPI_ISL_2475037,EPI_ISL_2476127,EPI_ISL_2476128,EPI_ISL_2475556,EPI_ISL_2476130,EPI_ISL_2475039,EPI_ISL_2476132,EPI_ISL_2476240,EPI_ISL_2475041,EPI_ISL_2474274,EPI_ISL_2475558,EPI_ISL_2475044,EPI_ISL_2476136,EPI_ISL_2476137,EPI_ISL_2476138,EPI_ISL_2475046,EPI_ISL_2474236,EPI_ISL_2475047,EPI_ISL_2476139…	Dutch COVID-19 response team	National Institute for Public Health and the Environment (RIVM)	Adam Meijer et al
EPI_ISL_498468,EPI_ISL_498469,EPI_ISL_498470,EPI_ISL_498471,EPI_ISL_498472,EPI_ISL_498473,EPI_ISL_498474,EPI_ISL_498475,EPI_ISL_498476,EPI_ISL_498477,EPI_ISL_498478,EPI_ISL_498479,EPI_ISL_498480,EPI_ISL_498481,EPI_ISL_498482,EPI_ISL_498483,EPI_ISL_498484,EPI_ISL_498485,EPI_ISL_498486,EPI_ISL_498487,EPI_ISL_498488,EPI_ISL_498489,EPI_ISL_498490,EPI_ISL_498491,EPI_ISL_498492,EPI_ISL_498493,EPI_ISL_4…	ACT Pathology	Schwessinger Lab	Ashley Jones et al
EPI_ISL_735503	ACT Pathology	Schwessinger Lab	Robyn N Hall et al
EPI_ISL_1010700,EPI_ISL_1033025,EPI_ISL_1033024,EPI_ISL_1010699,EPI_ISL_1010701,EPI_ISL_1010702,EPI_ISL_1010703,EPI_ISL_1010704,EPI_ISL_1010707,EPI_ISL_1033026,EPI_ISL_1010708,EPI_ISL_1010709,EPI_ISL_1010712,EPI_ISL_1010710,EPI_ISL_1010711,EPI_ISL_1033027,EPI_ISL_1010713,EPI_ISL_1010714,EPI_ISL_1010715,EPI_ISL_1061033,EPI_ISL_1061037,EPI_ISL_1061034,EPI_ISL_1061035,EPI_ISL_1061036,EPI_ISL_1121977…	New South Wales Health Pathology Royal Prince Alfred Hospital	Microbiology RPAH	Foster et al
EPI_ISL_537286,EPI_ISL_537287,EPI_ISL_500596,EPI_ISL_500597,EPI_ISL_500598,EPI_ISL_500599,EPI_ISL_500600,EPI_ISL_500601,EPI_ISL_500602,EPI_ISL_500603,EPI_ISL_500604,EPI_ISL_500605,EPI_ISL_500606,EPI_ISL_509492,EPI_ISL_500607,EPI_ISL_500608,EPI_ISL_509493,EPI_ISL_500609,EPI_ISL_500610,EPI_ISL_500611,EPI_ISL_500612,EPI_ISL_500613,EPI_ISL_500614,EPI_ISL_500615,EPI_ISL_500616,EPI_ISL_500617,EPI_ISL_5…	Area of Virology, Serology and Virology Division (SAViD), New South Wales Health Pathology Randwick	Area of Virology, Serology and Virology Division (SAViD), New South Wales Health Pathology Randwick	Rawlinson et al
EPI_ISL_407893,EPI_ISL_417030,EPI_ISL_412975,EPI_ISL_413213,EPI_ISL_413214	Centre for Infectious Diseases and Microbiology Laboratory Services	NSW Health Pathology - Institute of Clinical Pathology and Medical Research; Westmead Hospital; University of Sydney	Eden J-S et al
EPI_ISL_408976,EPI_ISL_413594,EPI_ISL_413595	Centre for Infectious Diseases and Microbiology Laboratory Services	NSW Health Pathology - Institute of Clinical Pathology and Medical Research; Westmead Hospital; University of Sydney	Rockett R et al
EPI_ISL_408977	Serology, Virology and OTDS Laboratories (SAViD), NSW Health Pathology Randwick	NSW Health Pathology - Institute of Clinical Pathology and Medical Research; Centre for Infectious Diseases and Microbiology Laboratory Services; Westmead Hospital; University of Sydney	Eden J-S et al
EPI_ISL_413596	Centre for Infectious Diseases and Microbiology - Public Health	NSW Health Pathology - Institute of Clinical Pathology and Medical Research; Westmead Hospital; University of Sydney	Rockett R et al
EPI_ISL_427722,EPI_ISL_427741,EPI_ISL_427679,EPI_ISL_427768,EPI_ISL_427799,EPI_ISL_427796,EPI_ISL_427784,EPI_ISL_427676,EPI_ISL_427701,EPI_ISL_427736,EPI_ISL_427684,EPI_ISL_427766,EPI_ISL_427655,EPI_ISL_427757,EPI_ISL_427690,EPI_ISL_427680	Centre for Infectious Diseases and Microbiology Public Health	NSW Health Pathology - Institute of Clinical Pathology and Medical Research; Westmead Hospital; University of Sydney	Draper J et al
EPI_ISL_591512,EPI_ISL_591513,EPI_ISL_591514,EPI_ISL_591515,EPI_ISL_591516,EPI_ISL_593755,EPI_ISL_699641,EPI_ISL_593756,EPI_ISL_593757,EPI_ISL_593758,EPI_ISL_593759,EPI_ISL_593760,EPI_ISL_593761,EPI_ISL_593762,EPI_ISL_593763,EPI_ISL_593764,EPI_ISL_593765,EPI_ISL_629002,EPI_ISL_639729,EPI_ISL_639730,EPI_ISL_639732,EPI_ISL_639734,EPI_ISL_639735,EPI_ISL_767876,EPI_ISL_767900,EPI_ISL_767901,EPI_ISL_7…	Sydney South West Pathology Service (SSWPS) - Liverpool Hospital - NSW Health Pathology	NSW Health Pathology - Institute of Clinical Pathology and Medical Research; Westmead Hospital; University of Sydney	CIDM-PH et al.
EPI_ISL_591505,EPI_ISL_591506,EPI_ISL_767881,EPI_ISL_767894,EPI_ISL_767895,EPI_ISL_767915,EPI_ISL_767927,EPI_ISL_872581,EPI_ISL_513330,EPI_ISL_513347,EPI_ISL_513353,EPI_ISL_513354,EPI_ISL_513355,EPI_ISL_513356,EPI_ISL_513361,EPI_ISL_513362,EPI_ISL_513363,EPI_ISL_513364,EPI_ISL_513365,EPI_ISL_513372,EPI_ISL_513379,EPI_ISL_513384,EPI_ISL_513385,EPI_ISL_513396,EPI_ISL_513397,EPI_ISL_513398,EPI_ISL_5…	St Vincent's Pathology (SydPath)	NSW Health Pathology - Institute of Clinical Pathology and Medical Research; Westmead Hospital; University of Sydney	CIDM-PH et al.
EPI_ISL_591492,EPI_ISL_593654,EPI_ISL_699643,EPI_ISL_767882,EPI_ISL_767883,EPI_ISL_806725,EPI_ISL_845802,EPI_ISL_845803,EPI_ISL_845804,EPI_ISL_857309,EPI_ISL_451534,EPI_ISL_451553,EPI_ISL_451554,EPI_ISL_451555,EPI_ISL_451558,EPI_ISL_451567,EPI_ISL_451583,EPI_ISL_451597,EPI_ISL_451610,EPI_ISL_513341,EPI_ISL_526192	Medlab Pathology	NSW Health Pathology - Institute of Clinical Pathology and Medical Research; Westmead Hospital; University of Sydney	CIDM-PH et al.
EPI_ISL_591500,EPI_ISL_591501,EPI_ISL_593660,EPI_ISL_593661,EPI_ISL_593662,EPI_ISL_593663,EPI_ISL_593664,EPI_ISL_593665,EPI_ISL_593666,EPI_ISL_593667,EPI_ISL_593668,EPI_ISL_593669,EPI_ISL_593670,EPI_ISL_593671,EPI_ISL_593672,EPI_ISL_593673,EPI_ISL_593674,EPI_ISL_593675,EPI_ISL_593676,EPI_ISL_593677,EPI_ISL_593678,EPI_ISL_593679,EPI_ISL_593680,EPI_ISL_593681,EPI_ISL_593682,EPI_ISL_593770,EPI_ISL_6…	Pathology West - NSW Health Pathology	NSW Health Pathology - Institute of Clinical Pathology and Medical Research; Westmead Hospital; University of Sydney	CIDM-PH et al.
EPI_ISL_591489,EPI_ISL_591490,EPI_ISL_591491,EPI_ISL_593653,EPI_ISL_629007,EPI_ISL_629008,EPI_ISL_629009,EPI_ISL_639731,EPI_ISL_639733,EPI_ISL_740892,EPI_ISL_740893,EPI_ISL_767869,EPI_ISL_767878,EPI_ISL_767879,EPI_ISL_767880,EPI_ISL_767893,EPI_ISL_767899,EPI_ISL_767903,EPI_ISL_767919,EPI_ISL_767938,EPI_ISL_792028,EPI_ISL_792029,EPI_ISL_792030,EPI_ISL_792033,EPI_ISL_806720,EPI_ISL_872573,EPI_ISL_8…	Laverty Pathology	NSW Health Pathology - Institute of Clinical Pathology and Medical Research; Westmead Hospital; University of Sydney	CIDM-PH et al.
EPI_ISL_427717,EPI_ISL_427721	ACT Pathology, The Canberra Hospital	NSW Health Pathology - Institute of Clinical Pathology and Medical Research; Westmead Hospital; University of Sydney	Sim E et al
EPI_ISL_591485,EPI_ISL_591486,EPI_ISL_593652,EPI_ISL_672574,EPI_ISL_740879,EPI_ISL_740880,EPI_ISL_740896,EPI_ISL_767872,EPI_ISL_767873,EPI_ISL_767874,EPI_ISL_767875,EPI_ISL_767925,EPI_ISL_767926,EPI_ISL_792031,EPI_ISL_806721,EPI_ISL_845796,EPI_ISL_872580,EPI_ISL_498774,EPI_ISL_498775,EPI_ISL_513318,EPI_ISL_513319,EPI_ISL_513320,EPI_ISL_544960,EPI_ISL_544975,EPI_ISL_544987,EPI_ISL_545007,EPI_ISL_5…	Histopath	NSW Health Pathology - Institute of Clinical Pathology and Medical Research; Westmead Hospital; University of Sydney	CIDM-PH et al.
EPI_ISL_427656,EPI_ISL_427666,EPI_ISL_427778,EPI_ISL_427787,EPI_ISL_427749,EPI_ISL_427648,EPI_ISL_427758,EPI_ISL_427713,EPI_ISL_427797,EPI_ISL_427762,EPI_ISL_427671,EPI_ISL_427659,EPI_ISL_427744,EPI_ISL_427805,EPI_ISL_427675	Centre for Infectious Diseases and Microbiology Public Health	NSW Health Pathology - Institute of Clinical Pathology and Medical Research; Westmead Hospital; University of Sydney	Bachmann N et al
EPI_ISL_593683,EPI_ISL_593684,EPI_ISL_593685,EPI_ISL_593686,EPI_ISL_593687,EPI_ISL_593688,EPI_ISL_593689,EPI_ISL_593690,EPI_ISL_593691,EPI_ISL_593692,EPI_ISL_593693,EPI_ISL_593694,EPI_ISL_593695,EPI_ISL_593696,EPI_ISL_593697,EPI_ISL_593698,EPI_ISL_593699,EPI_ISL_593700,EPI_ISL_593701,EPI_ISL_593702,EPI_ISL_593703,EPI_ISL_593704,EPI_ISL_593705,EPI_ISL_593706,EPI_ISL_593707,EPI_ISL_593708,EPI_ISL_5…	South Eastern Area Laboratory Services (SEALS)	NSW Health Pathology - Institute of Clinical Pathology and Medical Research; Westmead Hospital; University of Sydney	CIDM-PH et al.
EPI_ISL_427657,EPI_ISL_427728,EPI_ISL_427780,EPI_ISL_427791,EPI_ISL_427737,EPI_ISL_417383,EPI_ISL_427653,EPI_ISL_427789,EPI_ISL_427801,EPI_ISL_427714,EPI_ISL_427798,EPI_ISL_427765,EPI_ISL_427726,EPI_ISL_427644,EPI_ISL_417400,EPI_ISL_427660,EPI_ISL_427750,EPI_ISL_427681	Centre for Infectious Diseases and Microbiology Public Health	NSW Health Pathology - Institute of Clinical Pathology and Medical Research; Westmead Hospital; University of Sydney	Rockett R et al
EPI_ISL_427677,EPI_ISL_427724,EPI_ISL_427782,EPI_ISL_427742,EPI_ISL_427738,EPI_ISL_427652,EPI_ISL_427715,EPI_ISL_427668,EPI_ISL_427752,EPI_ISL_417385,EPI_ISL_427763,EPI_ISL_427792,EPI_ISL_427727,EPI_ISL_417402,EPI_ISL_427662,EPI_ISL_427773,EPI_ISL_427706,EPI_ISL_427723,EPI_ISL_427716	Centre for Infectious Diseases and Microbiology Public Health	NSW Health Pathology - Institute of Clinical Pathology and Medical Research; Westmead Hospital; University of Sydney	Lam C et al
EPI_ISL_427686,EPI_ISL_427696,EPI_ISL_427785,EPI_ISL_427673,EPI_ISL_427708,EPI_ISL_427647,EPI_ISL_427731,EPI_ISL_427687,EPI_ISL_427793,EPI_ISL_427767,EPI_ISL_427745,EPI_ISL_417386,EPI_ISL_427730,EPI_ISL_427732,EPI_ISL_417403,EPI_ISL_427645,EPI_ISL_427703,EPI_ISL_427672	Centre for Infectious Diseases and Microbiology Public Health	NSW Health Pathology - Institute of Clinical Pathology and Medical Research; Westmead Hospital; University of Sydney	Gray K et al
EPI_ISL_593655,EPI_ISL_593656,EPI_ISL_593657,EPI_ISL_593658,EPI_ISL_740891,EPI_ISL_767920,EPI_ISL_513335,EPI_ISL_513360,EPI_ISL_513368,EPI_ISL_526152	Pathology North - Hunter - NSW Health Pathology	NSW Health Pathology - Institute of Clinical Pathology and Medical Research; Westmead Hospital; University of Sydney	CIDM-PH et al.
EPI_ISL_593646,EPI_ISL_593647,EPI_ISL_593648,EPI_ISL_767931,EPI_ISL_806723,EPI_ISL_806726,EPI_ISL_806727,EPI_ISL_513348,EPI_ISL_513349,EPI_ISL_513402,EPI_ISL_513413,EPI_ISL_526186	4Cyte Pathology	NSW Health Pathology - Institute of Clinical Pathology and Medical Research; Westmead Hospital; University of Sydney	CIDM-PH et al.
EPI_ISL_427748,EPI_ISL_427698,EPI_ISL_427794,EPI_ISL_427692,EPI_ISL_427682,EPI_ISL_427771,EPI_ISL_427734,EPI_ISL_427803,EPI_ISL_427806,EPI_ISL_427695,EPI_ISL_427665,EPI_ISL_427643,EPI_ISL_427649,EPI_ISL_417387,EPI_ISL_417404,EPI_ISL_427663,EPI_ISL_427664,EPI_ISL_427646,EPI_ISL_427704,EPI_ISL_427725,EPI_ISL_427678	Centre for Infectious Diseases and Microbiology Public Health	NSW Health Pathology - Institute of Clinical Pathology and Medical Research; Westmead Hospital; University of Sydney	Timms V et al
EPI_ISL_593649,EPI_ISL_513340,EPI_ISL_526166,EPI_ISL_526167,EPI_ISL_526168,EPI_ISL_526169	Austech Medical Laboratories	NSW Health Pathology - Institute of Clinical Pathology and Medical Research; Westmead Hospital; University of Sydney	CIDM-PH et al.
EPI_ISL_593650,EPI_ISL_593651,EPI_ISL_740881,EPI_ISL_740882,EPI_ISL_779398,EPI_ISL_792026,EPI_ISL_792034,EPI_ISL_498773,EPI_ISL_526153,EPI_ISL_526213,EPI_ISL_526214,EPI_ISL_545027	Douglass Hanly Moir Pathology	NSW Health Pathology - Institute of Clinical Pathology and Medical Research; Westmead Hospital; University of Sydney	CIDM-PH et al.
EPI_ISL_427772,EPI_ISL_427756,EPI_ISL_427808,EPI_ISL_427700,EPI_ISL_427764,EPI_ISL_427674,EPI_ISL_427697,EPI_ISL_427667,EPI_ISL_427691,EPI_ISL_427746,EPI_ISL_427807,EPI_ISL_427650,EPI_ISL_417388,EPI_ISL_417405,EPI_ISL_427733,EPI_ISL_427729,EPI_ISL_427800,EPI_ISL_427769	Centre for Infectious Diseases and Microbiology Public Health	NSW Health Pathology - Institute of Clinical Pathology and Medical Research; Westmead Hospital; University of Sydney	Gall M et al
EPI_ISL_593659,EPI_ISL_708799,EPI_ISL_740866,EPI_ISL_740875,EPI_ISL_740876,EPI_ISL_740877,EPI_ISL_740878,EPI_ISL_740883,EPI_ISL_740884,EPI_ISL_740885,EPI_ISL_740886,EPI_ISL_740887,EPI_ISL_740888,EPI_ISL_740889,EPI_ISL_767868,EPI_ISL_767870,EPI_ISL_767871,EPI_ISL_779396,EPI_ISL_792024,EPI_ISL_792025,EPI_ISL_792027,EPI_ISL_806719,EPI_ISL_812521,EPI_ISL_478673,EPI_ISL_478674,EPI_ISL_513375,EPI_ISL_5…	Pathology North - Royal North Shore Hospital - NSW Health Pathology	NSW Health Pathology - Institute of Clinical Pathology and Medical Research; Westmead Hospital; University of Sydney	CIDM-PH et al.
EPI_ISL_593767,EPI_ISL_593766,EPI_ISL_593768,EPI_ISL_629010,EPI_ISL_667778,EPI_ISL_708798,EPI_ISL_740894,EPI_ISL_740895,EPI_ISL_767853,EPI_ISL_767854,EPI_ISL_767855,EPI_ISL_767856,EPI_ISL_767857,EPI_ISL_767858,EPI_ISL_767859,EPI_ISL_767860,EPI_ISL_767861,EPI_ISL_767862,EPI_ISL_767863,EPI_ISL_767864,EPI_ISL_767865,EPI_ISL_767866,EPI_ISL_767867,EPI_ISL_767906,EPI_ISL_767907,EPI_ISL_767908,EPI_ISL_7…	Sydney South West Pathology Service (SSWPS) - Royal Prince Alfred Hospital - NSW Health Pathology	NSW Health Pathology - Institute of Clinical Pathology and Medical Research; Westmead Hospital; University of Sydney	CIDM-PH et al.
EPI_ISL_427804,EPI_ISL_427693,EPI_ISL_427689,EPI_ISL_427761,EPI_ISL_427683,EPI_ISL_427735,EPI_ISL_427739,EPI_ISL_427670,EPI_ISL_427694,EPI_ISL_427707,EPI_ISL_427753,EPI_ISL_417389,EPI_ISL_427651,EPI_ISL_417406,EPI_ISL_427751,EPI_ISL_427770,EPI_ISL_427702,EPI_ISL_427774	Centre for Infectious Diseases and Microbiology Public Health	NSW Health Pathology - Institute of Clinical Pathology and Medical Research; Westmead Hospital; University of Sydney	Arnott A et al
EPI_ISL_593769,EPI_ISL_526129,EPI_ISL_526205,EPI_ISL_544963,EPI_ISL_545002,EPI_ISL_591518	The Children's Hospital at Westmead	NSW Health Pathology - Institute of Clinical Pathology and Medical Research; Westmead Hospital; University of Sydney	CIDM-PH et al.
EPI_ISL_427754,EPI_ISL_427669,EPI_ISL_427760,EPI_ISL_427795,EPI_ISL_427775,EPI_ISL_427781,EPI_ISL_427779,EPI_ISL_427685,EPI_ISL_427740,EPI_ISL_427747,EPI_ISL_427755,EPI_ISL_417390,EPI_ISL_427654,EPI_ISL_417407,EPI_ISL_427705,EPI_ISL_427790,EPI_ISL_427776,EPI_ISL_427777	Centre for Infectious Diseases and Microbiology Public Health	NSW Health Pathology - Institute of Clinical Pathology and Medical Research; Westmead Hospital; University of Sydney	Sadsad R et al
EPI_ISL_413597	Centre for Infectious Diseases and Microbiology- Public Health	NSW Health Pathology - Institute of Clinical Pathology and Medical Research; Westmead Hospital; University of Sydney	Lam C et al
EPI_ISL_427661,EPI_ISL_427688,EPI_ISL_427783,EPI_ISL_427802,EPI_ISL_427788,EPI_ISL_427743,EPI_ISL_427709,EPI_ISL_427786,EPI_ISL_427710,EPI_ISL_427699,EPI_ISL_427658,EPI_ISL_427759,EPI_ISL_427720,EPI_ISL_427712	Centre for Infectious Diseases and Microbiology Public Health	NSW Health Pathology - Institute of Clinical Pathology and Medical Research; Westmead Hospital; University of Sydney	Sim E et al
EPI_ISL_413598	Centre for Infectious Diseases and Microbiology - Public Health	NSW Health Pathology - Institute of Clinical Pathology and Medical Research; Westmead Hospital; University of Sydney	Gray K et al
EPI_ISL_710120,EPI_ISL_710121,EPI_ISL_710122,EPI_ISL_710123,EPI_ISL_710124,EPI_ISL_710125,EPI_ISL_710126,EPI_ISL_710127,EPI_ISL_710128	South Eastern Area Laboratory Services (SEALS)	CIDM-PH et al.	CIDM-PH et al.
EPI_ISL_710129	Pathology North - Royal North Shore Hospital - NSW Health Pathology	CIDM-PH et al.	CIDM-PH et al.
EPI_ISL_745097,EPI_ISL_745098,EPI_ISL_745099,EPI_ISL_745100,EPI_ISL_745101,EPI_ISL_745102,EPI_ISL_745103,EPI_ISL_745104,EPI_ISL_745105,EPI_ISL_745106,EPI_ISL_745107	Pathology North - Royal North Shore Hospital - NSW Health Pathology	CIDM-PH, Westmead Hospital	CIDM-PH et al.
EPI_ISL_745091,EPI_ISL_745092	Australian Clinical Labs	CIDM-PH, Westmead Hospital	CIDM-PH et al.
EPI_ISL_745108	St Vincent's Pathology (SydPath)	CIDM-PH, Westmead Hospital	CIDM-PH et al.
EPI_ISL_745093,EPI_ISL_745094	Histopath	CIDM-PH, Westmead Hospital	CIDM-PH et al.
EPI_ISL_745095	Laverty Pathology	CIDM-PH, Westmead Hospital	CIDM-PH et al.
EPI_ISL_745096	Pathology North - Hunter - NSW Health Pathology	CIDM-PH, Westmead Hospital	CIDM-PH et al.
EPI_ISL_413599	Centre for Infectious Diseases and Microbiology - Public Health	NSW Health Pathology - Institute of Clinical Pathology and Medical Research; Westmead Hospital; University of Sydney	Timms et al
EPI_ISL_767877,EPI_ISL_767897	PALMS	NSW Health Pathology - Institute of Clinical Pathology and Medical Research; Westmead Hospital; University of Sydney	CIDM-PH et al.
EPI_ISL_767884,EPI_ISL_526212	Australian Clinical Labs (formerly Healthscope Pathology)	NSW Health Pathology - Institute of Clinical Pathology and Medical Research; Westmead Hospital; University of Sydney	CIDM-PH et al.
EPI_ISL_767896,EPI_ISL_767902,EPI_ISL_767916,EPI_ISL_767917,EPI_ISL_767918,EPI_ISL_872585,EPI_ISL_451486,EPI_ISL_451574,EPI_ISL_451599,EPI_ISL_513331,EPI_ISL_544966,EPI_ISL_544967,EPI_ISL_544988,EPI_ISL_547597,EPI_ISL_545024,EPI_ISL_591484	Australian Clinical Labs	NSW Health Pathology - Institute of Clinical Pathology and Medical Research; Westmead Hospital; University of Sydney	CIDM-PH et al.
EPI_ISL_767929,EPI_ISL_767932	Southern. IML Pathology	NSW Health Pathology - Institute of Clinical Pathology and Medical Research; Westmead Hospital; University of Sydney	CIDM-PH et al.
EPI_ISL_770820,EPI_ISL_770821	South East Regional Hospital	NSW Health Pathology - Institute of Clinical Pathology and Medical Research; Westmead Hospital; University of Sydney	CIDM-PH et al.
EPI_ISL_413600	Centre for Infectious Diseases and Microbiology - Public Health	NSW Health Pathology - Institute of Clinical Pathology and Medical Research; Westmead Hospital; University of Sydney	Gall et al
EPI_ISL_812518,EPI_ISL_912186,EPI_ISL_478717,EPI_ISL_478718,EPI_ISL_498765,EPI_ISL_526125,EPI_ISL_544956,EPI_ISL_547598,EPI_ISL_545037,EPI_ISL_545044,EPI_ISL_545049,EPI_ISL_591507	Sydney South West Pathology Service (SSWPS) - Concord Repatriation General Hospital - NSW Health Pathology	NSW Health Pathology - Institute of Clinical Pathology and Medical Research; Westmead Hospital; University of Sydney	CIDM-PH et al.
EPI_ISL_1904445	Pathology North - Lismore laboratory - NSW Health Pathology	NSW Health Pathology - Institute of Clinical Pathology and Medical Research; Westmead Hospital; University of Sydney	CIDM-PH et al.
EPI_ISL_427719	ACT Pathology, The Canberra Hospital	NSW Health Pathology - Institute of Clinical Pathology and Medical Research; Westmead Hospital; University of Sydney	Timms V et al
EPI_ISL_417384,EPI_ISL_417401	Centre for Infectious Diseases and Microbiology Public Health	NSW Health Pathology - Institute of Clinical Pathology and Medical Research; Westmead Hospital; University of Sydney	Eden J-S et al
EPI_ISL_678292,EPI_ISL_678293,EPI_ISL_678295,EPI_ISL_678296,EPI_ISL_678297,EPI_ISL_678298,EPI_ISL_678299,EPI_ISL_678300,EPI_ISL_678301,EPI_ISL_678302,EPI_ISL_678303,EPI_ISL_678304,EPI_ISL_678305,EPI_ISL_678306,EPI_ISL_678307,EPI_ISL_678308,EPI_ISL_678309,EPI_ISL_678310,EPI_ISL_678311,EPI_ISL_678312,EPI_ISL_678313,EPI_ISL_678314,EPI_ISL_678315,EPI_ISL_678316,EPI_ISL_678317,EPI_ISL_678318,EPI_ISL_6…	Area of Virology, Serology and Virology Division (SAViD), New South Wales Health Pathology Randwick	Virology Research Laboratory; Area of Virology, Serology and Virology Division (SAViD), New South Wales Health Pathology Randwick	Foster et al
EPI_ISL_451487,EPI_ISL_451488,EPI_ISL_451552,EPI_ISL_451604,EPI_ISL_513386,EPI_ISL_513387,EPI_ISL_513388	Pathology North - NSW Health Pathology	NSW Health Pathology - Institute of Clinical Pathology and Medical Research; Westmead Hospital; University of Sydney	CIDM-PH et al.
EPI_ISL_451517,EPI_ISL_451518,EPI_ISL_451519,EPI_ISL_451521,EPI_ISL_451632,EPI_ISL_699649,EPI_ISL_451633,EPI_ISL_451634,EPI_ISL_451635,EPI_ISL_451636,EPI_ISL_455036,EPI_ISL_455054,EPI_ISL_455075,EPI_ISL_455076,EPI_ISL_455077,EPI_ISL_455078,EPI_ISL_455079,EPI_ISL_455080,EPI_ISL_455081,EPI_ISL_455082,EPI_ISL_455083,EPI_ISL_455084,EPI_ISL_455085,EPI_ISL_455086,EPI_ISL_455087,EPI_ISL_455088,EPI_ISL_4…	South Eastern Area Laboratory Services	NSW Health Pathology - Institute of Clinical Pathology and Medical Research; Westmead Hospital; University of Sydney	CIDM-PH et al.
EPI_ISL_451530,EPI_ISL_451531,EPI_ISL_451533,EPI_ISL_451536,EPI_ISL_451542,EPI_ISL_451543,EPI_ISL_451544,EPI_ISL_451549,EPI_ISL_451559,EPI_ISL_451560,EPI_ISL_451561,EPI_ISL_451562,EPI_ISL_451563,EPI_ISL_451564,EPI_ISL_451565,EPI_ISL_451578,EPI_ISL_451581,EPI_ISL_699647,EPI_ISL_451603,EPI_ISL_451608,EPI_ISL_451642,EPI_ISL_451643,EPI_ISL_455037,EPI_ISL_455071,EPI_ISL_455094	Pathology Sydney South West - NSW Health Pathology	NSW Health Pathology - Institute of Clinical Pathology and Medical Research; Westmead Hospital; University of Sydney	CIDM-PH et al.
EPI_ISL_451540,EPI_ISL_451588,EPI_ISL_451590,EPI_ISL_451591,EPI_ISL_451592,EPI_ISL_451593,EPI_ISL_451595,EPI_ISL_451596,EPI_ISL_451598,EPI_ISL_451612	ACT pathology	NSW Health Pathology - Institute of Clinical Pathology and Medical Research; Westmead Hospital; University of Sydney	CIDM-PH et al.
EPI_ISL_417391,EPI_ISL_417408	Centre for Infectious Diseases and Microbiology Public Health	NSW Health Pathology - Institute of Clinical Pathology and Medical Research; Westmead Hospital; University of Sydney	Carter I et al
EPI_ISL_451548,EPI_ISL_451594,EPI_ISL_451605,EPI_ISL_455068	Childrens Hospital Westmead	NSW Health Pathology - Institute of Clinical Pathology and Medical Research; Westmead Hospital; University of Sydney	CIDM-PH et al.
EPI_ISL_417392,EPI_ISL_417409	Centre for Infectious Diseases and Microbiology Public Health	NSW Health Pathology - Institute of Clinical Pathology and Medical Research; Westmead Hospital; University of Sydney	Rahman H et al
EPI_ISL_451587,EPI_ISL_451589,EPI_ISL_451600,EPI_ISL_490043	Pathology North Hunter- NSW Health Pathology	NSW Health Pathology - Institute of Clinical Pathology and Medical Research; Westmead Hospital; University of Sydney	CIDM-PH et al.
EPI_ISL_451601,EPI_ISL_455051,EPI_ISL_455052,EPI_ISL_455053,EPI_ISL_455065	Douglas Hanly Moir Pathology	NSW Health Pathology - Institute of Clinical Pathology and Medical Research; Westmead Hospital; University of Sydney	CIDM-PH et al.
EPI_ISL_417393,EPI_ISL_417410	Centre for Infectious Diseases and Microbiology Public Health	NSW Health Pathology - Institute of Clinical Pathology and Medical Research; Westmead Hospital; University of Sydney	Holmes EC et al
EPI_ISL_417394,EPI_ISL_417411	Centre for Infectious Diseases and Microbiology Public Health	NSW Health Pathology - Institute of Clinical Pathology and Medical Research; Westmead Hospital; University of Sydney	O’Sullivan MV et al
EPI_ISL_417395,EPI_ISL_417412	Centre for Infectious Diseases and Microbiology Public Health	NSW Health Pathology - Institute of Clinical Pathology and Medical Research; Westmead Hospital; University of Sydney	Sintchenko V et al
EPI_ISL_417396	Centre for Infectious Diseases and Microbiology Public Health	NSW Health Pathology - Institute of Clinical Pathology and Medical Research; Westmead Hospital; University of Sydney	Chen SC et al
EPI_ISL_417397	Centre for Infectious Diseases and Microbiology Public Health	NSW Health Pathology - Institute of Clinical Pathology and Medical Research; Westmead Hospital; University of Sydney	Maddocks S et al
EPI_ISL_417398	Centre for Infectious Diseases and Microbiology Public Health	NSW Health Pathology - Institute of Clinical Pathology and Medical Research; Westmead Hospital; University of Sydney	Kok J et al
EPI_ISL_417399	Centre for Infectious Diseases and Microbiology Public Health	NSW Health Pathology - Institute of Clinical Pathology and Medical Research; Westmead Hospital; University of Sydney	Dwyer DE et al
EPI_ISL_1010705,EPI_ISL_1010706	Area of Virology, Serology and Virology Division (SAViD), New South Wales Health Pathology Randwick	Microbiology RPAH	Foster et al
EPI_ISL_1240991,EPI_ISL_1205815,EPI_ISL_1240992,EPI_ISL_1255309,EPI_ISL_1255310	Area of Virology, Serology and Virology Division (SAViD), New South Wales Health Pathology Randwick	Area of Virology, Serology and Virology Division (SAViD), New South Wales Health Pathology Randwick	Foster et al
EPI_ISL_1483700	Area of Virology, Serology and Virology Division (SAVID), New South Wales Health Pathology Randwick	Area of Virology, Serology and Virology Division (SAVID), New South Wales Health Pathology Randwick	Foster et al
EPI_ISL_455042,EPI_ISL_455043,EPI_ISL_455050,EPI_ISL_455074	ACT Pathology	NSW Health Pathology - Institute of Clinical Pathology and Medical Research; Westmead Hospital; University of Sydney	CIDM-PH et al.
EPI_ISL_455072,EPI_ISL_455073	Sullivan Nicolaides Pathology	NSW Health Pathology - Institute of Clinical Pathology and Medical Research; Westmead Hospital; University of Sydney	CIDM-PH et al.
EPI_ISL_513343,EPI_ISL_513344	Children Westmead Hospital	NSW Health Pathology - Institute of Clinical Pathology and Medical Research; Westmead Hospital; University of Sydney	CIDM-PH et al.
EPI_ISL_513357,EPI_ISL_699650,EPI_ISL_513389	Douglas Hanly Moir	NSW Health Pathology - Institute of Clinical Pathology and Medical Research; Westmead Hospital; University of Sydney	CIDM-PH et al.
EPI_ISL_427711	ACT Pathology, The Canberra Hospital	NSW Health Pathology - Institute of Clinical Pathology and Medical Research; Westmead Hospital; University of Sydney	Rockett R et al
EPI_ISL_427718	ACT Pathology, The Canberra Hospital	NSW Health Pathology - Institute of Clinical Pathology and Medical Research; Westmead Hospital; University of Sydney	Gray K et al
EPI_ISL_421636	Pathology North	Public Health Virology Laboratory	Bixing Huang et al
EPI_ISL_419831,EPI_ISL_419832,EPI_ISL_419833,EPI_ISL_419835	Royal Darwin Hospital	Victorian Infectious Diseases Reference Laboratory and Microbiological Diagnostic Unit Public Health Laboratory, Doherty Institute	Meumann et al
EPI_ISL_426633,EPI_ISL_426634,EPI_ISL_426898,EPI_ISL_426899,EPI_ISL_426900,EPI_ISL_426901,EPI_ISL_426902,EPI_ISL_426903,EPI_ISL_426904,EPI_ISL_426635,EPI_ISL_426636	Royal Darwin Hospital Pathology	Microbiological Diagnostic Unit Public Health Laboratory and Victorian Infectious Diseases Reference Laboratory, Doherty Institute	Meumann et al
EPI_ISL_2322898,EPI_ISL_2322899,EPI_ISL_512753,EPI_ISL_512754,EPI_ISL_512755,EPI_ISL_512756,EPI_ISL_512757,EPI_ISL_512758,EPI_ISL_512759,EPI_ISL_512760,EPI_ISL_512761,EPI_ISL_512762,EPI_ISL_512764,EPI_ISL_512765,EPI_ISL_596677,EPI_ISL_596678,EPI_ISL_596679,EPI_ISL_596680,EPI_ISL_596681,EPI_ISL_596682,EPI_ISL_596683,EPI_ISL_596684,EPI_ISL_596685,EPI_ISL_596686,EPI_ISL_596687,EPI_ISL_596688,EPI_ISL…	PathWest Laboratory Medicine WA	PathWest Laboratory Medicine WA Microbial Surveillance Unit	PathWest Laboratory Medicine WA Microbial Surveillance Unit et al
EPI_ISL_854745,EPI_ISL_854746,EPI_ISL_854747,EPI_ISL_877563,EPI_ISL_2321157,EPI_ISL_2321158,EPI_ISL_2321159,EPI_ISL_2321160,EPI_ISL_2321161,EPI_ISL_2321162,EPI_ISL_2321163,EPI_ISL_2321164,EPI_ISL_2321165,EPI_ISL_2321166,EPI_ISL_2321167,EPI_ISL_2321168,EPI_ISL_2321169,EPI_ISL_2379269,EPI_ISL_480691,EPI_ISL_480692,EPI_ISL_480693,EPI_ISL_480694,EPI_ISL_480695,EPI_ISL_480696,EPI_ISL_480697,EPI_ISL_52…	Royal Darwin Hospital Pathology	MDU-PHL	Meumann et al
EPI_ISL_2250185,EPI_ISL_2250186,EPI_ISL_2250187,EPI_ISL_2250188,EPI_ISL_2250189,EPI_ISL_2250190,EPI_ISL_2250191,EPI_ISL_2250192,EPI_ISL_2250193,EPI_ISL_2250194,EPI_ISL_2250195,EPI_ISL_2250196,EPI_ISL_2250197,EPI_ISL_2250198,EPI_ISL_2250199,EPI_ISL_2250200,EPI_ISL_2250201,EPI_ISL_2250202,EPI_ISL_2250203,EPI_ISL_2250204,EPI_ISL_2250205,EPI_ISL_2250206,EPI_ISL_2250207,EPI_ISL_2250208,EPI_ISL_2250209…	Royal Darwin Hospital Pathology	Microbiological Diagnostic Unit Public Health Laboratory (MDU-PHL)	Meumann et al
EPI_ISL_2598387	Microbiological Diagnostic Unit - Public Health Laboratory (MDU-PHL)	MDU-PHL	Meumann et al
EPI_ISL_430634,EPI_ISL_430631,EPI_ISL_430632,EPI_ISL_430633,EPI_ISL_430635,EPI_ISL_430636,EPI_ISL_430494,EPI_ISL_430495,EPI_ISL_430496,EPI_ISL_430497	Royal Darwin Hospital Pathology	Microbiological Diagnostic Unit Public Health Laboratory and Victorian Infectious Diseases Reference Laboratory, The Peter Doherty Institute for Infection and Immunity	Meumann et al
EPI_ISL_456497,EPI_ISL_456498	Royal Darwin Hospital Pathology	Microbiological Diagnostic Unit Public Health Laboratory, The Peter Doherty Institute for Infection and Immunity	Meumann et al
EPI_ISL_407894,EPI_ISL_407896,EPI_ISL_410717,EPI_ISL_410718	Pathology Queensland	Public Health Virology Laboratory	Ben Huang et al
EPI_ISL_1827951	Australian Infectious Disease Research Centre, School of Chemistry and Molecular Biosciences, The University of Queensland	Australian Infectious Disease Research Centre, School of Chemistry and Molecular Biosciences, The University of Queensland	Parry et al
EPI_ISL_414414,EPI_ISL_417031,EPI_ISL_418802,EPI_ISL_418803,EPI_ISL_418804,EPI_ISL_418807,EPI_ISL_418808,EPI_ISL_444611,EPI_ISL_444793	Pathology Queensland	Public Health Virology Laboratory	Bixing Huang et al
EPI_ISL_530258,EPI_ISL_530259,EPI_ISL_530245,EPI_ISL_530246,EPI_ISL_530247,EPI_ISL_530248,EPI_ISL_530249,EPI_ISL_530269,EPI_ISL_530270,EPI_ISL_530271,EPI_ISL_530272,EPI_ISL_530273,EPI_ISL_530274,EPI_ISL_530275,EPI_ISL_530276,EPI_ISL_530277,EPI_ISL_530278,EPI_ISL_530279,EPI_ISL_530280,EPI_ISL_530281,EPI_ISL_530282,EPI_ISL_530283,EPI_ISL_530243,EPI_ISL_530240,EPI_ISL_530239,EPI_ISL_530225,EPI_ISL_5…	Queensland Health Forensic and Scientific Services, Public Health Virology	Public Health Virology Laboratory, Forensic and Scientific Services, Queensland Health	Son Nguyen et al
EPI_ISL_576131,EPI_ISL_576132,EPI_ISL_576133,EPI_ISL_576134,EPI_ISL_576135,EPI_ISL_576136,EPI_ISL_576137,EPI_ISL_576138,EPI_ISL_576139,EPI_ISL_576140,EPI_ISL_576141,EPI_ISL_576142,EPI_ISL_576143,EPI_ISL_576144,EPI_ISL_593597,EPI_ISL_593598,EPI_ISL_593599,EPI_ISL_593600,EPI_ISL_593601,EPI_ISL_593602,EPI_ISL_593603,EPI_ISL_593604,EPI_ISL_593605,EPI_ISL_593606,EPI_ISL_593607,EPI_ISL_593608,EPI_ISL_5…	Public Health Virology Laboratory, Forensic and Scientific Services (PHV-FSS)	Public Health Virology Laboratory, Forensic and Scientific Services (PHV-FSS)	Son Nguyen et al
EPI_ISL_1300528,EPI_ISL_1300525,EPI_ISL_1300531,EPI_ISL_1300527,EPI_ISL_1300524,EPI_ISL_1300523,EPI_ISL_968212,EPI_ISL_1300534,EPI_ISL_1241837,EPI_ISL_1159377,EPI_ISL_1159378,EPI_ISL_1159379,EPI_ISL_1159380,EPI_ISL_1170952,EPI_ISL_1170951,EPI_ISL_1170950,EPI_ISL_1170949,EPI_ISL_1170953,EPI_ISL_1170954,EPI_ISL_1196415,EPI_ISL_1196414,EPI_ISL_1196413,EPI_ISL_1196416,EPI_ISL_1196419,EPI_ISL_1196418,…	PHV-FSS	PHV-FSS	Son Nguyen et al
EPI_ISL_1300530,EPI_ISL_944736,EPI_ISL_944737,EPI_ISL_1300532,EPI_ISL_1300529,EPI_ISL_1300526,EPI_ISL_944738,EPI_ISL_1300533,EPI_ISL_944739,EPI_ISL_944740,EPI_ISL_944741,EPI_ISL_944743,EPI_ISL_944742,EPI_ISL_944744,EPI_ISL_944745,EPI_ISL_944746,EPI_ISL_944747,EPI_ISL_944748,EPI_ISL_962180,EPI_ISL_962181,EPI_ISL_1273077,EPI_ISL_1273080,EPI_ISL_1273078,EPI_ISL_1273076,EPI_ISL_1273079,EPI_ISL_127308…	Public Health Virology-Forensic and Scientific Services (PHV-FSS)	Public Health Virology-Forensic and Scientific Services (PHV-FSS)	Son Nguyen et al
EPI_ISL_1803794,EPI_ISL_944644,EPI_ISL_968081	Public Health Virology-Forensic and Scientific Services (PHV-FSS)	Public Health Virology-Forensic and Scientific Services (PHV-FSS)	Alyssa T. Pyke et al.
EPI_ISL_968213	PHV-FSS	PHV-FSS	Son Nguyen et al.
EPI_ISL_985234,EPI_ISL_985235,EPI_ISL_1061309,EPI_ISL_1061310,EPI_ISL_1098644,EPI_ISL_1098645,EPI_ISL_1121039,EPI_ISL_1121040,EPI_ISL_1137503,EPI_ISL_1137504,EPI_ISL_1137505,EPI_ISL_1910858	Public Health Virology-Forensic and Scientific Services	Public Health Virology-Forensic and Scientific Services	Son Nguyen et al
EPI_ISL_1804614	Public Health Virology-Forensic and Scientific Services	Public Health Virology-Forensic and Scientific Services	Alyssa T. Pyke et al.
EPI_ISL_1938308	unknown	PHV-FSS	Son Nguyen et al
EPI_ISL_2433928,EPI_ISL_2433926,EPI_ISL_2433927	Public Health Virology-Forensic and Scientific Services	Public Health Virology-Forensic and Scientific Services	Alyssa T. Pyke et al
EPI_ISL_417032	Rockhampton Base Hospital	Public Health Virology Laboratory	Bixing Huang et al
EPI_ISL_417033	Sullivan Nicolaides Pathology	Public Health Virology Laboratory	Bixing Huang et al
EPI_ISL_418799,EPI_ISL_418801,EPI_ISL_420878,EPI_ISL_420879	Mater Pathology	Public Health Virology Laboratory	Bixing Huang et al
EPI_ISL_436097	Prince Charles Hospital	Public Health Virology Laboratory, Forensics and Scientific Services, Queensland Health	Alyssa Pyke et al
EPI_ISL_436098	Royal Brisbane and Women's Hospital	Public Health Virology Laboratory, Forensic and Scientific Services, Queensland Health	Alyssa Pyke et al
EPI_ISL_444612	QML Pathology	Public Health Virology Laboratory	Bixing Huang et al
EPI_ISL_444794	Cairns Hospital	Public Health Virology Laboratory	Bixing Huang et al
EPI_ISL_447594	Caloundra Hospital	Public Health Virology Laboratory	Bixing Huang et al
EPI_ISL_447595	Pathology Queensland, Sunshine Coast University Hospital	Public Health Virology Laboratory	Bixing Huang et al
EPI_ISL_468041,EPI_ISL_468019,EPI_ISL_467990,EPI_ISL_468012,EPI_ISL_467994,EPI_ISL_468017,EPI_ISL_468011,EPI_ISL_468009,EPI_ISL_450193,EPI_ISL_451077,EPI_ISL_451078,EPI_ISL_451079,EPI_ISL_451080,EPI_ISL_450194,EPI_ISL_451081,EPI_ISL_450195,EPI_ISL_451082,EPI_ISL_451083,EPI_ISL_451084,EPI_ISL_451085,EPI_ISL_451086,EPI_ISL_451087,EPI_ISL_451088,EPI_ISL_451089,EPI_ISL_451090,EPI_ISL_451091,EPI_ISL_4…	SA Pathology	SA Pathology	Lex Leong et al
EPI_ISL_2462337,EPI_ISL_2462338,EPI_ISL_2462339,EPI_ISL_2462340,EPI_ISL_2462341,EPI_ISL_2462342,EPI_ISL_2462343,EPI_ISL_2462344,EPI_ISL_2462345,EPI_ISL_2462346,EPI_ISL_2462347,EPI_ISL_2462348,EPI_ISL_2462349,EPI_ISL_2462350,EPI_ISL_2462351,EPI_ISL_2462352,EPI_ISL_2462353,EPI_ISL_2462354,EPI_ISL_2462355,EPI_ISL_2462356,EPI_ISL_2462357,EPI_ISL_2462358,EPI_ISL_2462359,EPI_ISL_2462360,EPI_ISL_2462361…	SA Pathology	SA Pathology	Caitlin Selway et al
EPI_ISL_693192	Royal Hobart Hospital	Royal Hobart Hospital	Rob Vanhaeften et al
EPI_ISL_693193,EPI_ISL_693194	Royal Hobart Hospital	Royal Hobart Hospital	Robert Vanhaeften et al
EPI_ISL_794668	Royal Hobart Hospital	Royal Hobart Hospital	Janelle Maskell et al
EPI_ISL_577607	Royal Hobart Hospital	Royal Hobart Hospital	Cooley L. et al
EPI_ISL_522556,EPI_ISL_522557,EPI_ISL_522558,EPI_ISL_522559,EPI_ISL_522560,EPI_ISL_522561,EPI_ISL_522562,EPI_ISL_522563,EPI_ISL_522564,EPI_ISL_522565,EPI_ISL_522566,EPI_ISL_522567,EPI_ISL_522568,EPI_ISL_522569,EPI_ISL_522570,EPI_ISL_522571,EPI_ISL_522572,EPI_ISL_522573,EPI_ISL_522574,EPI_ISL_522575,EPI_ISL_522576,EPI_ISL_522577,EPI_ISL_522578,EPI_ISL_522579,EPI_ISL_522580,EPI_ISL_522581,EPI_ISL_5…	Royal Hobart Hospital Microbiology Department	MDU-PHL	Cooley L. et al
EPI_ISL_420855,EPI_ISL_420876,EPI_ISL_420877	Geelong Centre for Emerging Infectious Diseases	Geelong Centre for Emerging Infectious Diseases	Chamings et al
EPI_ISL_430064,EPI_ISL_430065,EPI_ISL_430066	Geelong Centre for Emerging Infectious Diseases	Geelong Centre for Emerging Infectious Diseases	Chamings A. et al
EPI_ISL_406844	Monash Medical Centre	Collaboration between the University of Melbourne at The Peter Doherty Institute for Infection and Immunity, and the Victorian Infectious Disease Reference Laboratory	Caly et al
EPI_ISL_416410,EPI_ISL_416411,EPI_ISL_416412,EPI_ISL_416413,EPI_ISL_416414,EPI_ISL_416415,EPI_ISL_416514,EPI_ISL_416515,EPI_ISL_416516,EPI_ISL_419812,EPI_ISL_419813,EPI_ISL_419817,EPI_ISL_419814,EPI_ISL_419818,EPI_ISL_419819,EPI_ISL_419820,EPI_ISL_416517,EPI_ISL_419821,EPI_ISL_419822,EPI_ISL_416518,EPI_ISL_419733,EPI_ISL_419834,EPI_ISL_419836,EPI_ISL_419734,EPI_ISL_419837,EPI_ISL_419838,EPI_ISL_4…	Victorian Infectious Diseases Reference Laboratory (VIDRL)	Victorian Infectious Diseases Reference Laboratory and Microbiological Diagnostic Unit Public Health Laboratory, Doherty Institute	Caly L. et al
EPI_ISL_430484,EPI_ISL_430485,EPI_ISL_430486,EPI_ISL_430487,EPI_ISL_430488,EPI_ISL_430491,EPI_ISL_430473,EPI_ISL_430560,EPI_ISL_430547,EPI_ISL_430548,EPI_ISL_430553,EPI_ISL_430555,EPI_ISL_430559,EPI_ISL_430476,EPI_ISL_430489,EPI_ISL_430490,EPI_ISL_430492,EPI_ISL_430493,EPI_ISL_430530,EPI_ISL_430531,EPI_ISL_430532,EPI_ISL_430537,EPI_ISL_430533,EPI_ISL_430534,EPI_ISL_430535,EPI_ISL_430536,EPI_ISL_4…	Victorian Infectious Diseases Reference Laboratory (VIDRL)	Microbiological Diagnostic Unit Public Health Laboratory and Victorian Infectious Diseases Reference Laboratory, The Peter Doherty Institute for Infection and Immunity	Caly L. et al
EPI_ISL_562452,EPI_ISL_562761,EPI_ISL_562762,EPI_ISL_562078,EPI_ISL_562728,EPI_ISL_561676,EPI_ISL_562454,EPI_ISL_562763,EPI_ISL_562764,EPI_ISL_562765,EPI_ISL_561865,EPI_ISL_562637,EPI_ISL_562766,EPI_ISL_562767,EPI_ISL_562768,EPI_ISL_562769,EPI_ISL_562332,EPI_ISL_562770,EPI_ISL_562771,EPI_ISL_561482,EPI_ISL_562444,EPI_ISL_562772,EPI_ISL_562285,EPI_ISL_562773,EPI_ISL_562083,EPI_ISL_561436,EPI_ISL_5…	Microbiological Diagnostic Unit - Public Health Laboratory (MDU-PHL)	MDU-PHL	Seemann et al
EPI_ISL_561820,EPI_ISL_561663,EPI_ISL_562226,EPI_ISL_563393,EPI_ISL_562506,EPI_ISL_562511,EPI_ISL_563394,EPI_ISL_563395,EPI_ISL_562723,EPI_ISL_562739,EPI_ISL_563396,EPI_ISL_563397,EPI_ISL_562260,EPI_ISL_561695,EPI_ISL_562302,EPI_ISL_563398,EPI_ISL_563399,EPI_ISL_562084,EPI_ISL_563400,EPI_ISL_563401,EPI_ISL_563402,EPI_ISL_563403,EPI_ISL_561833,EPI_ISL_562345,EPI_ISL_562203,EPI_ISL_561637,EPI_ISL_5…	Microbiological Diagnostic Unit - Public Health Laboratory (MDU-PHL)	MDU-PHL	Seemann et al
EPI_ISL_564427,EPI_ISL_564428,EPI_ISL_562510,EPI_ISL_564429,EPI_ISL_561842,EPI_ISL_562046,EPI_ISL_562525,EPI_ISL_561734,EPI_ISL_562178,EPI_ISL_561683,EPI_ISL_564430,EPI_ISL_561684,EPI_ISL_564431,EPI_ISL_564432,EPI_ISL_564433,EPI_ISL_561678,EPI_ISL_564434,EPI_ISL_564435,EPI_ISL_564436,EPI_ISL_564437,EPI_ISL_561671,EPI_ISL_561755,EPI_ISL_564438,EPI_ISL_564439,EPI_ISL_562446,EPI_ISL_564440,EPI_ISL_5…	Microbiological Diagnostic Unit - Public Health Laboratory (MDU-PHL)	MDU-PHL	Seemann et al
EPI_ISL_565319,EPI_ISL_565320,EPI_ISL_565321,EPI_ISL_565322,EPI_ISL_565323,EPI_ISL_565324,EPI_ISL_565325,EPI_ISL_565326,EPI_ISL_565327,EPI_ISL_565328,EPI_ISL_565329,EPI_ISL_565330,EPI_ISL_565331,EPI_ISL_565332,EPI_ISL_565333,EPI_ISL_565334,EPI_ISL_565335,EPI_ISL_565336,EPI_ISL_565337,EPI_ISL_565338,EPI_ISL_565339,EPI_ISL_565340,EPI_ISL_565341,EPI_ISL_565342,EPI_ISL_565343,EPI_ISL_565344,EPI_ISL_5…	Microbiological Diagnostic Unit - Public Health Laboratory (MDU-PHL)	MDU-PHL	Seemann et al
EPI_ISL_1055265,EPI_ISL_1055266,EPI_ISL_1055267,EPI_ISL_1055268,EPI_ISL_1055269,EPI_ISL_1055270,EPI_ISL_1055271,EPI_ISL_1055272,EPI_ISL_480617,EPI_ISL_1055273,EPI_ISL_1055274,EPI_ISL_1055275,EPI_ISL_1055276,EPI_ISL_1055277,EPI_ISL_1055279,EPI_ISL_1055280,EPI_ISL_1055281,EPI_ISL_1055282,EPI_ISL_1055283,EPI_ISL_1055284,EPI_ISL_1055285,EPI_ISL_1055286,EPI_ISL_1055287,EPI_ISL_1055288,EPI_ISL_1055289,…	Microbiological Diagnostic Unit - Public Health Laboratory (MDU-PHL)	MDU-PHL	Seemann T. et al
EPI_ISL_592341,EPI_ISL_591730,EPI_ISL_591764,EPI_ISL_1913121,EPI_ISL_591589,EPI_ISL_592342,EPI_ISL_591757,EPI_ISL_591794,EPI_ISL_592343,EPI_ISL_592344,EPI_ISL_592345,EPI_ISL_592346,EPI_ISL_591814,EPI_ISL_592347,EPI_ISL_591668,EPI_ISL_592348,EPI_ISL_592349,EPI_ISL_592350,EPI_ISL_591795,EPI_ISL_591781,EPI_ISL_592351,EPI_ISL_591582,EPI_ISL_591629,EPI_ISL_591815,EPI_ISL_591819,EPI_ISL_591646,EPI_ISL_…	Microbiological Diagnostic Unit - Public Health Laboratory (MDU-PHL)	MDU-PHL	Seemann T. et al
EPI_ISL_592669,EPI_ISL_593397,EPI_ISL_593398,EPI_ISL_592696,EPI_ISL_592657,EPI_ISL_593399,EPI_ISL_593400,EPI_ISL_593401,EPI_ISL_592674,EPI_ISL_593402,EPI_ISL_593403,EPI_ISL_593404,EPI_ISL_592643,EPI_ISL_593405,EPI_ISL_592697,EPI_ISL_593406,EPI_ISL_593407,EPI_ISL_593408,EPI_ISL_1913107,EPI_ISL_593409,EPI_ISL_593410,EPI_ISL_592769,EPI_ISL_592567,EPI_ISL_592719,EPI_ISL_593413,EPI_ISL_593414,EPI_ISL_…	Microbiological Diagnostic Unit - Public Health Laboratory (MDU-PHL)	MDU-PHL	Seemann T. et al
EPI_ISL_663746,EPI_ISL_663747,EPI_ISL_663748,EPI_ISL_663749,EPI_ISL_663750,EPI_ISL_663366,EPI_ISL_663751,EPI_ISL_663752,EPI_ISL_663753,EPI_ISL_663754,EPI_ISL_663755,EPI_ISL_1913136,EPI_ISL_663756,EPI_ISL_663757,EPI_ISL_663357,EPI_ISL_663758,EPI_ISL_663759,EPI_ISL_663760,EPI_ISL_663761,EPI_ISL_663762,EPI_ISL_663763,EPI_ISL_663764,EPI_ISL_663765,EPI_ISL_663766,EPI_ISL_663767,EPI_ISL_1033126,EPI_ISL…	Microbiological Diagnostic Unit - Public Health Laboratory (MDU-PHL)	MDU-PHL	Seemann T. et al
EPI_ISL_522114,EPI_ISL_522115,EPI_ISL_522116,EPI_ISL_522117,EPI_ISL_522118,EPI_ISL_522188,EPI_ISL_522189,EPI_ISL_522190,EPI_ISL_522191,EPI_ISL_522192,EPI_ISL_522193,EPI_ISL_522194,EPI_ISL_522195,EPI_ISL_522196,EPI_ISL_522197,EPI_ISL_522198,EPI_ISL_522199,EPI_ISL_522200,EPI_ISL_522201,EPI_ISL_522202,EPI_ISL_522203,EPI_ISL_522204,EPI_ISL_522205,EPI_ISL_522206,EPI_ISL_522207,EPI_ISL_522208,EPI_ISL_5…	Microbiological Diagnostic Unit - Public Health Laboratory (MDU-PHL)	MDU-PHL	Seemann T. et al
EPI_ISL_519515,EPI_ISL_519516,EPI_ISL_519517,EPI_ISL_519518,EPI_ISL_519522,EPI_ISL_519523,EPI_ISL_519524,EPI_ISL_519525,EPI_ISL_519526,EPI_ISL_519527,EPI_ISL_519528,EPI_ISL_519529,EPI_ISL_519530,EPI_ISL_519531,EPI_ISL_519532,EPI_ISL_519533,EPI_ISL_519534,EPI_ISL_519535,EPI_ISL_519536,EPI_ISL_519537,EPI_ISL_519538,EPI_ISL_519539,EPI_ISL_519540,EPI_ISL_519541,EPI_ISL_519542,EPI_ISL_519543,EPI_ISL_5…	Microbiological Diagnostic Unit - Public Health Laboratory (MDU-PHL)	MDU-PHL	Seemann T. et al
EPI_ISL_518348,EPI_ISL_518349,EPI_ISL_518350,EPI_ISL_518351,EPI_ISL_518352,EPI_ISL_518353,EPI_ISL_518354,EPI_ISL_518355,EPI_ISL_518356,EPI_ISL_518357,EPI_ISL_518358,EPI_ISL_518359,EPI_ISL_518360,EPI_ISL_518361,EPI_ISL_518362,EPI_ISL_518363,EPI_ISL_518364,EPI_ISL_518365,EPI_ISL_518366,EPI_ISL_518367,EPI_ISL_518368,EPI_ISL_518369,EPI_ISL_518370,EPI_ISL_518371,EPI_ISL_518372,EPI_ISL_518373,EPI_ISL_5…	Microbiological Diagnostic Unit - Public Health Laboratory (MDU-PHL)	MDU-PHL	Seemann T. et al
EPI_ISL_480570,EPI_ISL_480579,EPI_ISL_480577,EPI_ISL_521864,EPI_ISL_1055278,EPI_ISL_521865,EPI_ISL_521866,EPI_ISL_480582,EPI_ISL_480583,EPI_ISL_480581,EPI_ISL_591775,EPI_ISL_480584,EPI_ISL_480585,EPI_ISL_591849,EPI_ISL_591850,EPI_ISL_591791,EPI_ISL_591851,EPI_ISL_591852,EPI_ISL_591684,EPI_ISL_591592,EPI_ISL_591698,EPI_ISL_591824,EPI_ISL_591854,EPI_ISL_591855,EPI_ISL_591623,EPI_ISL_591856,EPI_ISL_…	Victorian Infectious Diseases Reference Laboratory (VIDRL)	VIDRL and MDU-PHL	Caly L. et al
EPI_ISL_520820,EPI_ISL_520821,EPI_ISL_520822,EPI_ISL_520823,EPI_ISL_520824,EPI_ISL_520825,EPI_ISL_520826,EPI_ISL_520827,EPI_ISL_520828,EPI_ISL_520829,EPI_ISL_520830,EPI_ISL_520831,EPI_ISL_520832,EPI_ISL_520833,EPI_ISL_520834,EPI_ISL_520835,EPI_ISL_520836,EPI_ISL_520837,EPI_ISL_520838,EPI_ISL_520840,EPI_ISL_520841,EPI_ISL_520842,EPI_ISL_520843,EPI_ISL_520864,EPI_ISL_520865,EPI_ISL_520866,EPI_ISL_5…	Victorian Infectious Diseases Reference Laboratory (VIDRL)	VIDRL and MDU-PHL	Caly L. et al
EPI_ISL_562791,EPI_ISL_562207,EPI_ISL_562792,EPI_ISL_562381,EPI_ISL_561450,EPI_ISL_561407,EPI_ISL_562803,EPI_ISL_562804,EPI_ISL_562805,EPI_ISL_562072,EPI_ISL_562806,EPI_ISL_562056,EPI_ISL_562807,EPI_ISL_562808,EPI_ISL_561614,EPI_ISL_562809,EPI_ISL_562838,EPI_ISL_562839,EPI_ISL_562840,EPI_ISL_562841,EPI_ISL_562842,EPI_ISL_562843,EPI_ISL_562844,EPI_ISL_562845,EPI_ISL_561788,EPI_ISL_562239,EPI_ISL_5…	Victorian Infectious Diseases Reference Laboratory (VIDRL)	VIDRL and MDU-PHL	Caly et al
EPI_ISL_430664,EPI_ISL_430665,EPI_ISL_430666,EPI_ISL_430667,EPI_ISL_430669,EPI_ISL_430668,EPI_ISL_430672,EPI_ISL_430670,EPI_ISL_430671,EPI_ISL_419720,EPI_ISL_419714,EPI_ISL_430673,EPI_ISL_419718,EPI_ISL_419716,EPI_ISL_419715,EPI_ISL_419725,EPI_ISL_419717,EPI_ISL_419721,EPI_ISL_419727,EPI_ISL_430674,EPI_ISL_419719,EPI_ISL_430675,EPI_ISL_419726,EPI_ISL_419722,EPI_ISL_419723,EPI_ISL_419724,EPI_ISL_4…	Microbiological Diagnostic Unit Public Health Laboratory	Microbiological Diagnostic Unit Public Health Laboratory	Seemann T. et al
EPI_ISL_594142,EPI_ISL_594144,EPI_ISL_594147,EPI_ISL_594143,EPI_ISL_594146,EPI_ISL_594139,EPI_ISL_594134,EPI_ISL_594136,EPI_ISL_594137,EPI_ISL_594135,EPI_ISL_594141,EPI_ISL_594140,EPI_ISL_594138,EPI_ISL_594145	MDU-PHL, The Peter Doherty Institute for Infection and Immunity	MDU-PHL, The Peter Doherty Institute for Infection and Immunity	Caly et al
EPI_ISL_603043,EPI_ISL_603040,EPI_ISL_603042,EPI_ISL_603048,EPI_ISL_603044,EPI_ISL_603046,EPI_ISL_603041,EPI_ISL_603045,EPI_ISL_603047	MDU-PHL, The Peter Doherty Institute for Infection and Immunity	MDU-PHL, The Peter Doherty Institute for Infection and Immunity	Seemann et al
EPI_ISL_436688,EPI_ISL_436689	Victorian Infectious Diseases Reference Laboratory (VIDRL)	Microbiological Diagnostic Unit Public Health Laboratory and Victorian Infectious Diseases Reference Laboratory, The Peter Doherty Institute for Infection & Immunity	Caly L. et al
EPI_ISL_436111,EPI_ISL_436112,EPI_ISL_436113,EPI_ISL_436114,EPI_ISL_436115,EPI_ISL_436116,EPI_ISL_436117,EPI_ISL_436118,EPI_ISL_436119,EPI_ISL_436120,EPI_ISL_436121,EPI_ISL_436122,EPI_ISL_436123,EPI_ISL_436124,EPI_ISL_436125,EPI_ISL_436126,EPI_ISL_436127,EPI_ISL_436128,EPI_ISL_436129,EPI_ISL_436130,EPI_ISL_436131,EPI_ISL_436132,EPI_ISL_456410,EPI_ISL_456427,EPI_ISL_456421,EPI_ISL_456411,EPI_ISL_4…	Victorian Infectious Diseases Reference Laboratory (VIDRL)	Microbiological Diagnostic Unit Public Health Laboratory and Victorian Infectious Diseases Reference Laboratory, Doherty Institute	Caly L. et al
EPI_ISL_2621570,EPI_ISL_2621571,EPI_ISL_2621574,EPI_ISL_2621569,EPI_ISL_2621572,EPI_ISL_2621573,EPI_ISL_520604,EPI_ISL_520605,EPI_ISL_520644,EPI_ISL_518935,EPI_ISL_519895,EPI_ISL_518651	Microbiological Diagnostic Unit - Public Health Laboratory (MDU-PHL)	Microbiological Diagnostic Unit - Public Health Laboratory (MDU-PHL)	Seemann T. et al
EPI_ISL_649150,EPI_ISL_649149,EPI_ISL_649151	Microbiological Diagnostic Unit - Public Health Laboratory (MDU-PHL), The Peter Doherty Institute for Infection and Immunity	Microbiological Diagnostic Unit - Public Health Laboratory (MDU-PHL), The Peter Doherty Institute for Infection and Immunity	Seemann et al
EPI_ISL_468067	Microbiology and Immunology, The Peter Doherty Institute for Infection and Immunity	Microbiology and Immunology, The Peter Doherty Institute for Infection and Immunity	Caly et al
EPI_ISL_456478,EPI_ISL_456594,EPI_ISL_456479,EPI_ISL_456595	Microbiological Diagnostic Unit Public Health Laboratory	Microbiological Diagnostic Unit Public Health Laboratory, The Peter Doherty Institute for Infection and Immunity	Seemann T. et al
EPI_ISL_450212,EPI_ISL_450213,EPI_ISL_450214,EPI_ISL_450215,EPI_ISL_450216	unknown	Microbiological Diagnostic Unit Public Health Laboratory (MDU-PHL) and Victorian Infectious Disease Reference Laboratory (VIDRL)	Seemann et al
EPI_ISL_2250222,EPI_ISL_2250233,EPI_ISL_2250231,EPI_ISL_2250232,EPI_ISL_2250223,EPI_ISL_2250225,EPI_ISL_2250226,EPI_ISL_2250224,EPI_ISL_2250227,EPI_ISL_2250228,EPI_ISL_2250229,EPI_ISL_2250230	Microbiological Diagnostic Unit - Public Health Laboratory (MDU-PHL)	Microbiological Diagnostic Unit Public Health Laboratory (MDU-PHL)	Seemann T. et al
EPI_ISL_2659051	Microbiological Diagnostic Unit - Public Health Laboratory (MDU-PHL)	Microbiological Diagnostics Unit Public Health Laboratory	Seemann T. et al
EPI_ISL_471471	Victorian Infectious Diseases Reference Laboratory	Victorian Infectious Diseases Reference Laboratory	Caly et al
EPI_ISL_487271	unknown	MDU-PHL, The Peter Doherty Institute for Infection and Immunity	Caly et al
EPI_ISL_455595,EPI_ISL_455596,EPI_ISL_455597,EPI_ISL_455598,EPI_ISL_455599,EPI_ISL_455600,EPI_ISL_455601,EPI_ISL_455602,EPI_ISL_455603	SA Pathology	VPRL	Beard et al
EPI_ISL_420531,EPI_ISL_420532,EPI_ISL_420533,EPI_ISL_420536,EPI_ISL_420534,EPI_ISL_420537,EPI_ISL_420538,EPI_ISL_420539	Department of Microbiology, PathWest QEII Medical Centre	Department of Microbiology, PathWest QEII Medical Centre	Chisha Sikazwe et al
EPI_ISL_420456,EPI_ISL_470830,EPI_ISL_470831,EPI_ISL_470832,EPI_ISL_470833,EPI_ISL_470834,EPI_ISL_470835,EPI_ISL_470836,EPI_ISL_470837,EPI_ISL_470839,EPI_ISL_470840,EPI_ISL_470841,EPI_ISL_470842,EPI_ISL_470843,EPI_ISL_470844,EPI_ISL_470845,EPI_ISL_470846,EPI_ISL_470847,EPI_ISL_470848,EPI_ISL_470849,EPI_ISL_470850,EPI_ISL_470851,EPI_ISL_470853,EPI_ISL_470854,EPI_ISL_470855,EPI_ISL_470856,EPI_ISL_4…	PathWest Laboratory Medicine WA	PathWest Laboratory Medicine WA	Chisha Sikazwe et al
EPI_ISL_1911192	PathWest Laboratory Medicine WA	PathWest Laboratory Medicine WA Microbial Surveillance UNit	PathWest Laboratory Medicine WA Microbial Surveillance UNit et al
EPI_ISL_1020299	Austrian Agency for Health and Food Safety (AGES)	Center for Virology	Jeremy V. Camp et al
EPI_ISL_1303431	AKH Wien, Klinik für Notfallmedizin, Notfallambulanz	Dept. of Laboratory Medicine	Petra Jurkowitsch et al
EPI_ISL_1164616,EPI_ISL_1164606,EPI_ISL_1164623,EPI_ISL_1164602,EPI_ISL_1164611,EPI_ISL_1164608,EPI_ISL_1164604,EPI_ISL_1164617,EPI_ISL_1164609,EPI_ISL_1164613,EPI_ISL_1164612,EPI_ISL_1164610,EPI_ISL_1164624,EPI_ISL_1599370,EPI_ISL_1599371,EPI_ISL_1599372,EPI_ISL_1599373,EPI_ISL_1599374,EPI_ISL_1599375,EPI_ISL_1599376,EPI_ISL_1599377,EPI_ISL_1599378,EPI_ISL_1599379,EPI_ISL_1599380,EPI_ISL_1599381…	Salzkammergutklinikum Vöcklabruck, Institut für Pathologie	Salzkammergutklinikum Vöcklabruck, Institut für Pathologie	Regina Stitz et al
EPI_ISL_1904299	Labor Doz DDr Stefan Mustafa	AGES IMED Vienna	Sara Meschini et al
EPI_ISL_419654,EPI_ISL_419655,EPI_ISL_419656,EPI_ISL_419657,EPI_ISL_419658,EPI_ISL_419659,EPI_ISL_419660,EPI_ISL_419661,EPI_ISL_419662,EPI_ISL_419663,EPI_ISL_419664,EPI_ISL_419665,EPI_ISL_419666,EPI_ISL_419667,EPI_ISL_419668,EPI_ISL_419669,EPI_ISL_419670,EPI_ISL_419671,EPI_ISL_419672,EPI_ISL_419673,EPI_ISL_419674,EPI_ISL_583563,EPI_ISL_437993,EPI_ISL_437994,EPI_ISL_437995,EPI_ISL_437996,EPI_ISL_4…	Center for Virology, Medical University of Vienna	Bergthaler laboratory, CeMM Research Center for Molecular Medicine of the Austrian Academy of Sciences	Alexandra Popa et al
EPI_ISL_437913,EPI_ISL_437914,EPI_ISL_437915,EPI_ISL_437916,EPI_ISL_475763,EPI_ISL_437917,EPI_ISL_437918,EPI_ISL_437919,EPI_ISL_437920,EPI_ISL_437921,EPI_ISL_437922,EPI_ISL_437923,EPI_ISL_437924,EPI_ISL_437925,EPI_ISL_437926,EPI_ISL_437927,EPI_ISL_437928,EPI_ISL_437929,EPI_ISL_437930,EPI_ISL_437931,EPI_ISL_437932,EPI_ISL_437974,EPI_ISL_437975,EPI_ISL_475769,EPI_ISL_437976,EPI_ISL_437977,EPI_ISL_4…	Institut für Virologie am Department für Hygiene, Mikrobiologie und Public Health	Bergthaler laboratory, CeMM Research Center for Molecular Medicine of the Austrian Academy of Sciences	Alexandra Popa et al
EPI_ISL_475764,EPI_ISL_437933,EPI_ISL_437934,EPI_ISL_475765,EPI_ISL_437935,EPI_ISL_437936,EPI_ISL_437937,EPI_ISL_583557,EPI_ISL_437938,EPI_ISL_475766,EPI_ISL_475767,EPI_ISL_437939,EPI_ISL_437940,EPI_ISL_583558,EPI_ISL_583559,EPI_ISL_437941,EPI_ISL_583560,EPI_ISL_437942,EPI_ISL_437943,EPI_ISL_475768,EPI_ISL_437944,EPI_ISL_437945,EPI_ISL_437946,EPI_ISL_437947,EPI_ISL_437948,EPI_ISL_437949,EPI_ISL_4…	Universitaetsklinik für Innere Medizin II Innsbruck	Bergthaler laboratory, CeMM Research Center for Molecular Medicine of the Austrian Academy of Sciences	Alexandra Popa et al
EPI_ISL_475830,EPI_ISL_475831,EPI_ISL_475832,EPI_ISL_475833,EPI_ISL_583573,EPI_ISL_475834,EPI_ISL_475835,EPI_ISL_475836,EPI_ISL_475837,EPI_ISL_475838,EPI_ISL_475839,EPI_ISL_475840,EPI_ISL_475841,EPI_ISL_475842,EPI_ISL_475843,EPI_ISL_475844,EPI_ISL_475845,EPI_ISL_475846,EPI_ISL_475847,EPI_ISL_475848,EPI_ISL_475849,EPI_ISL_475850,EPI_ISL_475851,EPI_ISL_475852,EPI_ISL_475853,EPI_ISL_475854,EPI_ISL_4…	Austrian Agency for Health and Food Safety (AGES)	Bergthaler laboratory, CeMM Research Center for Molecular Medicine of the Austrian Academy of Sciences	Alexandra Popa et al
EPI_ISL_583579,EPI_ISL_583580,EPI_ISL_583581,EPI_ISL_583582,EPI_ISL_583583,EPI_ISL_583584,EPI_ISL_583585,EPI_ISL_583586,EPI_ISL_583587,EPI_ISL_583588,EPI_ISL_583589,EPI_ISL_583590,EPI_ISL_583591,EPI_ISL_583592,EPI_ISL_583593,EPI_ISL_583594,EPI_ISL_583595,EPI_ISL_583596,EPI_ISL_583597,EPI_ISL_583598	Institute for Medical and Chemical Laboratory Diagnostics, Kepler Universitätsklinikum	Bergthaler laboratory, CeMM Research Center for Molecular Medicine of the Austrian Academy of Sciences	Alexandra Popa et al
EPI_ISL_475887,EPI_ISL_475888,EPI_ISL_475889,EPI_ISL_475890,EPI_ISL_475891,EPI_ISL_475892,EPI_ISL_475893,EPI_ISL_583599,EPI_ISL_475894,EPI_ISL_475895,EPI_ISL_475896,EPI_ISL_475897,EPI_ISL_475898,EPI_ISL_475899,EPI_ISL_475900,EPI_ISL_475901,EPI_ISL_475902,EPI_ISL_475903,EPI_ISL_475904,EPI_ISL_475905,EPI_ISL_475906,EPI_ISL_475907,EPI_ISL_475908,EPI_ISL_475909	Zentralinstitut für medizinische und chemische Labordiagnostik, Universitätskliniken Insbruck	Bergthaler laboratory, CeMM Research Center for Molecular Medicine of the Austrian Academy of Sciences	Alexandra Popa et al
EPI_ISL_475910,EPI_ISL_475911,EPI_ISL_475912,EPI_ISL_475913,EPI_ISL_475914,EPI_ISL_475915	Klinikum Wels-Grieskirchen	Bergthaler laboratory, CeMM Research Center for Molecular Medicine of the Austrian Academy of Sciences	Alexandra Popa et al
EPI_ISL_583619,EPI_ISL_583620,EPI_ISL_583621,EPI_ISL_583622,EPI_ISL_583623,EPI_ISL_583624,EPI_ISL_583625,EPI_ISL_583626,EPI_ISL_583627,EPI_ISL_583628,EPI_ISL_583629	Pathologie-Labor Dr. Obrist- Dr. Brunhuber	Bergthaler laboratory, CeMM Research Center for Molecular Medicine of the Austrian Academy of Sciences	Alexandra Popa et al
EPI_ISL_583727,EPI_ISL_583728,EPI_ISL_583729,EPI_ISL_583730,EPI_ISL_583731,EPI_ISL_583732,EPI_ISL_583733,EPI_ISL_583734,EPI_ISL_583735,EPI_ISL_583736,EPI_ISL_583737,EPI_ISL_583738,EPI_ISL_583739,EPI_ISL_583740,EPI_ISL_583741,EPI_ISL_583742,EPI_ISL_583743,EPI_ISL_583744,EPI_ISL_583745,EPI_ISL_583746,EPI_ISL_583747,EPI_ISL_583748,EPI_ISL_583749,EPI_ISL_583750,EPI_ISL_583751,EPI_ISL_583752,EPI_ISL_5…	Dr. Gernot Walder GmbH	Bergthaler laboratory, CeMM Research Center for Molecular Medicine of the Austrian Academy of Sciences	Alexandra Popa et al
EPI_ISL_583853,EPI_ISL_583854,EPI_ISL_583855,EPI_ISL_583856,EPI_ISL_583857,EPI_ISL_583858,EPI_ISL_583859,EPI_ISL_583860,EPI_ISL_583861,EPI_ISL_583862,EPI_ISL_583863,EPI_ISL_583864,EPI_ISL_583865,EPI_ISL_583866,EPI_ISL_583867,EPI_ISL_583868	Institute for Laboratory Diagnostics and Microbiology, Klinikum Klagenfurt am Worthersee	Bergthaler laboratory, CeMM Research Center for Molecular Medicine of the Austrian Academy of Sciences	Alexandra Popa et al
EPI_ISL_853973,EPI_ISL_853974,EPI_ISL_854214,EPI_ISL_2484967,EPI_ISL_2484968,EPI_ISL_2484969,EPI_ISL_2484970,EPI_ISL_2484971,EPI_ISL_2484972,EPI_ISL_2484973,EPI_ISL_2484974,EPI_ISL_2484975,EPI_ISL_2484976,EPI_ISL_2484977,EPI_ISL_2484978,EPI_ISL_2484979,EPI_ISL_2484980,EPI_ISL_2484981,EPI_ISL_2484982,EPI_ISL_2484983,EPI_ISL_2484984,EPI_ISL_2484985,EPI_ISL_2484986,EPI_ISL_2484987,EPI_ISL_2484988,EP…	Austrian Agency for Health and Food Safety (AGES)	Bergthaler laboratory, CeMM Research Center for Molecular Medicine of the Austrian Academy of Sciences	Lukas Endler et al
EPI_ISL_1008153,EPI_ISL_1008154,EPI_ISL_1008155,EPI_ISL_1008156,EPI_ISL_1008157,EPI_ISL_1008158,EPI_ISL_1008159,EPI_ISL_1008160,EPI_ISL_1008161,EPI_ISL_1008162,EPI_ISL_1008163,EPI_ISL_1008164,EPI_ISL_1008165,EPI_ISL_1008166,EPI_ISL_1008167,EPI_ISL_1008168,EPI_ISL_1008169,EPI_ISL_1008170,EPI_ISL_1008171,EPI_ISL_1008172,EPI_ISL_1008173,EPI_ISL_1008174,EPI_ISL_1008175,EPI_ISL_1008176,EPI_ISL_1008177…	Austrian Agency for Health and Food Safety (AGES)	Bergthaler laboratory, CeMM Research Center for Molecular Medicine of the Austrian Academy of Sciences	Lukas Endler et al
EPI_ISL_2137340,EPI_ISL_2137341,EPI_ISL_2137342,EPI_ISL_2137343,EPI_ISL_2137344,EPI_ISL_2137345,EPI_ISL_2137346,EPI_ISL_2137347,EPI_ISL_2137348,EPI_ISL_2137349,EPI_ISL_2137350,EPI_ISL_2137351,EPI_ISL_2137352,EPI_ISL_2137353,EPI_ISL_2137354,EPI_ISL_2137355,EPI_ISL_2137356,EPI_ISL_2137357,EPI_ISL_2137358,EPI_ISL_2137359,EPI_ISL_2137360,EPI_ISL_2137361,EPI_ISL_2137362,EPI_ISL_2137363,EPI_ISL_2137364…	Austrian Agency for Health and Food Safety (AGES)	Bergthaler laboratory, CeMM Research Center for Molecular Medicine of the Austrian Academy of Sciences	Lukas Endler et al
EPI_ISL_2485169,EPI_ISL_1118064,EPI_ISL_1209365,EPI_ISL_1209366,EPI_ISL_1209367,EPI_ISL_1209368,EPI_ISL_1495749,EPI_ISL_1495750,EPI_ISL_1495751,EPI_ISL_1495752,EPI_ISL_1495753,EPI_ISL_1495754,EPI_ISL_1495755,EPI_ISL_1495756,EPI_ISL_1495757,EPI_ISL_1495758,EPI_ISL_1495759,EPI_ISL_1840887,EPI_ISL_1840888,EPI_ISL_1840889,EPI_ISL_1840890,EPI_ISL_1840891,EPI_ISL_1840892,EPI_ISL_1840893,EPI_ISL_1840894…	3. Medizinische Abteilung, Hanusch Krankenhaus	Bergthaler laboratory, CeMM Research Center for Molecular Medicine of the Austrian Academy of Sciences	Lukas Endler et al
EPI_ISL_853820,EPI_ISL_853821,EPI_ISL_854239,EPI_ISL_853819	Department of Pathology, Landeskrankenhaus Graz II, Medical University Graz	Bergthaler laboratory, CeMM Research Center for Molecular Medicine of the Austrian Academy of Sciences	Lukas Endler et al
EPI_ISL_2657563,EPI_ISL_2657564,EPI_ISL_2657565,EPI_ISL_1209263,EPI_ISL_1209264,EPI_ISL_1209265,EPI_ISL_1209266,EPI_ISL_1495274,EPI_ISL_1495275,EPI_ISL_1495276,EPI_ISL_1495277,EPI_ISL_1495278,EPI_ISL_1495279,EPI_ISL_1495280,EPI_ISL_1495281,EPI_ISL_1495282,EPI_ISL_1495283,EPI_ISL_1495284,EPI_ISL_1495285,EPI_ISL_1495354,EPI_ISL_1495355,EPI_ISL_1495356,EPI_ISL_1495357,EPI_ISL_1495358,EPI_ISL_1495359…	Institute for Laboratory Diagnostics and Microbiology, Klinikum Klagenfurt am Wörthersee	Bergthaler laboratory, CeMM Research Center for Molecular Medicine of the Austrian Academy of Sciences	Lukas Endler et al
EPI_ISL_2616319,EPI_ISL_2616338,EPI_ISL_853822,EPI_ISL_853823,EPI_ISL_853824,EPI_ISL_853825,EPI_ISL_853826,EPI_ISL_853827,EPI_ISL_853877,EPI_ISL_853828,EPI_ISL_853829,EPI_ISL_853830,EPI_ISL_853831,EPI_ISL_853878,EPI_ISL_853879,EPI_ISL_853832,EPI_ISL_853880,EPI_ISL_853881,EPI_ISL_853833,EPI_ISL_853882,EPI_ISL_853759,EPI_ISL_853834,EPI_ISL_853883,EPI_ISL_853835,EPI_ISL_853884,EPI_ISL_853960,EPI_ISL…	Center for Virology, Medical University of Vienna	Bergthaler laboratory, CeMM Research Center for Molecular Medicine of the Austrian Academy of Sciences	Lukas Endler et al
EPI_ISL_2657527,EPI_ISL_2657528,EPI_ISL_2657529,EPI_ISL_2616347,EPI_ISL_2616334,EPI_ISL_2616335,EPI_ISL_2616366,EPI_ISL_2657530,EPI_ISL_2657531,EPI_ISL_2657532,EPI_ISL_2617660,EPI_ISL_2617661,EPI_ISL_2616336,EPI_ISL_2616367,EPI_ISL_2657533,EPI_ISL_2657534,EPI_ISL_2657535,EPI_ISL_2657536,EPI_ISL_2616342,EPI_ISL_2617662,EPI_ISL_2617663,EPI_ISL_2617664,EPI_ISL_2616368,EPI_ISL_2657537,EPI_ISL_2657538…	Elling group, Institute of Molecular Biotechnology (IMBA)	Bergthaler laboratory, CeMM Research Center for Molecular Medicine of the Austrian Academy of Sciences	Lukas Endler et al
EPI_ISL_2657512,EPI_ISL_2657513,EPI_ISL_2657514,EPI_ISL_2657515,EPI_ISL_2657516,EPI_ISL_2657517,EPI_ISL_2657518,EPI_ISL_2657519,EPI_ISL_2657520,EPI_ISL_2657521,EPI_ISL_2657522,EPI_ISL_2657523,EPI_ISL_2657524,EPI_ISL_2657525	Dr. Gernot Walder GmbH	Bergthaler laboratory, CeMM Research Center for Molecular Medicine of the Austrian Academy of Sciences	Lukas Endler et al
EPI_ISL_2657573,EPI_ISL_2657574,EPI_ISL_1495574,EPI_ISL_1495575,EPI_ISL_1495576,EPI_ISL_1495577,EPI_ISL_1495578,EPI_ISL_1495579,EPI_ISL_1495580	Vienna COVID-19 Detection Initiative (VCDI)	Bergthaler laboratory, CeMM Research Center for Molecular Medicine of the Austrian Academy of Sciences	Lukas Endler et al
EPI_ISL_2657561,EPI_ISL_2657562	Johannes Kepler Universtität Linz	Bergthaler laboratory, CeMM Research Center for Molecular Medicine of the Austrian Academy of Sciences	Lukas Endler et al
EPI_ISL_2657566,EPI_ISL_2657567,EPI_ISL_2657568,EPI_ISL_2657569,EPI_ISL_2657570	Medizinische Universität Graz	Bergthaler laboratory, CeMM Research Center for Molecular Medicine of the Austrian Academy of Sciences	Lukas Endler et al
EPI_ISL_2657526,EPI_ISL_853914,EPI_ISL_853854,EPI_ISL_853855,EPI_ISL_934425,EPI_ISL_853924,EPI_ISL_853925,EPI_ISL_934426,EPI_ISL_934427,EPI_ISL_853926,EPI_ISL_934428,EPI_ISL_934429,EPI_ISL_853927,EPI_ISL_853928,EPI_ISL_934430,EPI_ISL_934431,EPI_ISL_934432,EPI_ISL_934433,EPI_ISL_1209267,EPI_ISL_2485170,EPI_ISL_2485171,EPI_ISL_2485172,EPI_ISL_2485173,EPI_ISL_2485174,EPI_ISL_2485175,EPI_ISL_2485176,…	ILV Kärnten	Bergthaler laboratory, CeMM Research Center for Molecular Medicine of the Austrian Academy of Sciences	Lukas Endler et al
EPI_ISL_853856,EPI_ISL_853857,EPI_ISL_853915,EPI_ISL_853858,EPI_ISL_853916,EPI_ISL_853859,EPI_ISL_853860,EPI_ISL_854227,EPI_ISL_853784,EPI_ISL_853861,EPI_ISL_853862,EPI_ISL_853863,EPI_ISL_853864,EPI_ISL_853865,EPI_ISL_853866,EPI_ISL_853867,EPI_ISL_853868,EPI_ISL_853869,EPI_ISL_853870,EPI_ISL_853871,EPI_ISL_853872,EPI_ISL_853873	Institute for Laboratory Diagnostics and Microbiology, Klinikum Klagenfurt am Worthersee	Bergthaler laboratory, CeMM Research Center for Molecular Medicine of the Austrian Academy of Sciences	Lukas Endler et al
EPI_ISL_853770,EPI_ISL_853917,EPI_ISL_854302,EPI_ISL_853798,EPI_ISL_853918,EPI_ISL_853805,EPI_ISL_854217,EPI_ISL_853771,EPI_ISL_854259,EPI_ISL_854260,EPI_ISL_853874,EPI_ISL_853772,EPI_ISL_853773,EPI_ISL_853769,EPI_ISL_853754,EPI_ISL_853875,EPI_ISL_854255,EPI_ISL_853799,EPI_ISL_854300,EPI_ISL_854256,EPI_ISL_853919,EPI_ISL_854257,EPI_ISL_853920,EPI_ISL_853876,EPI_ISL_853774,EPI_ISL_853921,EPI_ISL_8…	Pharmgenetix GmbH	Bergthaler laboratory, CeMM Research Center for Molecular Medicine of the Austrian Academy of Sciences	Lukas Endler et al
EPI_ISL_1495154,EPI_ISL_1495155,EPI_ISL_1495156,EPI_ISL_1495157,EPI_ISL_1495158,EPI_ISL_1495159,EPI_ISL_1495160,EPI_ISL_1495161,EPI_ISL_1495162,EPI_ISL_1495163,EPI_ISL_1495164,EPI_ISL_1495165,EPI_ISL_1008357,EPI_ISL_1008358,EPI_ISL_1008359,EPI_ISL_1008360,EPI_ISL_1008361,EPI_ISL_1008362,EPI_ISL_1008363,EPI_ISL_1008364,EPI_ISL_1008365,EPI_ISL_1008366,EPI_ISL_1008367,EPI_ISL_1008368,EPI_ISL_1008369…	Department of Laboratory Medicine, Division of Clinical Virology, University of Medicine, Vienna	Bergthaler laboratory, CeMM Research Center for Molecular Medicine of the Austrian Academy of Sciences	Lukas Endler et al
EPI_ISL_1007993,EPI_ISL_1007994,EPI_ISL_1007995,EPI_ISL_1007996,EPI_ISL_1007997,EPI_ISL_1007998,EPI_ISL_1007999,EPI_ISL_1008000,EPI_ISL_1008001,EPI_ISL_1008002,EPI_ISL_1008003,EPI_ISL_1008004,EPI_ISL_1008005,EPI_ISL_1008006,EPI_ISL_1008007,EPI_ISL_1008008,EPI_ISL_1008009,EPI_ISL_934652,EPI_ISL_934653,EPI_ISL_934654,EPI_ISL_1008292,EPI_ISL_1008293,EPI_ISL_1008294,EPI_ISL_1008295,EPI_ISL_1008296,EP…	Klinikum Wels-Grieskirchen	Bergthaler laboratory, CeMM Research Center for Molecular Medicine of the Austrian Academy of Sciences	Lukas Endler et al
EPI_ISL_1008010,EPI_ISL_1008011,EPI_ISL_1008012,EPI_ISL_1008013,EPI_ISL_1008014,EPI_ISL_1008015,EPI_ISL_1008016,EPI_ISL_1008017,EPI_ISL_1180671,EPI_ISL_1180672,EPI_ISL_1180673,EPI_ISL_1180674,EPI_ISL_1008018,EPI_ISL_1008192,EPI_ISL_1008193,EPI_ISL_1008194,EPI_ISL_1008195,EPI_ISL_1008196,EPI_ISL_1008197,EPI_ISL_1008198,EPI_ISL_1008199,EPI_ISL_1008200,EPI_ISL_1008201,EPI_ISL_1117810,EPI_ISL_1117811…	Institut für Pathologie, Salzkammergut Klinikum Vöcklabruck	Bergthaler laboratory, CeMM Research Center for Molecular Medicine of the Austrian Academy of Sciences	Lukas Endler et al
EPI_ISL_934540,EPI_ISL_934541,EPI_ISL_934542,EPI_ISL_934543,EPI_ISL_934544,EPI_ISL_934545,EPI_ISL_934546,EPI_ISL_934547,EPI_ISL_1008299,EPI_ISL_1008300,EPI_ISL_1008301,EPI_ISL_1008302,EPI_ISL_1008303,EPI_ISL_1008304,EPI_ISL_1008305,EPI_ISL_1008306,EPI_ISL_1008307,EPI_ISL_1008308,EPI_ISL_1008309,EPI_ISL_1008310,EPI_ISL_1117910,EPI_ISL_2324258,EPI_ISL_2324259,EPI_ISL_2324260,EPI_ISL_2324261,EPI_ISL…	Institut für Virologie am Department für Hygiene, Mikrobiologie und Public Health	Bergthaler laboratory, CeMM Research Center for Molecular Medicine of the Austrian Academy of Sciences	Lukas Endler et al
EPI_ISL_1008205,EPI_ISL_1008210,EPI_ISL_1008211	Diagnostic & Research Inst. Of Hygiene, Microbiology and Environmental Medicine, Medical University Graz	Bergthaler laboratory, CeMM Research Center for Molecular Medicine of the Austrian Academy of Sciences	Lukas Endler et al
EPI_ISL_1008206,EPI_ISL_1008207,EPI_ISL_1008208,EPI_ISL_1008209,EPI_ISL_1495626	Ludwig Boltzmann Institut für Experimentelle und Klinische Traumatologie, Lorenz Böhler UKH	Bergthaler laboratory, CeMM Research Center for Molecular Medicine of the Austrian Academy of Sciences	Lukas Endler et al
EPI_ISL_1008212,EPI_ISL_1008213,EPI_ISL_1008214,EPI_ISL_2324268,EPI_ISL_2324269,EPI_ISL_2324270,EPI_ISL_2324271,EPI_ISL_2324272,EPI_ISL_2324273	Institute for Medical and Chemical Laboratory Diagnostics, Kepler Universitätsklinikum	Bergthaler laboratory, CeMM Research Center for Molecular Medicine of the Austrian Academy of Sciences	Lukas Endler et al
EPI_ISL_1118007,EPI_ISL_1117932,EPI_ISL_1117797,EPI_ISL_1118028,EPI_ISL_1117929,EPI_ISL_1117922,EPI_ISL_1117935,EPI_ISL_1117936,EPI_ISL_1118014,EPI_ISL_1118015,EPI_ISL_1117832,EPI_ISL_1118027,EPI_ISL_1117872,EPI_ISL_1117833,EPI_ISL_1117791,EPI_ISL_1118082,EPI_ISL_1118016,EPI_ISL_1117884,EPI_ISL_1118025,EPI_ISL_1118017,EPI_ISL_1118021,EPI_ISL_1117934,EPI_ISL_1118018,EPI_ISL_1118019,EPI_ISL_1117933…	HG Pharma GmbH	Bergthaler laboratory, CeMM Research Center for Molecular Medicine of the Austrian Academy of Sciences	Lukas Endler et al
EPI_ISL_1117873,EPI_ISL_1117924,EPI_ISL_1117875,EPI_ISL_1117906,EPI_ISL_1117890	Tauernklinikum - Standort Zell am See	Bergthaler laboratory, CeMM Research Center for Molecular Medicine of the Austrian Academy of Sciences	Lukas Endler et al
EPI_ISL_1495581,EPI_ISL_1495582,EPI_ISL_1495583,EPI_ISL_1495584,EPI_ISL_1495585,EPI_ISL_1495586,EPI_ISL_1495587,EPI_ISL_1495588,EPI_ISL_1495589,EPI_ISL_1495590,EPI_ISL_1495591,EPI_ISL_1495592,EPI_ISL_1495593,EPI_ISL_1495594,EPI_ISL_1495595,EPI_ISL_1495596,EPI_ISL_1495597,EPI_ISL_1495598,EPI_ISL_1495599,EPI_ISL_1495600,EPI_ISL_1495601	IMP - Research Institute of Molecular Pathology	Bergthaler laboratory, CeMM Research Center for Molecular Medicine of the Austrian Academy of Sciences	Lukas Endler et al
EPI_ISL_1965489	Tyrolpath Obrist Brunhuber GmbH	Bergthaler laboratory, CeMM Research Center for Molecular Medicine of the Austrian Academy of Sciences	Lukas Endler et al
EPI_ISL_2351221,EPI_ISL_2352031,EPI_ISL_2352604,EPI_ISL_2352688,EPI_ISL_2354075,EPI_ISL_2354478,EPI_ISL_2354481,EPI_ISL_2354499,EPI_ISL_2354502,EPI_ISL_2354806,EPI_ISL_2355213,EPI_ISL_2355573,EPI_ISL_2356910,EPI_ISL_2354501,EPI_ISL_2356911	Dr. Gernot Walder GmbH	Dr. Gernot Walder GmbH	Sissy T. Sonnleitner et al
EPI_ISL_2107108,EPI_ISL_2106191,EPI_ISL_2106192,EPI_ISL_2106193,EPI_ISL_2106194,EPI_ISL_2106195,EPI_ISL_2106196,EPI_ISL_2106197,EPI_ISL_2106199,EPI_ISL_2106200,EPI_ISL_2106201	Dr. Gernot Walder GmbH	Dr. Gernot Walder GmbH	Sissy T. Lamprecht-Sonnleitner et al
EPI_ISL_437197,EPI_ISL_437300,EPI_ISL_437301,EPI_ISL_437302,EPI_ISL_437303,EPI_ISL_437198,EPI_ISL_653916,EPI_ISL_437199,EPI_ISL_437200,EPI_ISL_437201,EPI_ISL_437202,EPI_ISL_437203,EPI_ISL_437298,EPI_ISL_437299	Diagnostic- and Research Institute of Pathology, Medical University of Graz	Diagnostic- and Research Institute of Pathology, Medical University of Graz	Karl Kashofer et al
EPI_ISL_2188279,EPI_ISL_2188280,EPI_ISL_2188281,EPI_ISL_2188282,EPI_ISL_2188283,EPI_ISL_2188284,EPI_ISL_2188285,EPI_ISL_2188286,EPI_ISL_2188287,EPI_ISL_2188288,EPI_ISL_2188289,EPI_ISL_2188290,EPI_ISL_2188291,EPI_ISL_2188292,EPI_ISL_2188293,EPI_ISL_2188294,EPI_ISL_2188295,EPI_ISL_2188296,EPI_ISL_2188297,EPI_ISL_2188298,EPI_ISL_2188299,EPI_ISL_2188300,EPI_ISL_2188301,EPI_ISL_2188302,EPI_ISL_2188303…	Dept. of Laboratory Medicine	Dept. of Laboratory Medicine	Harald Esterbauer et al
EPI_ISL_2138820	Department of Laboratory Medicine	Department of Laboratory Medicine	Robert Strassl et al
EPI_ISL_2532776,EPI_ISL_2532777,EPI_ISL_2532778,EPI_ISL_2532779,EPI_ISL_2532780,EPI_ISL_2532781,EPI_ISL_2532782,EPI_ISL_2614404,EPI_ISL_2614405,EPI_ISL_2614406,EPI_ISL_2614407,EPI_ISL_2614408,EPI_ISL_2614409,EPI_ISL_2614410,EPI_ISL_2614411,EPI_ISL_2614412	Lifebrain Covid Labor GmbH	Dept. of Laboratory Medicine	Harald Esterbauer et al
EPI_ISL_1123262	BKH Schwaz	Institute of Virology Department of Hygiene, Microbiology and Public Health at Innsbruck Medical University	Andre Volland et al
EPI_ISL_1712563,EPI_ISL_1712564,EPI_ISL_1712565,EPI_ISL_1712566,EPI_ISL_1712567,EPI_ISL_1712568,EPI_ISL_1712569,EPI_ISL_1712570,EPI_ISL_1712571,EPI_ISL_1712572,EPI_ISL_1712573,EPI_ISL_1712574,EPI_ISL_1712575,EPI_ISL_1712576,EPI_ISL_1712577,EPI_ISL_1712578,EPI_ISL_1712579,EPI_ISL_1712580,EPI_ISL_1712581,EPI_ISL_1712582,EPI_ISL_1712583,EPI_ISL_1712584,EPI_ISL_1712585,EPI_ISL_1712586,EPI_ISL_1712587…	Institute of Virology Department of Hygiene, Microbiology and Public Health at Innsbruck Medical University	Institute of Virology Department of Hygiene, Microbiology and Public Health at Innsbruck Medical University	Andre Volland et al
EPI_ISL_485603	Division of Infectious Disease	Steininger Lab	Jakob Thannesberger et al
EPI_ISL_1020295	Section of Infectious Diseases and Tropical Medicine	Center for Virology	Jeremy V. Camp et al
EPI_ISL_1020296	Institute for Hygiene and Microbiology	Center for Virology	Jeremy V. Camp et al
EPI_ISL_913082,EPI_ISL_913083,EPI_ISL_913084,EPI_ISL_913093,EPI_ISL_913067,EPI_ISL_913089,EPI_ISL_913094,EPI_ISL_913066,EPI_ISL_913069,EPI_ISL_913080,EPI_ISL_913074,EPI_ISL_913070,EPI_ISL_913081,EPI_ISL_913086,EPI_ISL_913090,EPI_ISL_913072,EPI_ISL_913071,EPI_ISL_913095,EPI_ISL_913087,EPI_ISL_913073,EPI_ISL_913068,EPI_ISL_913064,EPI_ISL_1020298,EPI_ISL_913075,EPI_ISL_913096,EPI_ISL_913091,EPI_ISL_…	Center for Virology	Center for Virology	Jeremy V. Camp et al
EPI_ISL_913092,EPI_ISL_913063	Labor Mustafa Wien	Center for Virology	Jeremy V. Camp et al
EPI_ISL_913099,EPI_ISL_913100,EPI_ISL_913101	ZIMCL Medical University of Innsbruck	Center for Virology	Jeremy V. Camp et al
EPI_ISL_882637,EPI_ISL_882638,EPI_ISL_882639,EPI_ISL_882640,EPI_ISL_882641,EPI_ISL_882642,EPI_ISL_882643,EPI_ISL_882644	Azerbaijan National Hematology Center Division of Medical Genetics	Azerbaijan National Hematology Center Division of Medical Genetics	Aghayev Agha Rza et al
EPI_ISL_2161030,EPI_ISL_2161031,EPI_ISL_2161032,EPI_ISL_2161167	National Hematology and Transfusiology Center	National Hematology and Transfusiology Center	Aghayev AR et al
EPI_ISL_1138969,EPI_ISL_1138899,EPI_ISL_933533,EPI_ISL_1209407,EPI_ISL_1138983,EPI_ISL_2462401,EPI_ISL_1508895,EPI_ISL_1653933,EPI_ISL_2080973,EPI_ISL_2032231	Laboratory for HIV and opportunistic infections diagnosis The Republican Research and Practical Center for Epidemiology and Microbiology (RRPCEM)	Laboratory for HIV and opportunistic infections diagnosis The Republican Research and Practical Center for Epidemiology and Microbiology (RRPCEM)	Elena Gasich et al
EPI_ISL_1415419,EPI_ISL_1415418,EPI_ISL_1415417,EPI_ISL_1415416,EPI_ISL_1415415,EPI_ISL_1415414,EPI_ISL_1415413,EPI_ISL_1415412,EPI_ISL_1415411,EPI_ISL_1415410,EPI_ISL_1415409,EPI_ISL_1415408,EPI_ISL_1415407,EPI_ISL_1415406,EPI_ISL_1415405,EPI_ISL_1415404,EPI_ISL_1415403,EPI_ISL_1415402,EPI_ISL_1415401,EPI_ISL_1415400,EPI_ISL_1415399,EPI_ISL_1415398,EPI_ISL_1415397,EPI_ISL_1415396,EPI_ISL_1415395…	Reference Laboratory of the Ministry of Health	Laboratory of Respiratory Viruses and Measles, Oswaldo Cruz Institute, FIOCRUZ	Paola Resende et al
EPI_ISL_486887	National Influenza Center, Bahrain	National Influenza Center, Bahrain	Zaed et al
EPI_ISL_487274,EPI_ISL_487270	unknown	Communicable Disease Laboratory, Public Health Directorate	AlWasti et al
EPI_ISL_632283,EPI_ISL_632284,EPI_ISL_632285,EPI_ISL_632261,EPI_ISL_632262,EPI_ISL_632263,EPI_ISL_632264,EPI_ISL_632269,EPI_ISL_632270,EPI_ISL_632271,EPI_ISL_632272,EPI_ISL_632273,EPI_ISL_632274,EPI_ISL_632275,EPI_ISL_632276,EPI_ISL_632277,EPI_ISL_632278,EPI_ISL_632279,EPI_ISL_632251,EPI_ISL_632280,EPI_ISL_632281,EPI_ISL_632282,EPI_ISL_632250,EPI_ISL_632252,EPI_ISL_632254,EPI_ISL_632255,EPI_ISL_6…	Communicable Disease Laboratory, Public Health Directorate	Communicable Disease Laboratory, Public Health Directorate	AlWasti et al
EPI_ISL_636973	Public Health Lab	Public Health Lab	Alwasti et al
EPI_ISL_486888	National Influenza Center, Bahrain	National Influenza Center, Bahrain	AlWasti et al
EPI_ISL_486889	National Influenza Center, Bahrain	National Influenza Center, Bahrain	Altaif et al
EPI_ISL_487273	unknown	Communicable Disease Laboratory, Public Health Directorate	Zaed et al
EPI_ISL_510528	Communicable Disease Laboratory, Public Health Directorate	Communicable Disease Laboratory, Public Health Directorate	Al Wasti et al
EPI_ISL_678262,EPI_ISL_682315,EPI_ISL_682316,EPI_ISL_684036,EPI_ISL_682301,EPI_ISL_681309,EPI_ISL_682300,EPI_ISL_681310,EPI_ISL_681307,EPI_ISL_682314,EPI_ISL_681306,EPI_ISL_682313,EPI_ISL_682312,EPI_ISL_681305,EPI_ISL_681304,EPI_ISL_682311,EPI_ISL_682299,EPI_ISL_681308,EPI_ISL_682302,EPI_ISL_681303,EPI_ISL_681302,EPI_ISL_678263,EPI_ISL_681319,EPI_ISL_682317,EPI_ISL_681318,EPI_ISL_678264,EPI_ISL_6…	Communicable Disease Laboratory, Public Health Directorate	Communicable Disease Laboratory, Public Health Directorate	Alwasti et al
EPI_ISL_632904,EPI_ISL_632260,EPI_ISL_632259	Communicable Disease Laboratory, Public Health Directorate	Communicable Disease Laboratory, Public Health Directorate	AlTaif et al
EPI_ISL_632257,EPI_ISL_632256,EPI_ISL_632905,EPI_ISL_632258	Communicable Disease Laboratory, Public Health Directorate	Communicable Disease Laboratory, Public Health Directorate	AlHujairi et al
EPI_ISL_632907,EPI_ISL_632903,EPI_ISL_632906,EPI_ISL_632899,EPI_ISL_632900,EPI_ISL_632901,EPI_ISL_632902	Communicable Disease Laboratory, Public Health Directorate	Communicable Disease Laboratory, Public Health Directorate	AlAbbas et al
EPI_ISL_487272	unknown	Communicable Disease Laboratory, Public Health Directorate	Altaif et al
EPI_ISL_510531	Communicable Disease Laboratory, Public Health Directorate	Communicable Disease Laboratory, Public Health Directorate	Shehab et al
EPI_ISL_483542,EPI_ISL_483543,EPI_ISL_483544,EPI_ISL_483545,EPI_ISL_483546,EPI_ISL_483547,EPI_ISL_483548,EPI_ISL_483549,EPI_ISL_483550,EPI_ISL_483551,EPI_ISL_483552,EPI_ISL_483553,EPI_ISL_483554,EPI_ISL_483555,EPI_ISL_483556,EPI_ISL_483557,EPI_ISL_483558,EPI_ISL_483559,EPI_ISL_483560,EPI_ISL_483561,EPI_ISL_483562,EPI_ISL_483563,EPI_ISL_483564,EPI_ISL_483638,EPI_ISL_483639,EPI_ISL_483640,EPI_ISL_4…	Kingdom of Bahrein Ministry of Health	Erasmus Medical Center	Bas Oude Munnink et al
EPI_ISL_485401	Communicable Disease Laboratory, Public Health Directorate	Communicable Disease Laboratory, Public Health Directorate	Zaed et al
EPI_ISL_600428,EPI_ISL_600429,EPI_ISL_600430,EPI_ISL_600431,EPI_ISL_600432,EPI_ISL_600433,EPI_ISL_600434,EPI_ISL_600435,EPI_ISL_600436,EPI_ISL_600437,EPI_ISL_600438,EPI_ISL_600439,EPI_ISL_600440,EPI_ISL_600441,EPI_ISL_600442,EPI_ISL_600443,EPI_ISL_600444,EPI_ISL_600445,EPI_ISL_600446,EPI_ISL_600449,EPI_ISL_600451,EPI_ISL_600454,EPI_ISL_600456,EPI_ISL_600459,EPI_ISL_600461,EPI_ISL_600463,EPI_ISL_6…	Institute of Epidemiology Disease Control And Research	Institute for Developing Science and Health Initiatives	Lauren Cowley et al
EPI_ISL_803850,EPI_ISL_464163,EPI_ISL_464164,EPI_ISL_469286,EPI_ISL_475166,EPI_ISL_475756,EPI_ISL_483635,EPI_ISL_483636,EPI_ISL_487363,EPI_ISL_487364,EPI_ISL_490114,EPI_ISL_498253,EPI_ISL_498254,EPI_ISL_514242,EPI_ISL_514243,EPI_ISL_514244,EPI_ISL_1538406,EPI_ISL_1531561,EPI_ISL_1531562,EPI_ISL_603240,EPI_ISL_603241	National Institute of Laboratory Medicine and Referral Center	Genomic Research Lab, BCSIR	Tanjina Akhter Banu et al
EPI_ISL_803852,EPI_ISL_833179,EPI_ISL_462091,EPI_ISL_465163,EPI_ISL_465164,EPI_ISL_469299,EPI_ISL_475758,EPI_ISL_475168,EPI_ISL_483643,EPI_ISL_483644,EPI_ISL_487372,EPI_ISL_487373,EPI_ISL_490164,EPI_ISL_498272,EPI_ISL_498273,EPI_ISL_514245,EPI_ISL_514246,EPI_ISL_514247,EPI_ISL_954751,EPI_ISL_943552,EPI_ISL_983500,EPI_ISL_982505,EPI_ISL_959368,EPI_ISL_959475,EPI_ISL_1072988,EPI_ISL_1040482,EPI_ISL…	National Institute of Laboratory Medicine and Referral Center	Genomic Research Lab, BCSIR	Iffat Jahan et al
EPI_ISL_445244	Akbiomed lab	Tejgaon College bmb lab	Md.Abdul kaium et al
EPI_ISL_450339,EPI_ISL_450340,EPI_ISL_450342,EPI_ISL_450344	Bangladesh Institute of Tropical & Infectious Diseases, COVID-19 Testing Laboratory	Basic and Applied Research on Jute Project	Rasel Ahmed et al
EPI_ISL_450341,EPI_ISL_450343,EPI_ISL_450345	Bangladesh Institute of Tropical & Infectious Diseases, COVID-19 Testing Laboratory	Basic and Applied Research on Jute Project	Md. Sabbir Hossain et al
EPI_ISL_1673673,EPI_ISL_1673680	Genomic Research Lab, BCSIR	Genomic Research Lab, BCSIR	Tanjina Akhter Banu et al
EPI_ISL_1805701	Genomic Research Lab, BCSIR	Genomic Research Lab, BCSIR	Md. Salim Khan et al
EPI_ISL_2002482,EPI_ISL_483688	Genomic Research Lab, BCSIR	Genomic Research Lab, BCSIR	Md. Murshed Hasan Sarkar et al
EPI_ISL_850945	BCSIR	Genomic Research Lab, BCSIR	Tanjina Akhtar Banu et al
EPI_ISL_1583158,EPI_ISL_1583188,EPI_ISL_1583252,EPI_ISL_1583253,EPI_ISL_1585269,EPI_ISL_1585273,EPI_ISL_1585940,EPI_ISL_1585942,EPI_ISL_1593894,EPI_ISL_1595718,EPI_ISL_1595721,EPI_ISL_1595831,EPI_ISL_1595843,EPI_ISL_1629810,EPI_ISL_1629811,EPI_ISL_1616608,EPI_ISL_1616615,EPI_ISL_1616616,EPI_ISL_1616835,EPI_ISL_1616836,EPI_ISL_1616838	Armed Forces Institute of Pathology (AFIP), Dhaka Cantonment	Genomic Research Lab, BCSIR	Md. Murshed Hasan Sarkar et al
EPI_ISL_1588437,EPI_ISL_1588593,EPI_ISL_1593804	Armed Forces Institute of Pathology (AFIP), Dhaka Cantonment	Genomic Research Lab, BCSIR	Abu Sayeed Mohammad Mahmud et al
EPI_ISL_1593856,EPI_ISL_1593857,EPI_ISL_1593858,EPI_ISL_1615663,EPI_ISL_1615664	Armed Forces Institute of Pathology (AFIP), Dhaka Cantonment	Genomic Research Lab, BCSIR	Mohammad Mizanur Rahman et al
EPI_ISL_1593859,EPI_ISL_1593860,EPI_ISL_1593861,EPI_ISL_1593862,EPI_ISL_1616000,EPI_ISL_1616606	Armed Forces Institute of Pathology (AFIP), Dhaka Cantonment	Genomic Research Lab, BCSIR	Susane Giti et al
EPI_ISL_1593863,EPI_ISL_1593879	Armed Forces Institute of Pathology (AFIP), Dhaka Cantonment	Genomic Research Lab, BCSIR	Shahina Akter et al
EPI_ISL_1593880,EPI_ISL_1593888	Armed Forces Institute of Pathology (AFIP), Dhaka Cantonment	Genomic Research Lab, BCSIR	Tanjina Akhter Banu et al
EPI_ISL_1595832,EPI_ISL_1595833,EPI_ISL_1595834	Armed Forces Institute of Pathology (AFIP), Dhaka Cantonment	Genomic Research Lab, BCSIR	Barna Goswami et al
EPI_ISL_1595835,EPI_ISL_1595837	Armed Forces Institute of Pathology (AFIP), Dhaka Cantonment	Genomic Research Lab, BCSIR	Iffat Jahan et al
EPI_ISL_1595839,EPI_ISL_1595840	Armed Forces Institute of Pathology (AFIP), Dhaka Cantonment	Genomic Research Lab, BCSIR	Md. Saddam Hossain et al
EPI_ISL_1595841,EPI_ISL_1595842	Armed Forces Institute of Pathology (AFIP), Dhaka Cantonment	Genomic Research Lab, BCSIR	Mohammad Mohi Uddin et al
EPI_ISL_2433929,EPI_ISL_2433930	COVID-19 Detection Lab, Chattogram Veterinary and Animal Sciences University	Genomic Research Lab, BCSIR	Md. Murshed Hasan Sarkar et al
EPI_ISL_1636521,EPI_ISL_1636522,EPI_ISL_1636523,EPI_ISL_1653815,EPI_ISL_1673334,EPI_ISL_1673339,EPI_ISL_1673343,EPI_ISL_1673415	DNA Solution Ltd.	Genomic Research Lab, BCSIR	Md. Murshed Hasan Sarkar et al
EPI_ISL_1653893,EPI_ISL_1653894,EPI_ISL_1653920,EPI_ISL_1653921,EPI_ISL_1653922	DNA Solution Ltd.	Genomic Research Lab, BCSIR	Mohammad Fazle Alam Rabbi et al
EPI_ISL_1653924	DNA Solution Ltd.	Genomic Research Lab, BCSIR	Genomic Research Lab et al
EPI_ISL_1653925	DNA Solution Ltd.	Genomic Research Lab, BCSIR	Tanjina Akhter Banu et al
EPI_ISL_1653926	DNA Solution Ltd.	Genomic Research Lab, BCSIR	Abu Sayeed Mohammad Mahmud et al
EPI_ISL_1673289	DNA Solution Ltd.	Genomic Research Lab, BCSIR	Barna Goswami et al
EPI_ISL_1673292	DNA Solution Ltd.	Genomic Research Lab, BCSIR	Iffat Jahan et al
EPI_ISL_1673302	DNA Solution Ltd.	Genomic Research Lab, BCSIR	Md. Saddam Hossain et al
EPI_ISL_514253	Advanced Biotechnology Laboratory	Genomic Research Lab, BCSIR	Abu Sayeed Mohammad Mahmud et al
EPI_ISL_2037865,EPI_ISL_2038623,EPI_ISL_2038944,EPI_ISL_2039394,EPI_ISL_2039757,EPI_ISL_2040202,EPI_ISL_2043212,EPI_ISL_2043671,EPI_ISL_2044075,EPI_ISL_2044525,EPI_ISL_2044950,EPI_ISL_2045661,EPI_ISL_2046273,EPI_ISL_2046750,EPI_ISL_2047053	Biological Hazard and Health Research Laboratory, Centre for Advanced Research in Science (CARS), University of Dhaka	Genomic Research Lab, BCSIR	Md Mizanur Rahaman et al
EPI_ISL_1714799	GRMDCR & JU	Genomic Research Lab, BCSIR	Nihad Adnan et al
EPI_ISL_1714800,EPI_ISL_1714801,EPI_ISL_1714802,EPI_ISL_1714804,EPI_ISL_1714803,EPI_ISL_1714805,EPI_ISL_1714806,EPI_ISL_1742835,EPI_ISL_1742837,EPI_ISL_1742838,EPI_ISL_1743263,EPI_ISL_1743591	GRMDCR & JU	Genomic Research Lab, BCSIR	Md. Murshed Hasan Sarkar et al
EPI_ISL_1719905,EPI_ISL_1719907	GRMDCR & JU	Genomic Research Lab, BCSIR	Shahina Akter et al
EPI_ISL_1719908,EPI_ISL_1719916	GRMDCR & JU	Genomic Research Lab, BCSIR	Tanjina Akhter Banu et al
EPI_ISL_1720317,EPI_ISL_1720931,EPI_ISL_1721346	GRMDCR & JU	Genomic Research Lab, BCSIR	Abu Sayeed Mohammad Mahmud et al
EPI_ISL_1721825,EPI_ISL_1722306	GRMDCR & JU	Genomic Research Lab, BCSIR	Barna Goswami et al
EPI_ISL_1722681,EPI_ISL_1723177	GRMDCR & JU	Genomic Research Lab, BCSIR	Iffat Jahan et al
EPI_ISL_1742836	GRMDCR & JU	Genomic Research Lab, BCSIR	Md. Saddam Hossain et al
EPI_ISL_462092,EPI_ISL_475754,EPI_ISL_464160,EPI_ISL_464159,EPI_ISL_469285,EPI_ISL_475165,EPI_ISL_498227,EPI_ISL_498228,EPI_ISL_483633,EPI_ISL_483634,EPI_ISL_487366,EPI_ISL_487367,EPI_ISL_490113,EPI_ISL_514231,EPI_ISL_514232,EPI_ISL_943559,EPI_ISL_954776,EPI_ISL_959371,EPI_ISL_1034794,EPI_ISL_1082450,EPI_ISL_1040484,EPI_ISL_1036751,EPI_ISL_850506,EPI_ISL_1534620,EPI_ISL_1534621,EPI_ISL_1531559,EP…	National Institute of Laboratory Medicine and Referral Center	Genomic Research Lab, BCSIR	Shahina Akter et al
EPI_ISL_482701,EPI_ISL_462093,EPI_ISL_462094,EPI_ISL_455458,EPI_ISL_455420,EPI_ISL_455459,EPI_ISL_462095,EPI_ISL_462096,EPI_ISL_475170,EPI_ISL_475760,EPI_ISL_462097,EPI_ISL_462098,EPI_ISL_466626,EPI_ISL_466627,EPI_ISL_466628,EPI_ISL_466629,EPI_ISL_466630,EPI_ISL_466636,EPI_ISL_466637,EPI_ISL_466638,EPI_ISL_466639,EPI_ISL_466692,EPI_ISL_466687,EPI_ISL_466689,EPI_ISL_466690,EPI_ISL_466691,EPI_ISL_4…	National Institute of Laboratory Medicine and Referral Center	Genomic Research Lab, BCSIR	Abu Sayeed Mohammad Mahmud et al
EPI_ISL_462090,EPI_ISL_464165,EPI_ISL_464166,EPI_ISL_469297,EPI_ISL_475757,EPI_ISL_475167,EPI_ISL_483641,EPI_ISL_483642,EPI_ISL_487368,EPI_ISL_487371,EPI_ISL_490144,EPI_ISL_498267,EPI_ISL_498268,EPI_ISL_514228,EPI_ISL_514229,EPI_ISL_514230,EPI_ISL_983493,EPI_ISL_954749,EPI_ISL_982236,EPI_ISL_943554,EPI_ISL_959538,EPI_ISL_959370,EPI_ISL_1036737,EPI_ISL_1040481,EPI_ISL_1034763,EPI_ISL_1081838,EPI_I…	National Institute of Laboratory Medicine and Referral Center	Genomic Research Lab, BCSIR	Barna Goswami et al
EPI_ISL_475169,EPI_ISL_475759,EPI_ISL_483645,EPI_ISL_483646,EPI_ISL_483647,EPI_ISL_487375,EPI_ISL_487376,EPI_ISL_490165,EPI_ISL_498783,EPI_ISL_498784,EPI_ISL_498785,EPI_ISL_498786,EPI_ISL_498787,EPI_ISL_498788,EPI_ISL_498789,EPI_ISL_498790,EPI_ISL_498791,EPI_ISL_498792,EPI_ISL_845808,EPI_ISL_514237,EPI_ISL_514238,EPI_ISL_514239,EPI_ISL_514240,EPI_ISL_514241,EPI_ISL_954752,EPI_ISL_943563,EPI_ISL_9…	National Institute of Laboratory Medicine and Referral Center	Genomic Research Lab, BCSIR	Md. Saddam Hossain et al
EPI_ISL_464162,EPI_ISL_464161,EPI_ISL_482489,EPI_ISL_480445,EPI_ISL_483631,EPI_ISL_483632,EPI_ISL_487362,EPI_ISL_503958,EPI_ISL_504040	National Institute of Laboratory Medicine and Referral Center	Genomic Research Lab, BCSIR	Md. Ahasan Habib et al
EPI_ISL_469298,EPI_ISL_475083,EPI_ISL_475084,EPI_ISL_475755,EPI_ISL_482488,EPI_ISL_483686,EPI_ISL_483687,EPI_ISL_483689,EPI_ISL_483690,EPI_ISL_483691,EPI_ISL_483692,EPI_ISL_487378,EPI_ISL_487380,EPI_ISL_487382,EPI_ISL_487383,EPI_ISL_487384,EPI_ISL_487385,EPI_ISL_490109,EPI_ISL_490110,EPI_ISL_490111,EPI_ISL_498793,EPI_ISL_498794,EPI_ISL_498795,EPI_ISL_498796,EPI_ISL_498797,EPI_ISL_498800,EPI_ISL_4…	National Institute of Laboratory Medicine and Referral Center	Genomic Research Lab, BCSIR	Md. Murshed Hasan Sarkar et al
EPI_ISL_480443,EPI_ISL_480444,EPI_ISL_1493103	National Institute of Laboratory Medicine and Referral Center	Bangladesh Council of Scientific and Industrial Research	Iffat Jahan et al
EPI_ISL_480414,EPI_ISL_480415,EPI_ISL_480416,EPI_ISL_480417,EPI_ISL_480418,EPI_ISL_1493106	National Institute of Laboratory Medicine and Referral Center	Bangladesh Council of Scientific and Industrial Research	Md. Saddam Hossain et al
EPI_ISL_480419,EPI_ISL_480420,EPI_ISL_480421,EPI_ISL_480424,EPI_ISL_480425,EPI_ISL_1493059,EPI_ISL_803117	National Institute of Laboratory Medicine and Referral Center	Bangladesh Council of Scientific and Industrial Research	Md. Murshed Hasan Sarkar et al
EPI_ISL_1493108	National Institute of Laboratory Medicine and Referral Center	Bangladesh Council of Scientific and Industrial Research	Md. Ahasan Habib et al
EPI_ISL_480426,EPI_ISL_480427,EPI_ISL_1492682	National Institute of Laboratory Medicine and Referral Center	Bangladesh Council of Scientific and Industrial Research	Shahina Akter et al
EPI_ISL_480439,EPI_ISL_480440,EPI_ISL_1493066	National Institute of Laboratory Medicine and Referral Center	Bangladesh Council of Scientific and Industrial Research	Tanjina Akhter Banu et al
EPI_ISL_480441,EPI_ISL_480442,EPI_ISL_1493069	National Institute of Laboratory Medicine and Referral Center	Bangladesh Council of Scientific and Industrial Research	Barna Goswami et al
EPI_ISL_483627,EPI_ISL_483628,EPI_ISL_498466,EPI_ISL_498467	National Institute of Laboratory Medicine and Referral Center	Genomic Research Lab, BCSIR	Mahmuda Yeasmin et al
EPI_ISL_483622,EPI_ISL_483623,EPI_ISL_498274,EPI_ISL_498417,EPI_ISL_983344,EPI_ISL_943571,EPI_ISL_955172,EPI_ISL_959377,EPI_ISL_964886,EPI_ISL_1036269,EPI_ISL_1070400,EPI_ISL_1534617,EPI_ISL_1534618,EPI_ISL_1534619,EPI_ISL_1509000,EPI_ISL_1509001,EPI_ISL_1509272	National Institute of Laboratory Medicine and Referral Center	Genomic Research Lab, BCSIR	Tasnim Nafisa et al
EPI_ISL_483624,EPI_ISL_483626,EPI_ISL_498418,EPI_ISL_498419,EPI_ISL_983369,EPI_ISL_943572,EPI_ISL_959386,EPI_ISL_959309,EPI_ISL_964917,EPI_ISL_1036240,EPI_ISL_1084761,EPI_ISL_1072961,EPI_ISL_1534614,EPI_ISL_1534615,EPI_ISL_1534616,EPI_ISL_1509298,EPI_ISL_1509299,EPI_ISL_1509637,EPI_ISL_1509924,EPI_ISL_1520103,EPI_ISL_1520105	National Institute of Laboratory Medicine and Referral Center	Genomic Research Lab, BCSIR	Md. Maruf Ahmed Molla et al
EPI_ISL_483629,EPI_ISL_483630,EPI_ISL_498549,EPI_ISL_498550	National Institute of Laboratory Medicine and Referral Center	Genomic Research Lab, BCSIR	Asish Kumar Ghosh et al
EPI_ISL_512774	Genomic Research Lab, BCSIR	Bangladesh Council of Scientific and Industrial Research	Abu Sayeed Mohammad Mahmud et al
EPI_ISL_955101,EPI_ISL_943561,EPI_ISL_983001,EPI_ISL_959372,EPI_ISL_964884,EPI_ISL_1084606,EPI_ISL_1040483,EPI_ISL_1035809,EPI_ISL_833151	National Institute of Laboratory Medicine and Referral Center	Genomic Research Lab, BCSIR	Tanjina Akhtar Banu et al
EPI_ISL_955103,EPI_ISL_943566,EPI_ISL_983330,EPI_ISL_959374,EPI_ISL_1036233,EPI_ISL_1084741,EPI_ISL_833180,EPI_ISL_803865,EPI_ISL_603249,EPI_ISL_603250	National Institute of Laboratory Medicine and Referral Center	Genomic Research Lab, BCSIR	Md. Ahashan Habib et al
EPI_ISL_964880	National Institute of Laboratory Medicine and Referral Center	Sher-e-Bangla Nagar, Agargaon, Dhaka-1207, Bangladesh.	Shahina Akter et al
EPI_ISL_1036752	National Institute of Laboratory Medicine and Referral Center	Genomic Research Lab, BCSIR, Dr. Qudrat-E-Khuda Road, Dhaka 1205, Bangladesh	Tanjina Akhtar Banu et al
EPI_ISL_1035872	National Institute of Laboratory Medicine and Referral Center	Genomic Research Lab, BCSIR, Dr. Qudrat-E-Khuda Road, Dhaka-1205, Bangladesh	Md. Saddam Hossain et al
EPI_ISL_1085006	National Institute of Laboratory Medicine and Referral Center	Genomic Research Lab, BCSIR, Dr. Qudrat-E-Khuda Road, Dhaka 1205, Bangladesh	Tasnim Nafisa et al
EPI_ISL_1533802,EPI_ISL_1533852	National Institute of Laboratory Medicine and Referral Center	Genomic Research Lab, BCSIR	Mohammad Mohi Uddin et al
EPI_ISL_1534611	National Institute of Laboratory Medicine and Referral Center	Genomic Research Lab, BCSIR	Uzzaman et al
EPI_ISL_1538405	National Institute of Laboratory Medicine and Referral Center	Dr. Qudrat-I-Khuda Road, Dhaka-1205, Bangladesh	Tanjina Akhter Banu et al
EPI_ISL_1508891,EPI_ISL_1508892,EPI_ISL_1508893,EPI_ISL_1508915	National Institute of Laboratory Medicine and Referral Center	Genomic Research Lab. BCSIR	Md. Murshed Hasan Sarkar et al
EPI_ISL_2444394	DRAGEN RNA Pathogen Detection 3.5.14	Genomic Research Lab, BCSIR	Md. Murshed Hasan Sarkar et al
EPI_ISL_1538415,EPI_ISL_1538432,EPI_ISL_1541553,EPI_ISL_1542073,EPI_ISL_1542918,EPI_ISL_1545269,EPI_ISL_1547828,EPI_ISL_1548044,EPI_ISL_1548059,EPI_ISL_1548072,EPI_ISL_1549238,EPI_ISL_1550055,EPI_ISL_1790058,EPI_ISL_1790062,EPI_ISL_1790209,EPI_ISL_1805650,EPI_ISL_1805661,EPI_ISL_1805696,EPI_ISL_1550506,EPI_ISL_1550911,EPI_ISL_1563633,EPI_ISL_1563634	Department of Genetic Engineering and Biotechnology, Shahjalal University of Science and Technology	Genomic Research Lab, BCSIR	Md. Murshed Hasan Sarkar et al
EPI_ISL_1538416,EPI_ISL_1538417,EPI_ISL_1563631,EPI_ISL_1563632	Department of Genetic Engineering and Biotechnology, Shahjalal University of Science and Technology	Genomic Research Lab, BCSIR	Md. Shamsul Haque Prodhan et al
EPI_ISL_1545270,EPI_ISL_1546389,EPI_ISL_2002483,EPI_ISL_1805572	Department of Genetic Engineering and Biotechnology, Shahjalal University of Science and Technology	Genomic Research Lab, BCSIR	Barna Goswami et al
EPI_ISL_1547360,EPI_ISL_1547365,EPI_ISL_1805604	Department of Genetic Engineering and Biotechnology, Shahjalal University of Science and Technology	Genomic Research Lab, BCSIR	Iffat Jahan et al
EPI_ISL_1547371,EPI_ISL_1805631	Department of Genetic Engineering and Biotechnology, Shahjalal University of Science and Technology	Genomic Research Lab, BCSIR	Md. Saddam Hossain et al
EPI_ISL_1547372	Department of Genetic Engineering and Biotechnology, Shahjalal University of Science and Technology	Genomic Research Lab, BCSIR	Mohammad Mohi Uddin et al
EPI_ISL_1790211	Department of Genetic Engineering and Biotechnology, Shahjalal University of Science and Technology	Genomic Research Lab, BCSIR	Shahina Akter et al
EPI_ISL_1790213	Department of Genetic Engineering and Biotechnology, Shahjalal University of Science and Technology	Genomic Research Lab, BCSIR	Tanjina Akhter Banu et al
EPI_ISL_1299202,EPI_ISL_1299203,EPI_ISL_1299204,EPI_ISL_1299205,EPI_ISL_1299206,EPI_ISL_1299207,EPI_ISL_1299208,EPI_ISL_1299209,EPI_ISL_1299195,EPI_ISL_1299210,EPI_ISL_1299211,EPI_ISL_1299212,EPI_ISL_1299213,EPI_ISL_1299214,EPI_ISL_1299196,EPI_ISL_1299215,EPI_ISL_1299216,EPI_ISL_1299197,EPI_ISL_1299198,EPI_ISL_1299199,EPI_ISL_1299200,EPI_ISL_1299201	Department of Virology, Bangabandhu Sheikh Mujib Medical University	Department of Virology, Bangabandhu Sheikh Mujib Medical University	Munira Jahan et al
EPI_ISL_1273443	Department of Virology, Bangabandhu Sheikh Mujib Medical University	Bioinformatics Division, National Institute of Biotechnology (NIB)	Munira Jahan et al
EPI_ISL_437912	Child Health Research Foundation	Child Health Research Lab	Senjuti Saha et al
EPI_ISL_468070,EPI_ISL_468071,EPI_ISL_468072,EPI_ISL_468073,EPI_ISL_468074,EPI_ISL_468075,EPI_ISL_468076,EPI_ISL_468077,EPI_ISL_468078,EPI_ISL_492028,EPI_ISL_477125,EPI_ISL_477126,EPI_ISL_477127,EPI_ISL_477128,EPI_ISL_477129,EPI_ISL_477130,EPI_ISL_492029,EPI_ISL_492030,EPI_ISL_477131,EPI_ISL_492031,EPI_ISL_477132,EPI_ISL_477133,EPI_ISL_477134,EPI_ISL_477135,EPI_ISL_477136,EPI_ISL_477137,EPI_ISL_4…	Child Health Research Foundation	Child Health Research Foundation	Senjuti Saha et al
EPI_ISL_1360431,EPI_ISL_1360432,EPI_ISL_1360452,EPI_ISL_1360413,EPI_ISL_1360414,EPI_ISL_1360415,EPI_ISL_1360416,EPI_ISL_1360417,EPI_ISL_1360418,EPI_ISL_1360419,EPI_ISL_1360420,EPI_ISL_1360421,EPI_ISL_1360422,EPI_ISL_1360423,EPI_ISL_1360424,EPI_ISL_1360425,EPI_ISL_1360426,EPI_ISL_1360427,EPI_ISL_1360428,EPI_ISL_1360429,EPI_ISL_1360430,EPI_ISL_1360446,EPI_ISL_1360447,EPI_ISL_1634463,EPI_ISL_1360448…	Child Health Research Foundation	Child Health Research Foundation	CHRF Bangladesh Genomics Team et al
EPI_ISL_447899	Microbiology	Microbiology	Saha et al
EPI_ISL_906091,EPI_ISL_906098	Shimantik Pathology and Diagnostic Center	Child Health Research Foundation	Senjuti Saha et al
EPI_ISL_1360433,EPI_ISL_1360434,EPI_ISL_1360435,EPI_ISL_1360436,EPI_ISL_1360437,EPI_ISL_1360438,EPI_ISL_1360439,EPI_ISL_1360440,EPI_ISL_1360441,EPI_ISL_1360442,EPI_ISL_1360443,EPI_ISL_1360444,EPI_ISL_1360445,EPI_ISL_1469987	Shimantik Pathology and Diagnostic Center	Child Health Research Foundation	CHRF Bangladesh Genomics Team et al
EPI_ISL_2178954,EPI_ISL_2178966,EPI_ISL_2178973,EPI_ISL_2178958,EPI_ISL_2178967,EPI_ISL_2178961,EPI_ISL_2178948,EPI_ISL_2178960,EPI_ISL_2178962,EPI_ISL_2178968,EPI_ISL_2178974,EPI_ISL_2178969,EPI_ISL_2178970,EPI_ISL_2178952,EPI_ISL_2178950,EPI_ISL_2178975,EPI_ISL_2178949,EPI_ISL_2178953,EPI_ISL_2178971,EPI_ISL_2178964,EPI_ISL_2178947,EPI_ISL_2178963,EPI_ISL_2178972,EPI_ISL_2178965	Praava Health	Child Health Research Foundation	CHRF Bangladesh Genomics Team et al
EPI_ISL_2445976,EPI_ISL_2445977,EPI_ISL_2445978,EPI_ISL_2445979,EPI_ISL_2445980,EPI_ISL_2445981,EPI_ISL_2445982,EPI_ISL_2445983,EPI_ISL_2445984,EPI_ISL_2445985,EPI_ISL_2445986,EPI_ISL_2445987,EPI_ISL_2445988,EPI_ISL_2445989,EPI_ISL_2445990,EPI_ISL_2445991,EPI_ISL_2445992,EPI_ISL_2445993,EPI_ISL_2445994,EPI_ISL_2445995,EPI_ISL_2445996,EPI_ISL_2445997	Chittagong General Hospital	Child Health Research Foundation	CHRF Bangladesh Genomics Team et al
EPI_ISL_735490	Rangamati General Hospital RT-PCR lab,	Central Biological Research Laboratory and Department of Biochemistry and Molecular Biology	Robiul Hasan Bhuiyan et al
EPI_ISL_1123264	Rangamati General Hospital RT-PCR lab	Central Biological Research Laboratory and Department of Biochemistry and Molecular Biology	Mohammad Omar Faruque et al
EPI_ISL_735492	Kumilla Medical College	Central Biological Research Laboratory and Department of Biochemistry and Molecular Biology	Robiul Hasan Bhuiyan et al
EPI_ISL_1123265	Cumilla Medical College	Central Biological Research Laboratory and Department of Biochemistry and Molecular Biology	Mohammad Omar Faruque et al
EPI_ISL_735493	Cox's Bazar Medicila College	Central Biological Research Laboratory and Department of Biochemistry and Molecular Biology Central Biological Research Laboratory and Department of Biochemistry and Molecular Biology	Robiul Hasan Bhuiyan et al
EPI_ISL_735494	Cox's Bazar Medical College	Central Biological Research Laboratory and Department of Biochemistry and Molecular Biology	Md. Imranul Hoq et al
EPI_ISL_1123266	Cox's Bazar Medical College	Central Biological Research Laboratory and Department of Biochemistry and Molecular Biology	Mohammad Omar Faruque et al
EPI_ISL_1123267	Cox's Bazar Medical College	Central Biological Research Laboratory and Department of Biochemistry and Molecular Biology	H. M. Abdullah Al Masud et al
EPI_ISL_735495	Bhashabir M A Wadud RT-PCR Lab, Chandpur	Central Biological Research Laboratory and Department of Biochemistry and Molecular Biology	Md. Imranul Hoq et al
EPI_ISL_1123268	Chattogram Veterinary and Animal Sciences University	Central Biological Research Laboratory and Department of Biochemistry and Molecular Biology	H. M. Abdullah Al Masud et al
EPI_ISL_735496	Chattogram Veterinary and Animal Sciences University	Central Biological Research Laboratory and Department of Biochemistry and Molecular Biology	Md. Imranul Hoq et al
EPI_ISL_1707076	Chattogram Veterinary and Animal Sciences University	Central Biological Research Laboratory and Department of Biochemistry and Molecular Biology Central Biological Research Laboratory and Department of Biochemistry and Molecular Biology	Md. Imranul Hoq et al
EPI_ISL_735497	Chattogram Veterinary and Animal Sciences University	Central Biological Research Laboratory and Department of Biochemistry and Molecular Biology	Mohammad Omar Faruque et al
EPI_ISL_1123290,EPI_ISL_1133254,EPI_ISL_735500	University of Chittagong	Central Biological Research Laboratory and Department of Biochemistry and Molecular Biology	H. M. Abdullah Al Masud et al
EPI_ISL_1123291,EPI_ISL_1123292,EPI_ISL_1707077	University of Chittagong	Central Biological Research Laboratory and Department of Biochemistry and Molecular Biology	Robiul Hasan Bhuiyan et al
EPI_ISL_735498,EPI_ISL_735499,EPI_ISL_1133253	University of Chittagong	Central Biological Research Laboratory and Department of Biochemistry and Molecular Biology	Mohammad Omar Faruque et al
EPI_ISL_1707070	Brahmanbaria Medical College Hospital	Central Biological Research Laboratory and Department of Biochemistry and Molecular Biology Central Biological Research Laboratory and Department of Biochemistry and Molecular Biology	H. M. Abdullah Al Masud et al
EPI_ISL_1707071	Brahmanbaria Medical College Hospital	Central Biological Research Laboratory and Department of Biochemistry and Molecular Biology Central Biological Research Laboratory and Department of Biochemistry and Molecular Biology	Mohammad Omar Faruque et al
EPI_ISL_735501,EPI_ISL_1707099,EPI_ISL_735502	Abdul Malek Ukil Medical College, Noakhali	Central Biological Research Laboratory and Department of Biochemistry and Molecular Biology	H. M. Abdullah Al Masud et al
EPI_ISL_1123293,EPI_ISL_1133119	Abdul Malek Ukil Medical College, Noakhali	Central Biological Research Laboratory and Department of Biochemistry and Molecular Biology	Robiul Hasan Bhuiyan et al
EPI_ISL_1123294,EPI_ISL_1123295,EPI_ISL_1123296,EPI_ISL_1133203	Abdul Malek Ukil Medical College, Noakhali	Central Biological Research Laboratory and Department of Biochemistry and Molecular Biology	Md. Imranul Hoq et al
EPI_ISL_605898,EPI_ISL_605907,EPI_ISL_605887,EPI_ISL_605901,EPI_ISL_605884,EPI_ISL_605892,EPI_ISL_605903,EPI_ISL_605895,EPI_ISL_605882,EPI_ISL_605902,EPI_ISL_605883,EPI_ISL_605890,EPI_ISL_605888,EPI_ISL_605891,EPI_ISL_605894,EPI_ISL_605889,EPI_ISL_605893,EPI_ISL_605897,EPI_ISL_605885,EPI_ISL_605896,EPI_ISL_605906,EPI_ISL_605886,EPI_ISL_605904,EPI_ISL_605905,EPI_ISL_605908,EPI_ISL_605900,EPI_ISL_6…	NGS Lab, DNA SOLUTION LTD.	NGS Lab, DNA SOLUTION LTD.	Khan et al
EPI_ISL_445215,EPI_ISL_445217,EPI_ISL_445216,EPI_ISL_445214	DNA Solution Ltd.	DNA Solution Ltd.	Md. Imran Khan et al
EPI_ISL_445213	DNA Solution Ltd	DNA Solution Ltd	Md. Imran Khan et al
EPI_ISL_747283	DNA SOLUTION LTD.	DNA SOLUTION LTD.	Md. Imran Khan et al
EPI_ISL_774888,EPI_ISL_774897,EPI_ISL_774877,EPI_ISL_774891,EPI_ISL_774874,EPI_ISL_774893,EPI_ISL_774885,EPI_ISL_774892,EPI_ISL_774873,EPI_ISL_774880,EPI_ISL_774878,EPI_ISL_774881,EPI_ISL_774884,EPI_ISL_774879,EPI_ISL_774883,EPI_ISL_774887,EPI_ISL_774886,EPI_ISL_774896,EPI_ISL_774876,EPI_ISL_774894,EPI_ISL_774895,EPI_ISL_774898,EPI_ISL_774890,EPI_ISL_774889,EPI_ISL_774900,EPI_ISL_774899,EPI_ISL_7…	Designated Reference Institute for Chemical Measurements (DRICM)	DNA SOLUTION LTD.	Md. Imran Khan et al
EPI_ISL_450839	COVID-19 Laboratory Centre for Advanced Research in Sciences (CARS), University of Dhaka, Dhaka-1000, Bangladesh	DNA Solution Ltd	Sharif Akhteruzzaman et al
EPI_ISL_450840	COVID-19 Laboratory	DNA Solution Ltd. L-5	Sharif Akhteruzzaman et al
EPI_ISL_450842,EPI_ISL_450843	COVID-19 Laboratory	DNA Solution Ltd.	Sharif Akhteruzzaman et al
EPI_ISL_450841	COVID-19 Laboratory	DNA Solution Ltd	Sharif Akhteruzzaman et al
EPI_ISL_2350793,EPI_ISL_2350794,EPI_ISL_2350795,EPI_ISL_2350796,EPI_ISL_2350797,EPI_ISL_2350798,EPI_ISL_2350799,EPI_ISL_2350800,EPI_ISL_2350801,EPI_ISL_2350802,EPI_ISL_2350803,EPI_ISL_2350804,EPI_ISL_2350805,EPI_ISL_2350806,EPI_ISL_2350807,EPI_ISL_2350808,EPI_ISL_2350809,EPI_ISL_2350810,EPI_ISL_2350811,EPI_ISL_2350812,EPI_ISL_2350813,EPI_ISL_2350814,EPI_ISL_2350815,EPI_ISL_2350816	Molecular Lab, Evercare hospital Dhaka	International Institute for Zoonosis Control, Hokkaido university	Junya Yamagishi et al
EPI_ISL_890237	Virology, International Centre for Diarrhoeal Disease Research, Bangladesh (ICDDR,B)	International Centre for Diarrhoeal Disease Research (ICDDR,B)	Hossain et al
EPI_ISL_890188,EPI_ISL_890192,EPI_ISL_890193,EPI_ISL_890194,EPI_ISL_1233922,EPI_ISL_1233923,EPI_ISL_890189,EPI_ISL_890190,EPI_ISL_890191	Gonoshasthaya-RNA Research Center, Gonoshasthaya-RNA Molecular Diagnostics and Research Center	Gonoshasthaya-RNA Research Center, Gonoshasthaya-RNA Molecular Diagnostics and Research Center	Jamiruddin et al
EPI_ISL_775019,EPI_ISL_775213,EPI_ISL_775215,EPI_ISL_775217	Gonoshasthya-RNA Molecular Research Center	Gonoshasthya-RNA Molecular Research Center	Nihad Adnan et al
EPI_ISL_775020,EPI_ISL_775214,EPI_ISL_775216,EPI_ISL_775218	Gonoshasthya-RNA Molecular Research Center	Gonoshasthya-RNA Molecular Research Center	Mohd. Raeed Jamiruddin et al
EPI_ISL_774976	Gonoshasthya-RNA Molecular Diagnostic and Research Center	Gonoshasthya-RNA Molecular Diagnostic and Research Center	Nihad Adnan et al
EPI_ISL_1915437,EPI_ISL_1938477,EPI_ISL_1915438,EPI_ISL_1915439,EPI_ISL_1915436,EPI_ISL_1938475,EPI_ISL_1938476,EPI_ISL_1498128,EPI_ISL_1498135,EPI_ISL_1498143,EPI_ISL_1599187,EPI_ISL_1498147,EPI_ISL_1599181,EPI_ISL_1498152,EPI_ISL_1599182,EPI_ISL_1498142,EPI_ISL_1498146,EPI_ISL_1498133,EPI_ISL_1599183,EPI_ISL_1498130,EPI_ISL_1599184,EPI_ISL_1498134,EPI_ISL_1498148,EPI_ISL_1498129,EPI_ISL_1498144…	Institute of Epidemiology, Disease Control and Research (IEDCR)	Institute for Developing Science and Health Initiatives (ideSHi)	Hassan Afrad et al
EPI_ISL_2105565	Institute of Epidemiology, Disease Control and Research (IEDCR)	ideSHi-IEDCR-icddr,b	Hassan Afrad et al
EPI_ISL_2304471,EPI_ISL_2180454,EPI_ISL_2180455,EPI_ISL_2180456,EPI_ISL_2180457,EPI_ISL_2284889,EPI_ISL_2284890,EPI_ISL_2284891,EPI_ISL_2284892,EPI_ISL_2284893,EPI_ISL_2284894,EPI_ISL_2304470,EPI_ISL_2434139,EPI_ISL_2399444,EPI_ISL_2434140,EPI_ISL_2399445,EPI_ISL_2399446,EPI_ISL_2434141,EPI_ISL_2434142,EPI_ISL_2399447,EPI_ISL_2399448,EPI_ISL_2399449,EPI_ISL_2600365,EPI_ISL_2600366,EPI_ISL_2600367…	Institute of Epidemiology, Disease Control and Research (IEDCR)	IEDCR-ideSHi-icddr,b	Hassan Afrad et al
EPI_ISL_884088,EPI_ISL_884087	Wazed Mia Science Research Center, Jahangirnagar University in collaboration with GRMDRC, Dhaka and Invent Technologies Ltd, Dhaka, Bangladesh	COVID Research Cell (CRC), Wazed Miah Science Research Center	Md. Abdul Matin et al
EPI_ISL_475570,EPI_ISL_746324	Genome Center	Genome Center	A. S. M. Rubayet- Ul- Alam et al
EPI_ISL_2348651,EPI_ISL_2348658,EPI_ISL_475573,EPI_ISL_746319,EPI_ISL_605783,EPI_ISL_2350167	Genome Center	Genome Center	Md. Shazid Hasan et al
EPI_ISL_2348652	Genome Center	Genome Center	Shovon Lal Sarkar et al
EPI_ISL_2349879	Genome Center	Genome Center	Md. Tanvir Islam et al
EPI_ISL_2348653,EPI_ISL_2349880,EPI_ISL_2348664	Genome Center	Genome Center	Hassan Md. Al-Emran et al
EPI_ISL_2350142,EPI_ISL_2348660	Genome Center	Genome Center	A. S. M. Rubayet Ul Alam et al
EPI_ISL_2348661	Genome Center	Genome Center	M. Tanvir Islam et al
EPI_ISL_2348662,EPI_ISL_2349692,EPI_ISL_746323	Genome Center	Genome Center	Ovinu Kibria Islam et al
EPI_ISL_2348663	Genome Center	Genome Center	Iqbal Kabir Jahid et al
EPI_ISL_2036272	Genome Centre	Genome Centre	Shovon Lal Sarkar et al
EPI_ISL_475571,EPI_ISL_746318	Genome Center	Genome Center	Hassan M. Al-Emran et al
EPI_ISL_1942249	Genome Centre	Genome Centre	Md. Shazid Hasan et al
EPI_ISL_514434	NSTU COVID-19 Diagnostic Center,	NSU Genome Research Institute (NGRI), North South University	Dr. Muhammad Maqsud Hossain et al
EPI_ISL_514440,EPI_ISL_514441,EPI_ISL_514442,EPI_ISL_514580,EPI_ISL_514613,EPI_ISL_514615,EPI_ISL_514614	NSTU COVID-19 Diagnostic Center	NSU Genome Research Institute (NGRI), North South University	Dr. Muhammad Maqsud Hossain et al
EPI_ISL_1595918,EPI_ISL_1626483,EPI_ISL_1626484,EPI_ISL_1626485,EPI_ISL_1626486,EPI_ISL_1626487,EPI_ISL_1626488,EPI_ISL_1626489,EPI_ISL_1626490,EPI_ISL_1626491,EPI_ISL_1626492,EPI_ISL_1626493,EPI_ISL_1626494,EPI_ISL_1626495,EPI_ISL_1626496,EPI_ISL_1626497,EPI_ISL_1626498,EPI_ISL_1626499,EPI_ISL_1626500,EPI_ISL_1626501,EPI_ISL_1626502,EPI_ISL_1626503,EPI_ISL_1626504,EPI_ISL_1626505,EPI_ISL_1626506…	NSTU COVID-19 Diagnostic Center	NSU Genome Research Institute (NGRI)	Maqsud Hossain et al
EPI_ISL_447904	National Institute of Biotechnology	National Institute of Biotechnology	Md. Moniruzzaman et al
EPI_ISL_458133	National Institute of Biotechnology	Bioinformatics Division, National Institute of Biotechnology	Mohammad Uzzal Hossain et al
EPI_ISL_1825678,EPI_ISL_1825683,EPI_ISL_1825680,EPI_ISL_1825676,EPI_ISL_1825684,EPI_ISL_1825685,EPI_ISL_1825679,EPI_ISL_1825681,EPI_ISL_1825686,EPI_ISL_1825682	COVID-19 Detection Lab, Chattogram Veterinary and Animal Sciences University	Genomic Research Lab, Bangladesh Council of Scientific and Industrial Research	Goutam Buddha Das et al
EPI_ISL_754109,EPI_ISL_754179,EPI_ISL_753700	Specialized Lab for COVID-19 Detection, Department of Genetic Engineering and Biotechnology	Specialized Lab for COVID-19 Detection, Department of Genetic Engineering and Biotechnology	Hammadul Hoque et al
EPI_ISL_754173,EPI_ISL_754059	Specialized Lab for COVID-19 Detection, Department of Genetic Engineering and Biotechnology	Specialized Lab for COVID-19 Detection, Department of Genetic Engineering and Biotechnology	Md. Nazmul Hasan et al
EPI_ISL_754177,EPI_ISL_753701	Specialized Lab for COVID-19 Detection, Department of Genetic Engineering and Biotechnology	Specialized Lab for COVID-19 Detection, Department of Genetic Engineering and Biotechnology	Nurnabi Azad Jewel et al
EPI_ISL_754178,EPI_ISL_753697,EPI_ISL_754176	Specialized Lab for COVID-19 Detection, Department of Genetic Engineering and Biotechnology	Specialized Lab for COVID-19 Detection, Department of Genetic Engineering and Biotechnology	Shamsul H. Prodhan et al
EPI_ISL_2627392,EPI_ISL_2627393,EPI_ISL_2627394,EPI_ISL_2627385,EPI_ISL_2627386,EPI_ISL_1828781,EPI_ISL_1793786,EPI_ISL_1793785,EPI_ISL_1793784,EPI_ISL_1793787,EPI_ISL_1793788,EPI_ISL_1793789,EPI_ISL_1793790,EPI_ISL_1793791,EPI_ISL_2233366,EPI_ISL_2233367,EPI_ISL_2233368,EPI_ISL_2233369,EPI_ISL_2233370,EPI_ISL_2233371,EPI_ISL_2233372,EPI_ISL_2233373,EPI_ISL_2233374,EPI_ISL_2233375,EPI_ISL_2233376…	Virology Laboratory, International Centre for Diarrhoeal Disease Research, Bangladesh (ICDDR,B)	Virology Laboratory, International Centre for Diarrhoeal Disease Research, Bangladesh (ICDDR,B)	Mohammad Enayet Hossain et al
EPI_ISL_470801	Virology	Virology	Hossain et al
EPI_ISL_2003459	Virology Laboratory, IDD, icddr,b	Virology Laboratory, IDD, icddr,b	Muntasir Alam et al
EPI_ISL_2620730,EPI_ISL_2620731,EPI_ISL_2620732,EPI_ISL_2620733,EPI_ISL_2620729,EPI_ISL_2620734,EPI_ISL_2620735,EPI_ISL_2620736,EPI_ISL_2620737	Functional Genomics and Proteomics Laboratory (FGPL), Department of Genetic Engineering and Biotechnology, University of Chittagong	Virology Laboratory, International Centre for Diarrhoeal Disease Research, Bangladesh (ICDDR,B)	Dr. Mohammad Al-Forkan et al
EPI_ISL_1498137,EPI_ISL_1498131,EPI_ISL_1498126,EPI_ISL_1498136,EPI_ISL_1669902,EPI_ISL_1657079,EPI_ISL_1657076,EPI_ISL_1669903,EPI_ISL_1575127,EPI_ISL_1587429,EPI_ISL_1593853,EPI_ISL_1587430,EPI_ISL_1587438,EPI_ISL_1587447,EPI_ISL_1587439,EPI_ISL_1587441,EPI_ISL_1587446,EPI_ISL_1587442,EPI_ISL_1587445,EPI_ISL_1593855,EPI_ISL_1669904,EPI_ISL_1669905,EPI_ISL_1657084,EPI_ISL_1669906,EPI_ISL_1657085…	Institute for Developing Science and Health Initiatives (ideSHi)	Institute for Developing Science and Health Initiatives (ideSHi)	Hassan Afrad et al
EPI_ISL_977655,EPI_ISL_977656,EPI_ISL_977657,EPI_ISL_977658,EPI_ISL_977659,EPI_ISL_978933,EPI_ISL_978935,EPI_ISL_978938,EPI_ISL_978936,EPI_ISL_978931,EPI_ISL_978944,EPI_ISL_978947,EPI_ISL_978949	Caribbean Public Health Agency	Carrington Lab, Department of PreClinical Sciences, Building 36, First Floor Biochemistry Unit, Faculty of Medical Sciences, The University of the West Indies	Nikita S. D. Sahadeo et al
EPI_ISL_2621681,EPI_ISL_2621682,EPI_ISL_2621680,EPI_ISL_2621679,EPI_ISL_2621678,EPI_ISL_2565072,EPI_ISL_2565073,EPI_ISL_2565074,EPI_ISL_2565075,EPI_ISL_2565076,EPI_ISL_2565077,EPI_ISL_2565078,EPI_ISL_2565079,EPI_ISL_2565080,EPI_ISL_2617967,EPI_ISL_2617968,EPI_ISL_2626656,EPI_ISL_2626657,EPI_ISL_2626658,EPI_ISL_2626659,EPI_ISL_2626660,EPI_ISL_2626661,EPI_ISL_2626662,EPI_ISL_2626663,EPI_ISL_2626672…	The Caribbean Public Health Agency	Carrington Lab, Department of Preclinical Sciences, Faculty of Medical Sciences, The University of the West Indies	Nikita S. D. Sahadeo et al
EPI_ISL_413518,EPI_ISL_413519,EPI_ISL_413520,EPI_ISL_413521,EPI_ISL_514752	Infectious Disease Control Center, Center for Disease Control and Prevention of PLA	Infectious Disease Control Center, Center for Disease Control and Prevention of PLA	Li et al
EPI_ISL_1117378,EPI_ISL_1117377,EPI_ISL_1117376,EPI_ISL_1168770,EPI_ISL_1168771	Beijing Center for Disease Prevention and Control	Beijing Center for Disease Prevention and Control	Yang Pan et al
EPI_ISL_430737,EPI_ISL_430732,EPI_ISL_430742,EPI_ISL_430736,EPI_ISL_430722,EPI_ISL_430725,EPI_ISL_430730,EPI_ISL_430727,EPI_ISL_430723,EPI_ISL_430728,EPI_ISL_430734,EPI_ISL_430735,EPI_ISL_430733,EPI_ISL_430731,EPI_ISL_430738,EPI_ISL_430739,EPI_ISL_430726,EPI_ISL_430729,EPI_ISL_430740,EPI_ISL_430724,EPI_ISL_430741,EPI_ISL_430743,EPI_ISL_430744,EPI_ISL_430745,EPI_ISL_430746	Chinese PLA Institute for Disease Control and Prevention	Chinese PLA Institute for Disease Control and Prevention	Peng Li et al
EPI_ISL_452358,EPI_ISL_452359,EPI_ISL_452361,EPI_ISL_452364,EPI_ISL_452360,EPI_ISL_452357,EPI_ISL_452362,EPI_ISL_452363,EPI_ISL_452327,EPI_ISL_452331,EPI_ISL_452329,EPI_ISL_452343,EPI_ISL_452344,EPI_ISL_452345,EPI_ISL_452346,EPI_ISL_452330,EPI_ISL_452337,EPI_ISL_452347,EPI_ISL_452349,EPI_ISL_452348,EPI_ISL_452350,EPI_ISL_452333,EPI_ISL_452352,EPI_ISL_452353,EPI_ISL_452354,EPI_ISL_452351,EPI_ISL_4…	Laboratory of Infectious Diseases Center of Beijing Ditan Hospital	Laboratory of Infectious Diseases Center of Beijing Ditan Hospital	Siyuan Yang et al
EPI_ISL_412386	Beijing Ditan Hospital, Capital Medical University	National Institute for Communicable Disease Control and Prevention, Chinese Center for Disease Control and Prevention	Xinmin Xu et al
EPI_ISL_450444	20 Dongda Street, Fengtai District, Beijing, Beijing 100071, China	Dept. OPA, Beijing Institute of Microbiology and Epidemiology	Zhang et al
EPI_ISL_850948,EPI_ISL_850946,EPI_ISL_850950,EPI_ISL_498692,EPI_ISL_498694,EPI_ISL_498693,EPI_ISL_498691,EPI_ISL_850949,EPI_ISL_850947,EPI_ISL_850951,EPI_ISL_469256	National Institute for Viral Disease Control and Prevention, China CDC	National Institute for Viral Disease Control and Prevention, China CDC	Xiang Zhao et al
EPI_ISL_469254	National Institute for Viral Disease Control and Prevention, China CDC	Institute of Viral Disease Control and Prevention, China CDC	Wenjie Tan et al
EPI_ISL_469255	National Institute for Viral Disease Control and Prevention, China CDC	Institute of Viral Disease Control and Prevention, China CDC	Xiang Zhao et al
EPI_ISL_1121993,EPI_ISL_1122015,EPI_ISL_1122016	Emergency department of COVID-19, Beijing Ditan Hospital	National Institute for Viral Disease Control and Prevention	Yang Song2* et al
EPI_ISL_1122017	Emergency department of COVID-19, Beijing Ditan Hospital, Capital Medical University, Beijing, China.	National Institute for Viral Disease Control and Prevention	Yang Song2* et al
EPI_ISL_408485,EPI_ISL_408481,EPI_ISL_408488,EPI_ISL_408486,EPI_ISL_408482,EPI_ISL_408483,EPI_ISL_408484,EPI_ISL_408480	National Institute for Viral Disease Control and Prevention, China CDC	National Institute for Viral Disease Control & Prevention, CCDC	Wenjie Tan et al
EPI_ISL_1259400,EPI_ISL_1260834,EPI_ISL_1260835,EPI_ISL_1260836	BSL-3 Lab, National Institute for Viral Disease Control and Prevention, Chinese Center for Disease Control and Prevention	BSL-3 Lab, National Institute for Viral Disease Control and Prevention, Chinese Center for Disease Control and Prevention	Peipei Liu et al
EPI_ISL_575330,EPI_ISL_575329	National Institute for Viral Disease Control and Prevention, China CDC	National Institute for Viral Disease Control and Prevention, China CDC	Rongbao Gao et al
EPI_ISL_411957	Key Laboratory of Human Diseases, Comparative Medicine, Institute of Laboratory Animal Science	Key Laboratory of Human Diseases, Comparative Medicine, Institute of Laboratory Animal Science	Linlin et al
EPI_ISL_424355,EPI_ISL_424356,EPI_ISL_424357,EPI_ISL_424358,EPI_ISL_424359,EPI_ISL_424360,EPI_ISL_529213,EPI_ISL_529214,EPI_ISL_529215,EPI_ISL_529216,EPI_ISL_529217	Beijing Institute of Microbiology and Epidemiology	Beijing Institute of Microbiology and Epidemiology	Fan et al
EPI_ISL_451948	The Republican Research and Practical Center for Epidemiology and Microbiology	Charite Universitatsmedizin Berlin, Institute of Virology	Victor M Corman et al
EPI_ISL_419692,EPI_ISL_419693	The Republican Research and Practical Center for Epidemiology and Microbiology	Charité Universitätsmedizin Berlin, Institute of Virology	Victor M Corman et al
EPI_ISL_860802,EPI_ISL_861456,EPI_ISL_860803,EPI_ISL_860804,EPI_ISL_861457,EPI_ISL_860805,EPI_ISL_860806,EPI_ISL_860807,EPI_ISL_860808,EPI_ISL_860809,EPI_ISL_860810,EPI_ISL_860811,EPI_ISL_860812,EPI_ISL_860813,EPI_ISL_860814,EPI_ISL_860815,EPI_ISL_860816,EPI_ISL_860817,EPI_ISL_861458,EPI_ISL_860797,EPI_ISL_860798,EPI_ISL_860800,EPI_ISL_860818,EPI_ISL_860799,EPI_ISL_860801	WHO/Minsk	Charité Universitätsmedizin Berlin, Institut für Virologie	Victor M Corman et al
EPI_ISL_1222766	Central Scientific Research Department, Gomel State Medical University,	Laboratory of Genomics and Bioinformatics of the Forest Research Institute of the NAS of Belarus	Stoma et al
EPI_ISL_754232,EPI_ISL_754235,EPI_ISL_754229,EPI_ISL_754230,EPI_ISL_754231,EPI_ISL_754233,EPI_ISL_754234	The Republican Research and Practical Center for Epidemiology and Microbiology (RRPCEM)	WHO National Influenza Centre Russian Federation	Elena Gasich et al
EPI_ISL_2467938	Laboratory for HIV and opportunistic infections diagnosis The Republican Research and Practical Center for Epidemiology and Microbiology (RRPCEM)	Laboratory for HIV and opportunistic infections diagnosis The Republican Research and Practical Center for Epidemiology and Microbiology (RRPCEM	Elena Gasich et al
EPI_ISL_420320,EPI_ISL_420338,EPI_ISL_420431,EPI_ISL_420326,EPI_ISL_420417,EPI_ISL_420350,EPI_ISL_420411,EPI_ISL_420406,EPI_ISL_420442,EPI_ISL_420323,EPI_ISL_420412,EPI_ISL_420438,EPI_ISL_420343,EPI_ISL_420354,EPI_ISL_420440,EPI_ISL_420368,EPI_ISL_420424,EPI_ISL_420335,EPI_ISL_420376,EPI_ISL_420435,EPI_ISL_420432,EPI_ISL_420407,EPI_ISL_420347,EPI_ISL_420362,EPI_ISL_420446,EPI_ISL_420397,EPI_ISL_4…	KU Leuven, Clinical and Epidemiological Virology	KU Leuven, Clinical and Epidemiological Virology	Joan Marti-Carreras et al
EPI_ISL_1909828,EPI_ISL_1909827,EPI_ISL_1909826,EPI_ISL_2376215,EPI_ISL_2376216,EPI_ISL_2376217,EPI_ISL_2376218,EPI_ISL_2322989,EPI_ISL_2322990,EPI_ISL_2322991,EPI_ISL_2439227,EPI_ISL_2439228,EPI_ISL_2439229,EPI_ISL_2439230,EPI_ISL_2439231,EPI_ISL_2439232,EPI_ISL_2645380	Heilig hart Lier	Imeda Hospital	Johan Frans et al
EPI_ISL_1909819,EPI_ISL_1909820,EPI_ISL_1909821,EPI_ISL_1909822,EPI_ISL_1909823,EPI_ISL_1909824,EPI_ISL_1708734,EPI_ISL_1708735,EPI_ISL_1708736,EPI_ISL_1708737,EPI_ISL_1708739,EPI_ISL_1708740,EPI_ISL_1708742,EPI_ISL_2365904,EPI_ISL_1708743,EPI_ISL_2376219,EPI_ISL_2376220,EPI_ISL_2376221,EPI_ISL_2376222,EPI_ISL_2376223,EPI_ISL_2376224,EPI_ISL_2376225,EPI_ISL_2376226,EPI_ISL_2376227,EPI_ISL_2376228…	Imeda Hospital	Imeda Hospital	Johan Frans et al
EPI_ISL_1464601,EPI_ISL_1464602,EPI_ISL_2365910,EPI_ISL_1464603,EPI_ISL_1464604,EPI_ISL_1464605,EPI_ISL_1464606,EPI_ISL_1464607,EPI_ISL_1464608,EPI_ISL_1464609,EPI_ISL_1464610,EPI_ISL_1464611,EPI_ISL_1464612,EPI_ISL_1464613,EPI_ISL_1464614,EPI_ISL_1464615,EPI_ISL_1464616,EPI_ISL_1464617,EPI_ISL_1464618,EPI_ISL_1464619,EPI_ISL_1690391,EPI_ISL_1525254,EPI_ISL_1690383,EPI_ISL_1525259,EPI_ISL_1525260…	Imeda Hospital	Imelda Hospital	Johan Frans et al
EPI_ISL_1013094,EPI_ISL_1013096,EPI_ISL_1013594,EPI_ISL_1013595,EPI_ISL_1013771,EPI_ISL_1169900,EPI_ISL_1169904,EPI_ISL_1173355,EPI_ISL_1173509,EPI_ISL_1173517,EPI_ISL_1173518,EPI_ISL_1173766,EPI_ISL_1173767,EPI_ISL_1173768,EPI_ISL_1176298,EPI_ISL_1176300,EPI_ISL_1176303,EPI_ISL_1169903,EPI_ISL_1169897,EPI_ISL_1169902,EPI_ISL_1169898,EPI_ISL_1169899,EPI_ISL_1169896,EPI_ISL_1169901,EPI_ISL_1373366…	Imelda Hospital	Imelda Hospital	Johan Frans et al
EPI_ISL_1012922	Somedi	Imelda Hospital	Johan Frans et al
EPI_ISL_2365911,EPI_ISL_2365912,EPI_ISL_1373364,EPI_ISL_1373369,EPI_ISL_1373363,EPI_ISL_1372564,EPI_ISL_1372565,EPI_ISL_1372566,EPI_ISL_1373362,EPI_ISL_1690382,EPI_ISL_1545266,EPI_ISL_1525252,EPI_ISL_1525253,EPI_ISL_1525255,EPI_ISL_1525256,EPI_ISL_1525257,EPI_ISL_1525258,EPI_ISL_1690385	Somedi laboratories	Imelda Hospital	Johan Frans et al
EPI_ISL_1200628,EPI_ISL_1200632,EPI_ISL_1200634,EPI_ISL_1200633,EPI_ISL_1200631,EPI_ISL_1200629,EPI_ISL_1200630,EPI_ISL_1220074,EPI_ISL_1220077,EPI_ISL_1220076,EPI_ISL_1220091,EPI_ISL_1220082,EPI_ISL_1220079,EPI_ISL_1220081,EPI_ISL_1220086,EPI_ISL_1255081,EPI_ISL_1220070,EPI_ISL_1220093,EPI_ISL_1220067,EPI_ISL_1220085,EPI_ISL_1220071,EPI_ISL_1220075,EPI_ISL_1220089,EPI_ISL_1220088,EPI_ISL_1220084…	Plateforme de testing Namuroise	Plateforme de testing Namuroise	et al
EPI_ISL_451935,EPI_ISL_1469959,EPI_ISL_452150,EPI_ISL_452151,EPI_ISL_452152	CUB Hopital Erasme Laboratoire d'Anatomie Pathologique	CUB Hopital Erasme Laboratoire d'Anatomie Pathologique	Prof. Isabelle Salmon et al
EPI_ISL_452142,EPI_ISL_452148,EPI_ISL_452140,EPI_ISL_452149	CUB Hopital Erasme Laboratoire d'Anatomie Pathologique	CUB Hopital Erasme Laboratoire d'Anatomie Pathologique	Isabelle Salmon et al
EPI_ISL_1909825,EPI_ISL_2158322,EPI_ISL_1708738,EPI_ISL_2322999,EPI_ISL_2323000,EPI_ISL_2323001,EPI_ISL_2323002,EPI_ISL_2323003,EPI_ISL_2323004,EPI_ISL_2323005,EPI_ISL_2439238,EPI_ISL_2439239,EPI_ISL_2439240,EPI_ISL_2439241,EPI_ISL_2439242,EPI_ISL_2645382,EPI_ISL_2645383	AZ Sint Maarten	Imeda Hospital	Johan Frans et al
EPI_ISL_830727,EPI_ISL_830728,EPI_ISL_830731,EPI_ISL_830730,EPI_ISL_830729,EPI_ISL_830733,EPI_ISL_830734,EPI_ISL_830732,EPI_ISL_1014698,EPI_ISL_830735,EPI_ISL_830740,EPI_ISL_830737,EPI_ISL_830736,EPI_ISL_830738,EPI_ISL_830739,EPI_ISL_930930,EPI_ISL_930962,EPI_ISL_930991,EPI_ISL_931012,EPI_ISL_931125,EPI_ISL_931131,EPI_ISL_931135,EPI_ISL_931278,EPI_ISL_931304,EPI_ISL_1273701,EPI_ISL_1273739,EPI_IS…	University Hospital Basel, Clinical Virology	University Hospital Basel, Clinical Bacteriology	Tim Roloff et al
EPI_ISL_1273469,EPI_ISL_1273470,EPI_ISL_1273471,EPI_ISL_1273472,EPI_ISL_1273675,EPI_ISL_1273473,EPI_ISL_1273474,EPI_ISL_931364,EPI_ISL_931239,EPI_ISL_1273464,EPI_ISL_931241,EPI_ISL_1273676,EPI_ISL_1273710,EPI_ISL_1273480,EPI_ISL_1273481,EPI_ISL_1273482,EPI_ISL_931366,EPI_ISL_1273483,EPI_ISL_1388986,EPI_ISL_1389121,EPI_ISL_931368,EPI_ISL_931369,EPI_ISL_1388985,EPI_ISL_1273485,EPI_ISL_1273486,EPI_I…	University Hospital Basel, Clinical Virology	University Hospital Basel, Clinical Bacteriology	Tim Roloff et al
EPI_ISL_871826,EPI_ISL_871831,EPI_ISL_871829,EPI_ISL_871830,EPI_ISL_871828,EPI_ISL_871827,EPI_ISL_871823,EPI_ISL_871824,EPI_ISL_871825,EPI_ISL_871821,EPI_ISL_871822,EPI_ISL_871820,EPI_ISL_871838,EPI_ISL_871832,EPI_ISL_871833,EPI_ISL_871839,EPI_ISL_871834,EPI_ISL_871835,EPI_ISL_871836,EPI_ISL_871837	Jessa	Jessa	Brigitte Maes et al
EPI_ISL_833149	Platform BIS UZA/UAntwerpen, University Hospital Antwerp, Edegem, Belgium	UAntwerp, Laboratory of Medical Microbiology, Campus Drie Eiken S6.26, Universiteitsplein 1, 2610, Wilrijk, Belgium	Basil Britto Xavier et al
EPI_ISL_462266,EPI_ISL_462175,EPI_ISL_462196,EPI_ISL_462258,EPI_ISL_462177,EPI_ISL_462189,EPI_ISL_464074,EPI_ISL_462216,EPI_ISL_462260,EPI_ISL_462174,EPI_ISL_462201,EPI_ISL_462213,EPI_ISL_462215,EPI_ISL_464065,EPI_ISL_462210,EPI_ISL_462199,EPI_ISL_462166,EPI_ISL_462188,EPI_ISL_462182,EPI_ISL_464070,EPI_ISL_462186,EPI_ISL_462223,EPI_ISL_462172,EPI_ISL_462194,EPI_ISL_462209,EPI_ISL_462204,EPI_ISL_4…	KU Leuven, Rega Institute, Clinical and Epidemiological Virology	KU Leuven, Rega Institute, Clinical and Epidemiological Virology	Tony Wawina-Bokalanga et al
EPI_ISL_935317,EPI_ISL_935318,EPI_ISL_935319,EPI_ISL_935320,EPI_ISL_935321,EPI_ISL_935322,EPI_ISL_935323,EPI_ISL_935324,EPI_ISL_935325,EPI_ISL_935326,EPI_ISL_935327,EPI_ISL_935328,EPI_ISL_935329,EPI_ISL_935330,EPI_ISL_935331,EPI_ISL_935332,EPI_ISL_935333,EPI_ISL_935334,EPI_ISL_935335,EPI_ISL_935336,EPI_ISL_935337,EPI_ISL_935338,EPI_ISL_935339,EPI_ISL_935340,EPI_ISL_935341,EPI_ISL_935342,EPI_ISL_9…	KU Leuven, Rega Institute, Clinical and Epidemiological Virology	KU Leuven, Rega Institute, Clinical and Epidemiological Virology	Tony Wawina-Bokalanga et al
EPI_ISL_1093225,EPI_ISL_1093226,EPI_ISL_1093227,EPI_ISL_1093228,EPI_ISL_1093229,EPI_ISL_1093230,EPI_ISL_1093231,EPI_ISL_1093232,EPI_ISL_1093233,EPI_ISL_1093234,EPI_ISL_1093235,EPI_ISL_1093236,EPI_ISL_1093237,EPI_ISL_1093238,EPI_ISL_1093239,EPI_ISL_1093240,EPI_ISL_1093241,EPI_ISL_1093242,EPI_ISL_1093243,EPI_ISL_1093244,EPI_ISL_1093245,EPI_ISL_1093246,EPI_ISL_1093247,EPI_ISL_1093248,EPI_ISL_1093249…	KU Leuven, Rega Institute, Clinical and Epidemiological Virology	KU Leuven, Rega Institute, Clinical and Epidemiological Virology	Tony Wawina-Bokalanga et al
EPI_ISL_1380798,EPI_ISL_1380799,EPI_ISL_1380800,EPI_ISL_1380801,EPI_ISL_1380802,EPI_ISL_1380803,EPI_ISL_1380804,EPI_ISL_1380805,EPI_ISL_1380806,EPI_ISL_1380807,EPI_ISL_1380808,EPI_ISL_1380809,EPI_ISL_1380810,EPI_ISL_1380811,EPI_ISL_1380812,EPI_ISL_1380813,EPI_ISL_1380814,EPI_ISL_1380815,EPI_ISL_1380816,EPI_ISL_1380817,EPI_ISL_1380818,EPI_ISL_1380819,EPI_ISL_1380820,EPI_ISL_1380821,EPI_ISL_1380822…	KU Leuven, Rega Institute, Clinical and Epidemiological Virology	KU Leuven, Rega Institute, Clinical and Epidemiological Virology	Tony Wawina-Bokalanga et al
EPI_ISL_2403882,EPI_ISL_2403883,EPI_ISL_2403884,EPI_ISL_2403885,EPI_ISL_2403886,EPI_ISL_2403887,EPI_ISL_2403888,EPI_ISL_2403889,EPI_ISL_2403890,EPI_ISL_2403891,EPI_ISL_2403892,EPI_ISL_2403893,EPI_ISL_2403894,EPI_ISL_2403895,EPI_ISL_2403896,EPI_ISL_2403897,EPI_ISL_2403898,EPI_ISL_2403899,EPI_ISL_2403900,EPI_ISL_2403901,EPI_ISL_2403902,EPI_ISL_2403903,EPI_ISL_2403904,EPI_ISL_2403905,EPI_ISL_2403906…	KU Leuven, Rega Institute, Clinical and Epidemiological Virology	KU Leuven, Rega Institute, Clinical and Epidemiological Virology	Tony Wawina-Bokalanga et al
EPI_ISL_2425343,EPI_ISL_2424779,EPI_ISL_2425260,EPI_ISL_2424897,EPI_ISL_2424780,EPI_ISL_2424826,EPI_ISL_2425003,EPI_ISL_2425185,EPI_ISL_2424451,EPI_ISL_2424907,EPI_ISL_2425229,EPI_ISL_2424999,EPI_ISL_2424601,EPI_ISL_2424781,EPI_ISL_2424602,EPI_ISL_2425028,EPI_ISL_2424782,EPI_ISL_2424603,EPI_ISL_2424938,EPI_ISL_2424604,EPI_ISL_2424759,EPI_ISL_2425157,EPI_ISL_2424748,EPI_ISL_2425300,EPI_ISL_2424605…	KU Leuven, Rega Institute, Clinical and Epidemiological Virology	KU Leuven, Rega Institute, Clinical and Epidemiological Virology	Tony Wawina-Bokalanga et al
EPI_ISL_1404401,EPI_ISL_1295946,EPI_ISL_1534709,EPI_ISL_1904338,EPI_ISL_1404402,EPI_ISL_1904300,EPI_ISL_1904339,EPI_ISL_1904340,EPI_ISL_1904301,EPI_ISL_1904341,EPI_ISL_1295947,EPI_ISL_1904342,EPI_ISL_1295969,EPI_ISL_1404403,EPI_ISL_1904302,EPI_ISL_1404404,EPI_ISL_1404405,EPI_ISL_1904343,EPI_ISL_1904344,EPI_ISL_1295948,EPI_ISL_1904345,EPI_ISL_1404406,EPI_ISL_1904346,EPI_ISL_1904303,EPI_ISL_1904304…	AZDelta	AZDelta	Geert Martens et al
EPI_ISL_2297970,EPI_ISL_1904409,EPI_ISL_2442204,EPI_ISL_1904563,EPI_ISL_2298061,EPI_ISL_2297980,EPI_ISL_2376298,EPI_ISL_2442046,EPI_ISL_2376299,EPI_ISL_2376300,EPI_ISL_2376301,EPI_ISL_2135914,EPI_ISL_2442205,EPI_ISL_2376302,EPI_ISL_1904564,EPI_ISL_2036131,EPI_ISL_1904372,EPI_ISL_2298052,EPI_ISL_2036132,EPI_ISL_2376303,EPI_ISL_2625734,EPI_ISL_2376304,EPI_ISL_2376305,EPI_ISL_2298066,EPI_ISL_2376306…	AZDelta	AZ Delta Medical Laboratories in Roeselare, Belgium	Geert Martens et al
EPI_ISL_2131842	AZ Delta Medical Laboratories in Roeselare, Belgium	AZ Delta Medical Laboratories in Roeselare, Belgium	Geert Martens et al
EPI_ISL_909963,EPI_ISL_891249,EPI_ISL_891250,EPI_ISL_909953,EPI_ISL_910011,EPI_ISL_910012,EPI_ISL_910013,EPI_ISL_910015	AZ Delta	AZ Delta	Geert Martens et al
EPI_ISL_909954	AZ Delta	AZ Delta	Geert Marten et al
EPI_ISL_1020171,EPI_ISL_1020172,EPI_ISL_1020173,EPI_ISL_1020174,EPI_ISL_1020207,EPI_ISL_1020285,EPI_ISL_1020286,EPI_ISL_1020287,EPI_ISL_1020289,EPI_ISL_1020290,EPI_ISL_1020291,EPI_ISL_1020292,EPI_ISL_1020293,EPI_ISL_981006,EPI_ISL_981370,EPI_ISL_981371,EPI_ISL_981373,EPI_ISL_1018110,EPI_ISL_1018112,EPI_ISL_1018114,EPI_ISL_1018116,EPI_ISL_981376,EPI_ISL_981378,EPI_ISL_981379,EPI_ISL_1020018,EPI_IS…	AZ Klina	AZ Klina	Dr. C. Vael et al
EPI_ISL_2652117,EPI_ISL_2566680,EPI_ISL_2652118,EPI_ISL_1403422,EPI_ISL_1403423,EPI_ISL_1403424,EPI_ISL_1403425,EPI_ISL_2566918,EPI_ISL_1403426,EPI_ISL_1403499,EPI_ISL_1403607,EPI_ISL_1403608,EPI_ISL_1403612,EPI_ISL_1599509,EPI_ISL_1403615,EPI_ISL_1403616,EPI_ISL_2131179,EPI_ISL_1599511,EPI_ISL_1403617,EPI_ISL_1403618,EPI_ISL_1403619,EPI_ISL_1824499,EPI_ISL_1403620,EPI_ISL_1403621,EPI_ISL_1403622…	AZ Klina	AZ Klina	Carl Vael - Lynsey Berckmans et al
EPI_ISL_1108017	AZ Klina	AZ Klina	Dr.C. Vael et al
EPI_ISL_1315578,EPI_ISL_1315579,EPI_ISL_1315581,EPI_ISL_1315605,EPI_ISL_1315607,EPI_ISL_1315608,EPI_ISL_1315610,EPI_ISL_1315611,EPI_ISL_1315612,EPI_ISL_1315613,EPI_ISL_1315615,EPI_ISL_1315616,EPI_ISL_1315618,EPI_ISL_1315619,EPI_ISL_1315621,EPI_ISL_1315622,EPI_ISL_1315624,EPI_ISL_1315625,EPI_ISL_1315629,EPI_ISL_1315630,EPI_ISL_1315631,EPI_ISL_1315632,EPI_ISL_1315633,EPI_ISL_1403384,EPI_ISL_1315637…	AZ Klina	AZ Klina	Carl Vael et al
EPI_ISL_1824418	AZ Klina	Augustijnslei 100 2930 Brasschaat	Carl Vael - Lynsey Berckmans et al
EPI_ISL_1403497,EPI_ISL_2434156	AZ Klina	AZ Klina	Carl Vael- Lynsey Berckmans et al
EPI_ISL_1599550	AZ Klina	AZ KLina	Carl Vael - Lynsey Berckmans et al
EPI_ISL_2566925	AZ Klina	AZ Klina	Carl Vael -Lynsey Berckmans et al
EPI_ISL_2357959,EPI_ISL_2322745,EPI_ISL_2322746,EPI_ISL_2322747,EPI_ISL_2322748,EPI_ISL_2322749,EPI_ISL_2322750,EPI_ISL_2322751,EPI_ISL_2462861,EPI_ISL_2462860,EPI_ISL_2462862,EPI_ISL_2462863,EPI_ISL_2462864,EPI_ISL_2462865,EPI_ISL_2462866,EPI_ISL_2462867,EPI_ISL_2462868,EPI_ISL_2462869,EPI_ISL_2462870,EPI_ISL_2462871	AZ Sint-Lucas Gent	AZ Sint-Lucas Gent	Jos Van Acker et al
EPI_ISL_2402534,EPI_ISL_1293353,EPI_ISL_1294358,EPI_ISL_1299239,EPI_ISL_2131268,EPI_ISL_1372425,EPI_ISL_1372420,EPI_ISL_1372417,EPI_ISL_1372416,EPI_ISL_1293355,EPI_ISL_1372424,EPI_ISL_1299227,EPI_ISL_1299238,EPI_ISL_1299228,EPI_ISL_1299229,EPI_ISL_1299230,EPI_ISL_1299231,EPI_ISL_1299232,EPI_ISL_1299233,EPI_ISL_1299234,EPI_ISL_1299235,EPI_ISL_1299236,EPI_ISL_1299237,EPI_ISL_1372421,EPI_ISL_1549134…	OLVZ Aalst	OLVZ Aalst	Astrid Holderbeke et al
EPI_ISL_1605311	AZ Sint Blasius	OLVZ Aalst	Astrid Holderbeke et al
EPI_ISL_1904873,EPI_ISL_1904874,EPI_ISL_1921892,EPI_ISL_1921893,EPI_ISL_1921894,EPI_ISL_1921895,EPI_ISL_1904862,EPI_ISL_1904863,EPI_ISL_2017485,EPI_ISL_1904864,EPI_ISL_1904865,EPI_ISL_1921896,EPI_ISL_1904866,EPI_ISL_1904867,EPI_ISL_1904868,EPI_ISL_1904869,EPI_ISL_2017486,EPI_ISL_2017487,EPI_ISL_2017488,EPI_ISL_1904870,EPI_ISL_2017489,EPI_ISL_1904871,EPI_ISL_1904872,EPI_ISL_2017490,EPI_ISL_2017491…	OLVZ Aalst	OLVZ Aalst	Anne Vankeerberghen et al
EPI_ISL_415159,EPI_ISL_415157,EPI_ISL_418806,EPI_ISL_418984,EPI_ISL_418987,EPI_ISL_418800,EPI_ISL_416470,EPI_ISL_416475,EPI_ISL_416471,EPI_ISL_418983,EPI_ISL_407976,EPI_ISL_418792,EPI_ISL_416468,EPI_ISL_418798,EPI_ISL_418982,EPI_ISL_418985,EPI_ISL_416467,EPI_ISL_416476,EPI_ISL_418795,EPI_ISL_415158,EPI_ISL_418986,EPI_ISL_418989,EPI_ISL_415156,EPI_ISL_416469,EPI_ISL_418793,EPI_ISL_416472,EPI_ISL_4…	KU Leuven, Clinical and Epidemiological Virology	KU Leuven, Clinical and Epidemiological Virology	Bert Vanmechelen et al
EPI_ISL_415154	KU Leuven, Clincal and Epidemiological Virology	KU Leuven, Clincal and Epidemiological Virology	Bert Vanmechelen et al
EPI_ISL_2383424,EPI_ISL_2383456,EPI_ISL_2383457,EPI_ISL_2383561,EPI_ISL_2383425,EPI_ISL_2383426,EPI_ISL_2402323,EPI_ISL_2426728,EPI_ISL_2450424,EPI_ISL_2450423,EPI_ISL_2450447,EPI_ISL_2450448,EPI_ISL_2383547,EPI_ISL_2383548,EPI_ISL_2383549,EPI_ISL_2383550,EPI_ISL_2383558,EPI_ISL_2402305,EPI_ISL_2402309,EPI_ISL_2383412,EPI_ISL_2383413,EPI_ISL_2383414,EPI_ISL_2383419,EPI_ISL_2383420,EPI_ISL_2383433…	US Air Force School of Aerospace Medicine	US Air Force School of Aerospace Medicine	Anthony Fries et al
EPI_ISL_1036815,EPI_ISL_1036833,EPI_ISL_1036824,EPI_ISL_1036812,EPI_ISL_1036809,EPI_ISL_1036834,EPI_ISL_1036835,EPI_ISL_1036810,EPI_ISL_1036823,EPI_ISL_1036817,EPI_ISL_1036836,EPI_ISL_1036822,EPI_ISL_1036826,EPI_ISL_1036837,EPI_ISL_1036811,EPI_ISL_1036816,EPI_ISL_1036827,EPI_ISL_1036828,EPI_ISL_1036838,EPI_ISL_1036839,EPI_ISL_1036818,EPI_ISL_1036829,EPI_ISL_1036820,EPI_ISL_1036840,EPI_ISL_1036830…	US Air Force School of Aerospace Medicine	US Air Force School of Aerospace Medicine	Anthony Fries et al
EPI_ISL_2100248,EPI_ISL_2293245,EPI_ISL_2323017,EPI_ISL_2293246,EPI_ISL_2293247,EPI_ISL_2293248,EPI_ISL_2293249,EPI_ISL_2501302,EPI_ISL_2501303,EPI_ISL_2501304,EPI_ISL_2501305,EPI_ISL_2501306,EPI_ISL_2501307	Heilig hart Lier	Imelda Ziekenhuis	Johan Frans et al
EPI_ISL_2100249,EPI_ISL_2293250	AZ Jan Portaels	Imelda Ziekenhuis	Johan Frans et al
EPI_ISL_2322992,EPI_ISL_2439233,EPI_ISL_2645381	AZ Jan Portaels	Imeda Hospital	Johan Frans et al
EPI_ISL_1252484,EPI_ISL_1265169,EPI_ISL_1252482,EPI_ISL_1252479,EPI_ISL_1252483,EPI_ISL_1252481,EPI_ISL_1252480	Imelda hospital	Imelda hospital Bonheiden	Johan Frans et al
EPI_ISL_1281680,EPI_ISL_1281682,EPI_ISL_1281686,EPI_ISL_1281688,EPI_ISL_1347150,EPI_ISL_1281690,EPI_ISL_1281692	Imelda hospital Bonheiden	Imelda hospital Bonheiden	Johan Frans et al
EPI_ISL_1176311,EPI_ISL_1176313,EPI_ISL_1176316,EPI_ISL_1176318,EPI_ISL_1176320	Heilig Hart Hospital	Imelda Hospital	Johan Frans et al
EPI_ISL_1265163	Heilig Hart Hospital Lier	Imelda Hospital	Johan Frans et al
EPI_ISL_1252474,EPI_ISL_1252475,EPI_ISL_1252476,EPI_ISL_1265166,EPI_ISL_1252477,EPI_ISL_1281693	Heilig hart Lier	Imelda hospital Bonheiden	Johan Frans et al
EPI_ISL_1265170,EPI_ISL_1265172,EPI_ISL_1252485	AZ Sint-Maarten	Imelda hospital Bonheiden	Johan Frans et al
EPI_ISL_1281683,EPI_ISL_1281685	Labo Somedi	Imelda hospital Bonheiden	Johan Frans et al
EPI_ISL_1373368	AZ Jan Portaels	Imelda Hospital	Johan Frans et al
EPI_ISL_1708741	Somedi	Imeda Hospital	Johan Frans et al
EPI_ISL_2100250,EPI_ISL_2100251,EPI_ISL_2138719,EPI_ISL_2100258,EPI_ISL_2501308	Somedi laboratories	Imelda Ziekenhuis	Johan Frans et al
EPI_ISL_2100252,EPI_ISL_2100253,EPI_ISL_2138720,EPI_ISL_2100254,EPI_ISL_2100255,EPI_ISL_2100256,EPI_ISL_2100257,EPI_ISL_2138721,EPI_ISL_2100259,EPI_ISL_2138722,EPI_ISL_2293251,EPI_ISL_2293252,EPI_ISL_2293253,EPI_ISL_2293254,EPI_ISL_2293255,EPI_ISL_2293256,EPI_ISL_2501309	Imelda Ziekenhuis	Imelda Ziekenhuis	Johan Frans et al
EPI_ISL_2322993,EPI_ISL_2322994,EPI_ISL_2439234,EPI_ISL_2439235	Somedi laboratories	Imeda Hospital	Johan Frans et al
EPI_ISL_2293257,EPI_ISL_2293258,EPI_ISL_2293259,EPI_ISL_2293260,EPI_ISL_2293261,EPI_ISL_2293262,EPI_ISL_2293263,EPI_ISL_2293264,EPI_ISL_2323018,EPI_ISL_2323019,EPI_ISL_2293265,EPI_ISL_2501310	AZ Sint Maarten	Imelda Ziekenhuis	Johan Frans et al
EPI_ISL_2196366,EPI_ISL_2193218,EPI_ISL_2227746,EPI_ISL_2227745,EPI_ISL_2227747,EPI_ISL_2227748	Microbiology Department - University Hospital Brussel	Microbiology Department - University Hospital Brussel	Oriane Soetens et al
EPI_ISL_1118925,EPI_ISL_1159884,EPI_ISL_1153690,EPI_ISL_1154225,EPI_ISL_1156880,EPI_ISL_1157548,EPI_ISL_1158031,EPI_ISL_1150288,EPI_ISL_1162762,EPI_ISL_1163162,EPI_ISL_1164598,EPI_ISL_1164597,EPI_ISL_1163531,EPI_ISL_1164596,EPI_ISL_1164599,EPI_ISL_1154443,EPI_ISL_1155742,EPI_ISL_1151457,EPI_ISL_1152258,EPI_ISL_1164752,EPI_ISL_1164655,EPI_ISL_1164625,EPI_ISL_1164601,EPI_ISL_1164600,EPI_ISL_1437057…	Plateforme de testing Namuroise	Plateforme de testing Namuroise	Otto Gaetan et al
EPI_ISL_1647866,EPI_ISL_1657211,EPI_ISL_1657212,EPI_ISL_1647865,EPI_ISL_1647864,EPI_ISL_1647868,EPI_ISL_1657210,EPI_ISL_1657193,EPI_ISL_1657191,EPI_ISL_1657196,EPI_ISL_1657194,EPI_ISL_1657195,EPI_ISL_1657197,EPI_ISL_1657198,EPI_ISL_1657199,EPI_ISL_1657200,EPI_ISL_1657201,EPI_ISL_1657203,EPI_ISL_1657202,EPI_ISL_1657208,EPI_ISL_1657206,EPI_ISL_1657207,EPI_ISL_1657209,EPI_ISL_1657204,EPI_ISL_1647867…	Plateforme Clinique de testing Namuroise	Plateforme Clinique de testing Namuroise	P. Rouze et al
EPI_ISL_1192384,EPI_ISL_1192387,EPI_ISL_1192385,EPI_ISL_1192386,EPI_ISL_1192388,EPI_ISL_1752584,EPI_ISL_1752573,EPI_ISL_1752575,EPI_ISL_1752571,EPI_ISL_1752581,EPI_ISL_1752577,EPI_ISL_1752582,EPI_ISL_1752585,EPI_ISL_1752579,EPI_ISL_1752572,EPI_ISL_1752574,EPI_ISL_1752578,EPI_ISL_1752576,EPI_ISL_1752580,EPI_ISL_1752583,EPI_ISL_1752586	Plateforme de testing namuroise	Plateforme de testing Namuroise	Céline Maschietto et al
EPI_ISL_1194612,EPI_ISL_1191055,EPI_ISL_1194604,EPI_ISL_1194603,EPI_ISL_1194611,EPI_ISL_1194607,EPI_ISL_1194609,EPI_ISL_1194606,EPI_ISL_1191054,EPI_ISL_1194610,EPI_ISL_1194608,EPI_ISL_1191063,EPI_ISL_1194605,EPI_ISL_1191056,EPI_ISL_1191064,EPI_ISL_1191065,EPI_ISL_1191066,EPI_ISL_1191057,EPI_ISL_1191060,EPI_ISL_1191058,EPI_ISL_1191059,EPI_ISL_1191061,EPI_ISL_1191062,EPI_ISL_1191067,EPI_ISL_1191068…	Plateforme de testing Namuroise	Plateforme de testing Namuroise	Céline Maschietto et al
EPI_ISL_1190738	Laboratoire de biologie moléculaire - Plateforme Clinique	Laboratoire de biologie moléculaire - Plateforme Clinique	Rouze Pauline et al
EPI_ISL_1158032	Saint-Luc Bouge	Plateforme de testing Namuroise	Otto Gaetan et al
EPI_ISL_1158547,EPI_ISL_1158548,EPI_ISL_1158579,EPI_ISL_1158580,EPI_ISL_1158928,EPI_ISL_1159107,EPI_ISL_1159129,EPI_ISL_1159130,EPI_ISL_1159232,EPI_ISL_1159231,EPI_ISL_1159229,EPI_ISL_1159126	Laboratoire Vivalia - Cliniques St-Joseph	Plateforme de testing Namuroise	Maschietto Céline et al
EPI_ISL_1159069	Laboratoire Vivalia - Cliniques St-Joseph	Plateforme de testing Namuroise	Technologue et al
EPI_ISL_1158578	Laboratoire Vivalia -Cliniques St-Joseph	Plateforme de testing Namuroise	Maschietto Céline et al
EPI_ISL_1255079,EPI_ISL_1255065,EPI_ISL_1437690,EPI_ISL_1438441,EPI_ISL_1437736,EPI_ISL_1437734,EPI_ISL_1437694,EPI_ISL_1437729,EPI_ISL_1437698,EPI_ISL_1437718,EPI_ISL_1437696,EPI_ISL_1437692,EPI_ISL_1437713,EPI_ISL_1437720,EPI_ISL_1436874,EPI_ISL_1436833,EPI_ISL_1436835,EPI_ISL_1436831,EPI_ISL_1436838,EPI_ISL_1436876,EPI_ISL_1436848,EPI_ISL_1436870,EPI_ISL_1436872,EPI_ISL_1436861,EPI_ISL_1436866…	Arlon	Plateforme de testing Namuroise	et al
EPI_ISL_1192372,EPI_ISL_1192373,EPI_ISL_1192374,EPI_ISL_1192375,EPI_ISL_1192376,EPI_ISL_1192377,EPI_ISL_1192378,EPI_ISL_1192379,EPI_ISL_1192380,EPI_ISL_1192381,EPI_ISL_1192382,EPI_ISL_1192383	arlon	Plateforme de testing Namuroise	Céline Maschietto et al
EPI_ISL_1255077,EPI_ISL_1255063,EPI_ISL_1255060,EPI_ISL_1255064,EPI_ISL_1255067,EPI_ISL_1255069,EPI_ISL_1255074,EPI_ISL_1255061,EPI_ISL_1255070,EPI_ISL_1255072,EPI_ISL_1255075,EPI_ISL_1255076,EPI_ISL_1255062,EPI_ISL_1255066,EPI_ISL_1255068,EPI_ISL_1255071,EPI_ISL_1255073,EPI_ISL_1528161,EPI_ISL_1439484,EPI_ISL_1439446,EPI_ISL_1439472,EPI_ISL_1439482,EPI_ISL_1439437,EPI_ISL_1439441,EPI_ISL_1439470…	Marche en Famenne	Plateforme de testing Namuroise	et al
EPI_ISL_1437041	Arlon	Plateforme de testing Namuroise	Otto Gaetan et al
EPI_ISL_1557226,EPI_ISL_1557227,EPI_ISL_1557235,EPI_ISL_1557238,EPI_ISL_1557232,EPI_ISL_1557237,EPI_ISL_1557228,EPI_ISL_1557233,EPI_ISL_1557225,EPI_ISL_1557224,EPI_ISL_1557242,EPI_ISL_1557246,EPI_ISL_1557230,EPI_ISL_1557240,EPI_ISL_1557231,EPI_ISL_1557239,EPI_ISL_1557229,EPI_ISL_1557243,EPI_ISL_1557245,EPI_ISL_1557244,EPI_ISL_1557236,EPI_ISL_1557234,EPI_ISL_1557241,EPI_ISL_1559612,EPI_ISL_1559614…	Marche en Famenne	Plateforme de testing Namuroise	Céline Maschietto et al
EPI_ISL_1436900,EPI_ISL_1436851,EPI_ISL_1436850,EPI_ISL_1436859,EPI_ISL_1436857,EPI_ISL_1436855,EPI_ISL_1436902,EPI_ISL_1436853	Libramont	Plateforme de testing Namuroise	et al
EPI_ISL_1559598,EPI_ISL_1559599,EPI_ISL_1559592,EPI_ISL_1559593,EPI_ISL_1559594,EPI_ISL_1559597,EPI_ISL_1559600,EPI_ISL_1559603,EPI_ISL_1559602,EPI_ISL_1559610,EPI_ISL_1559601,EPI_ISL_1559595,EPI_ISL_1559606,EPI_ISL_1559611,EPI_ISL_1559608,EPI_ISL_1559596,EPI_ISL_1559607,EPI_ISL_1559604,EPI_ISL_1559609,EPI_ISL_1656790,EPI_ISL_1656803,EPI_ISL_1656791,EPI_ISL_1656804,EPI_ISL_1656805,EPI_ISL_1656796…	Arlon	Plateforme de testing Namuroise	Céline Maschietto et al
EPI_ISL_1620788,EPI_ISL_1620769,EPI_ISL_1620775,EPI_ISL_1620786,EPI_ISL_1620793,EPI_ISL_1620800,EPI_ISL_1620795,EPI_ISL_1620770,EPI_ISL_1620776,EPI_ISL_1620787,EPI_ISL_1620794,EPI_ISL_1620801	Libramont	Plateforme de testing Namuroise	Céline Maschietto et al
EPI_ISL_1839887	Plateforme de testing namuroise	Plateforme de testing namuroise	Céline Maschietto et al
EPI_ISL_1993650,EPI_ISL_1993654,EPI_ISL_1993655,EPI_ISL_1993657,EPI_ISL_1993651,EPI_ISL_1993658,EPI_ISL_1993652,EPI_ISL_1993653,EPI_ISL_1993656,EPI_ISL_2193773,EPI_ISL_1993665,EPI_ISL_1993666,EPI_ISL_1993664,EPI_ISL_1993663,EPI_ISL_1993667,EPI_ISL_1993660,EPI_ISL_1993659,EPI_ISL_2193772,EPI_ISL_1993662,EPI_ISL_1993661,EPI_ISL_2179277,EPI_ISL_1993672,EPI_ISL_1993678,EPI_ISL_1993677,EPI_ISL_1993670…	Plateforme de testing Namuroise	Plateforme de testing Namuroise	Lesly Nyinkeu Kemamen et al
EPI_ISL_2015279,EPI_ISL_2015287,EPI_ISL_2015277,EPI_ISL_2015280,EPI_ISL_2015274,EPI_ISL_2015285,EPI_ISL_2015286,EPI_ISL_2015288,EPI_ISL_2226160,EPI_ISL_2226161,EPI_ISL_2226162,EPI_ISL_2226163,EPI_ISL_2226164,EPI_ISL_2285200,EPI_ISL_2285201,EPI_ISL_2285202,EPI_ISL_2346283,EPI_ISL_2346284,EPI_ISL_2346285,EPI_ISL_2521708,EPI_ISL_2521712	Marche en Famenne	Plateforme de testing Namuroise	Lesly Nyinkeu Kemamen et al
EPI_ISL_2015281,EPI_ISL_2015289,EPI_ISL_2015290,EPI_ISL_2521701,EPI_ISL_2521691,EPI_ISL_2521700,EPI_ISL_2521703,EPI_ISL_2521709,EPI_ISL_2521713,EPI_ISL_2521706,EPI_ISL_2521692	Libramont	Plateforme de testing Namuroise	Lesly Nyinkeu Kemamen et al
EPI_ISL_2037424,EPI_ISL_2037427,EPI_ISL_2037428,EPI_ISL_2037429,EPI_ISL_2037430,EPI_ISL_2037431,EPI_ISL_2037425,EPI_ISL_2193770,EPI_ISL_2037426,EPI_ISL_2193771,EPI_ISL_2285799,EPI_ISL_2285801,EPI_ISL_2285804,EPI_ISL_2285805,EPI_ISL_2382268,EPI_ISL_2382272,EPI_ISL_2285807,EPI_ISL_2285800,EPI_ISL_2285802,EPI_ISL_2285803,EPI_ISL_2285806,EPI_ISL_2285808,EPI_ISL_2382275,EPI_ISL_2285809,EPI_ISL_2285810…	Arlon	Plateforme de testing Namuroise	Lesly Nyinkeu Kemamen et al
EPI_ISL_2544739,EPI_ISL_2544721,EPI_ISL_2544717,EPI_ISL_2600920,EPI_ISL_2600925,EPI_ISL_2544716,EPI_ISL_2600939,EPI_ISL_2600934,EPI_ISL_2600927,EPI_ISL_2600937,EPI_ISL_2600941,EPI_ISL_2600930,EPI_ISL_2600946,EPI_ISL_2600938,EPI_ISL_2600943,EPI_ISL_2600948,EPI_ISL_2600926,EPI_ISL_2600935,EPI_ISL_2600923,EPI_ISL_2600932,EPI_ISL_2544738,EPI_ISL_2544733,EPI_ISL_2544741,EPI_ISL_2600944,EPI_ISL_2600929…	Plateforme de testing Namuroise	Plateforme de testing Namuroise	Nicolas GILLIARD et al
EPI_ISL_2521962,EPI_ISL_2544679,EPI_ISL_2521967,EPI_ISL_2521978,EPI_ISL_2521963,EPI_ISL_2521974,EPI_ISL_2521976,EPI_ISL_2521966,EPI_ISL_2521970,EPI_ISL_2521973,EPI_ISL_2521979,EPI_ISL_2521975,EPI_ISL_2521961,EPI_ISL_2521964,EPI_ISL_2521971,EPI_ISL_2521969,EPI_ISL_2521965,EPI_ISL_2521968,EPI_ISL_2521960,EPI_ISL_2521972,EPI_ISL_2521977,EPI_ISL_2532762,EPI_ISL_2532756,EPI_ISL_2532759,EPI_ISL_2532766…	Plateforme de testing Namuroise	Plateforme de testing Namuroise	Nicolas Gilliard et al
EPI_ISL_2544715,EPI_ISL_2544720,EPI_ISL_2544730,EPI_ISL_2544726,EPI_ISL_2544734,EPI_ISL_2544735,EPI_ISL_2544724,EPI_ISL_2544718,EPI_ISL_2544722,EPI_ISL_2544727,EPI_ISL_2544731,EPI_ISL_2544736,EPI_ISL_2544740,EPI_ISL_2544728,EPI_ISL_2544719,EPI_ISL_2544723,EPI_ISL_2544729,EPI_ISL_2544732,EPI_ISL_2544737	Arlon	Plateforme de testing Namuroise	Nicolas GILLIARD et al
EPI_ISL_2532765	Marche en Famenne	Plateforme de testing Namuroise	Nicolas Gilliard et al
EPI_ISL_2600942,EPI_ISL_2600947,EPI_ISL_2600921	Marche en Famenne	Plateforme de testing Namuroise	Nicolas GILLIARD et al
EPI_ISL_2380049	Drive in Ohain	Plateforme Fédérale COVID ULB-IBC	R. De Mendonça et al
EPI_ISL_417422,EPI_ISL_417428,EPI_ISL_417424,EPI_ISL_417429,EPI_ISL_417430,EPI_ISL_417426,EPI_ISL_417425,EPI_ISL_417427	KU Leuven, Clinical and Epidemiological Virology	KU Leuven, Clinical and Epidemiological Virology	Joan Marti-Carerras et al
EPI_ISL_965146	Institut de Pathologie et Genetique	Institut de Pathologie et Genetique	Pascale Hilbert et al
EPI_ISL_965141,EPI_ISL_965144	Institut de Pathologie et Génétique	Institut de Pathologie et Génétique	Pascale Hilbert et al
EPI_ISL_1007746,EPI_ISL_1013584,EPI_ISL_1013585,EPI_ISL_1013586,EPI_ISL_1013587,EPI_ISL_1013588,EPI_ISL_1013589,EPI_ISL_1013590,EPI_ISL_1013591,EPI_ISL_1013592,EPI_ISL_1013593	Centre Hospitalier de Wallonie picarde (CHwapi)	Institut de Pathologie et Génétique (IPG)	Pascale Hilbert et al
EPI_ISL_1007810	Centre Hospitalier de Wallonie picarde (CHwapi)	Institut de Pathologie et Génétique (IPG)	Hilbert Pascale et al
EPI_ISL_1007860	Centre Hospitalier de Wallonie picarde (CHwapi)	Institut de Pathologie et Génétique (IPG)	Jérémie Gras et al
EPI_ISL_1443187,EPI_ISL_1443188,EPI_ISL_1443189,EPI_ISL_1443191,EPI_ISL_1443192,EPI_ISL_1443193,EPI_ISL_1443194,EPI_ISL_1443195,EPI_ISL_1448527,EPI_ISL_1448528,EPI_ISL_1451467,EPI_ISL_1451470,EPI_ISL_1451473,EPI_ISL_1451476,EPI_ISL_1451479,EPI_ISL_1451482,EPI_ISL_1451485,EPI_ISL_1451488,EPI_ISL_1451491,EPI_ISL_1451494,EPI_ISL_1454688,EPI_ISL_1545445,EPI_ISL_1545446,EPI_ISL_1545447,EPI_ISL_1545448…	CHWAPI - SITE NOTRE DAME	Institut de Pathologie et Genetique (IPG)	Pascale Hilbert et al
EPI_ISL_1443190,EPI_ISL_1545642,EPI_ISL_1655956,EPI_ISL_1655957,EPI_ISL_2107986,EPI_ISL_2107992,EPI_ISL_2107993,EPI_ISL_2227755,EPI_ISL_2450162	Cabinet Priv<U+00E9>	Institut de Pathologie et Genetique (IPG)	Pascale Hilbert et al
EPI_ISL_1079689,EPI_ISL_1079690,EPI_ISL_1081842,EPI_ISL_1079692,EPI_ISL_1079693,EPI_ISL_1079695,EPI_ISL_1079696,EPI_ISL_1079697,EPI_ISL_1079699,EPI_ISL_1079700,EPI_ISL_1079701,EPI_ISL_1079703	Centre Hospitalier de Wallonie Picarde (CHWaPi)	Institut de Pathologie et Génétique (IPG)	Pascale Hilbert et al
EPI_ISL_1797438,EPI_ISL_1797439,EPI_ISL_1797440,EPI_ISL_1797441,EPI_ISL_1797442,EPI_ISL_1797443,EPI_ISL_1797444,EPI_ISL_1797445,EPI_ISL_1797446,EPI_ISL_1797447,EPI_ISL_1797459,EPI_ISL_1915585,EPI_ISL_1915586,EPI_ISL_1915587,EPI_ISL_1915588,EPI_ISL_1915589,EPI_ISL_1915590,EPI_ISL_1915591,EPI_ISL_1915593,EPI_ISL_1915594,EPI_ISL_1970689,EPI_ISL_1970690,EPI_ISL_1970693,EPI_ISL_2227760	CLINIQUE N-D DE GRACE	Institut de Pathologie et Genetique (IPG)	Pascale Hilbert et al
EPI_ISL_1915592,EPI_ISL_1915595,EPI_ISL_1915596,EPI_ISL_1915597,EPI_ISL_1915598,EPI_ISL_1915599,EPI_ISL_1915600,EPI_ISL_1915601,EPI_ISL_1915602,EPI_ISL_1915603,EPI_ISL_1970687,EPI_ISL_1970688,EPI_ISL_2227768,EPI_ISL_2227769,EPI_ISL_2227770,EPI_ISL_2227771,EPI_ISL_2450176,EPI_ISL_2450173,EPI_ISL_2450175,EPI_ISL_2450174,EPI_ISL_2450172,EPI_ISL_2450171,EPI_ISL_2450170,EPI_ISL_2450169,EPI_ISL_2450168	GHDC - SITE ST JOSEPH	Institut de Pathologie et Genetique (IPG)	Pascale Hilbert et al
EPI_ISL_1191728,EPI_ISL_1201554,EPI_ISL_1201555,EPI_ISL_1191729,EPI_ISL_1191730,EPI_ISL_1191731,EPI_ISL_1191732,EPI_ISL_1191733,EPI_ISL_1191734,EPI_ISL_1201556,EPI_ISL_1191735,EPI_ISL_1201557,EPI_ISL_1219011,EPI_ISL_1219012,EPI_ISL_1219013,EPI_ISL_1219014,EPI_ISL_1229169,EPI_ISL_1229170,EPI_ISL_1219015,EPI_ISL_1219016,EPI_ISL_1219017,EPI_ISL_1219018,EPI_ISL_1219019,EPI_ISL_1219020	CHWAPI - SITE NOTRE DAME	Institut de Pathologie et Génétique (IPG)	Pascale Hilbert et al
EPI_ISL_2000861,EPI_ISL_2000862,EPI_ISL_1970706,EPI_ISL_1299249,EPI_ISL_1299250,EPI_ISL_1299254	Cabinet Privé	Institut de Pathologie et Genetique (IPG)	Pascale Hilbert et al
EPI_ISL_1362993,EPI_ISL_1403088	Institut de Pathologie et Genetique (IPG)	Institut de Pathologie et Genetique (IPG)	Pascale Hilbert et al
EPI_ISL_582127,EPI_ISL_582128,EPI_ISL_582129,EPI_ISL_582130,EPI_ISL_582131,EPI_ISL_582132	Antwerp University Hospital	Institute of Tropical Medicine	Philippe Selhorst et al
EPI_ISL_450724,EPI_ISL_434376,EPI_ISL_434372,EPI_ISL_450725,EPI_ISL_450726,EPI_ISL_434373,EPI_ISL_450727,EPI_ISL_434375,EPI_ISL_450728,EPI_ISL_450729,EPI_ISL_450730,EPI_ISL_434366,EPI_ISL_450731,EPI_ISL_434368,EPI_ISL_434371,EPI_ISL_450732,EPI_ISL_434369,EPI_ISL_434379,EPI_ISL_434380,EPI_ISL_434370,EPI_ISL_450733,EPI_ISL_450734,EPI_ISL_434367,EPI_ISL_434382,EPI_ISL_450735,EPI_ISL_434374,EPI_ISL_4…	Hospital AZ Rivierenland	Institute of Tropical Medicine	Philippe Selhorst et al
EPI_ISL_487433,EPI_ISL_487434,EPI_ISL_487435,EPI_ISL_487432,EPI_ISL_487436,EPI_ISL_649154,EPI_ISL_1591101,EPI_ISL_1591102,EPI_ISL_1591103,EPI_ISL_1591104	Queen Astrid Military Hospital	Institute of Tropical Medicine	Philippe Selhorst et al
EPI_ISL_418270	KU Leuven, Clinical and Epidemiological Virology	KU Leuven, Clinical and Epidemiological Virology	Tony Wawina et al
EPI_ISL_418988	Institute information KU Leuven, Clinical and Epidemiological Virology	Institute information KU Leuven, Clinical and Epidemiological Virology	Bert Vanmechelen et al
EPI_ISL_1416683,EPI_ISL_1416684,EPI_ISL_1416688,EPI_ISL_1416689,EPI_ISL_1416690,EPI_ISL_1416691,EPI_ISL_1416692,EPI_ISL_1416693,EPI_ISL_1416694,EPI_ISL_1416695,EPI_ISL_1416696,EPI_ISL_1416697,EPI_ISL_1416698,EPI_ISL_1416699,EPI_ISL_1416700,EPI_ISL_1416701,EPI_ISL_1416702,EPI_ISL_1416703,EPI_ISL_1416704,EPI_ISL_1416705,EPI_ISL_1416706,EPI_ISL_1416707,EPI_ISL_1416708,EPI_ISL_1416709,EPI_ISL_1416710…	Jessa	Jessa	Cruys et al. on behalf of the Jessa_cmdLab et al
EPI_ISL_1416685,EPI_ISL_1416686,EPI_ISL_1416687	STZ	Jessa	Cruys et al. on behalf of the Jessa_cmdLab et al
EPI_ISL_949254,EPI_ISL_995537,EPI_ISL_949255,EPI_ISL_995538,EPI_ISL_995539,EPI_ISL_948973,EPI_ISL_948975,EPI_ISL_948978,EPI_ISL_948981,EPI_ISL_948984,EPI_ISL_949070,EPI_ISL_949071,EPI_ISL_949072,EPI_ISL_949073,EPI_ISL_949074,EPI_ISL_949075,EPI_ISL_949076,EPI_ISL_949077,EPI_ISL_949078,EPI_ISL_949082,EPI_ISL_949126,EPI_ISL_949083,EPI_ISL_949084,EPI_ISL_949086,EPI_ISL_949087,EPI_ISL_949127,EPI_ISL_9…	Jessa	Jessa	Jessa_cmdLab et al
EPI_ISL_949079,EPI_ISL_949080,EPI_ISL_949081,EPI_ISL_940573,EPI_ISL_940574,EPI_ISL_940575	AZT	Jessa	Jessa_cmdLab et al
EPI_ISL_1041970,EPI_ISL_1041974	SFZ	Jessa	Cruys et al. on behalf of the Jessa_cmdLab et al
EPI_ISL_1607995,EPI_ISL_1138888	AZV	Jessa	Cruys et al. on behalf of the Jessa_cmdLab et al
EPI_ISL_2007204,EPI_ISL_2007210,EPI_ISL_2007214,EPI_ISL_2007262,EPI_ISL_2031673,EPI_ISL_2007212,EPI_ISL_2007292,EPI_ISL_2007291,EPI_ISL_2007215,EPI_ISL_2007300,EPI_ISL_2007216,EPI_ISL_2007217,EPI_ISL_2007207,EPI_ISL_2031674,EPI_ISL_2031675,EPI_ISL_2031676,EPI_ISL_2031677,EPI_ISL_2031678,EPI_ISL_2031679,EPI_ISL_2031680,EPI_ISL_2031681,EPI_ISL_2322379,EPI_ISL_2322363,EPI_ISL_2322347,EPI_ISL_2322364…	Jessa	Jessa	Berden et al. on behalf of the Jessa_cmdLab et al
EPI_ISL_2095714,EPI_ISL_2095731,EPI_ISL_2095732,EPI_ISL_2095713,EPI_ISL_2095733,EPI_ISL_2095703,EPI_ISL_2095715,EPI_ISL_2095716,EPI_ISL_2095707,EPI_ISL_2095705,EPI_ISL_2095710,EPI_ISL_2095717,EPI_ISL_2095734,EPI_ISL_2095735,EPI_ISL_2095737,EPI_ISL_2095718,EPI_ISL_2095719,EPI_ISL_2095708,EPI_ISL_2095720,EPI_ISL_2095721,EPI_ISL_2095722,EPI_ISL_2095704,EPI_ISL_2095706,EPI_ISL_2095750,EPI_ISL_2095749…	jessa	Jessa	Berden et al. on behalf of the Jessa_cmdLab et al
EPI_ISL_2095712,EPI_ISL_2095736,EPI_ISL_2140211,EPI_ISL_2140192,EPI_ISL_2140204,EPI_ISL_2140193,EPI_ISL_2140194,EPI_ISL_2140195,EPI_ISL_2140196,EPI_ISL_2140197,EPI_ISL_2140190,EPI_ISL_2140205,EPI_ISL_2140206,EPI_ISL_2322378,EPI_ISL_2322360,EPI_ISL_2322358,EPI_ISL_2322361,EPI_ISL_2322350,EPI_ISL_2322362,EPI_ISL_2422366,EPI_ISL_2422367,EPI_ISL_2422368,EPI_ISL_2422369,EPI_ISL_2601972,EPI_ISL_2601952…	LKO	Jessa	Berden et al. on behalf of the Jessa_cmdLab et al
EPI_ISL_2179306,EPI_ISL_2179308,EPI_ISL_2179294,EPI_ISL_2179295,EPI_ISL_2179307,EPI_ISL_2179282,EPI_ISL_2179298,EPI_ISL_2179279,EPI_ISL_2179280,EPI_ISL_2179297,EPI_ISL_2179310,EPI_ISL_2179300,EPI_ISL_2179302,EPI_ISL_2179296,EPI_ISL_2179305,EPI_ISL_2179287,EPI_ISL_2179299,EPI_ISL_2179303,EPI_ISL_2179289,EPI_ISL_2179288,EPI_ISL_2179293,EPI_ISL_2179291,EPI_ISL_2179311,EPI_ISL_2179290,EPI_ISL_2179292…	Jessa	Jessa	Raymaekers et al. on behalf of the Jessa_cmdLab et al
EPI_ISL_2179283,EPI_ISL_2179284,EPI_ISL_2179301,EPI_ISL_2179309,EPI_ISL_2179285,EPI_ISL_2179286,EPI_ISL_2179281	LKO	Jessa	Raymaekers et al. on behalf of the Jessa_cmdLab et al
EPI_ISL_2382900,EPI_ISL_2382901,EPI_ISL_2382873,EPI_ISL_2382902,EPI_ISL_2382893,EPI_ISL_2382874,EPI_ISL_2382897,EPI_ISL_2382898,EPI_ISL_2382899,EPI_ISL_2382877,EPI_ISL_2382906,EPI_ISL_2382908,EPI_ISL_2382909,EPI_ISL_2382904,EPI_ISL_2382905,EPI_ISL_2382911,EPI_ISL_2382912,EPI_ISL_2382907,EPI_ISL_2382914,EPI_ISL_2382910,EPI_ISL_2382903,EPI_ISL_2382913	Jessa	Jessa	Raymaekers et al. on behalf of Jessa_cmdLab et al
EPI_ISL_2382894,EPI_ISL_2382895,EPI_ISL_2382896,EPI_ISL_2382875,EPI_ISL_2382876	LKO	Jessa	Raymaekers et al. on behalf of Jessa_cmdLab et al
EPI_ISL_2382878,EPI_ISL_2382879,EPI_ISL_2382880,EPI_ISL_2382881,EPI_ISL_2382882,EPI_ISL_2382883,EPI_ISL_2382884,EPI_ISL_2382885,EPI_ISL_2382886,EPI_ISL_2382887,EPI_ISL_2382888,EPI_ISL_2382889,EPI_ISL_2382890,EPI_ISL_2382891,EPI_ISL_2382892	ZOL	Jessa	Raymaekers et al. on behalf of Jessa_cmdLab et al
EPI_ISL_2422373,EPI_ISL_2422374,EPI_ISL_2422375,EPI_ISL_2422376,EPI_ISL_2422377,EPI_ISL_2422378,EPI_ISL_2422380,EPI_ISL_2422381,EPI_ISL_2422379,EPI_ISL_2422382,EPI_ISL_2422384,EPI_ISL_2422386,EPI_ISL_2422389,EPI_ISL_2422390,EPI_ISL_2422392,EPI_ISL_2422391,EPI_ISL_2422387,EPI_ISL_2422388,EPI_ISL_2422385,EPI_ISL_2422383,EPI_ISL_2462977,EPI_ISL_2462971,EPI_ISL_2462973,EPI_ISL_2462983,EPI_ISL_2491204…	ZOL	Jessa	Berden et al. on behalf of the Jessa_cmdLab et al
EPI_ISL_2646302,EPI_ISL_2646303,EPI_ISL_2646304,EPI_ISL_2646305,EPI_ISL_2646306,EPI_ISL_2646307,EPI_ISL_2646308,EPI_ISL_2646309,EPI_ISL_2646310,EPI_ISL_2646311,EPI_ISL_2646312,EPI_ISL_2646313,EPI_ISL_2646314,EPI_ISL_2646315	ZOL	Jessa	Berden et al. on behalf of Jessa_cmdLab et al
EPI_ISL_949091	AZV	Jessa	Jessa_cmdLab et al
EPI_ISL_940580,EPI_ISL_940581,EPI_ISL_940582,EPI_ISL_940583	Trudo	Jessa	Jessa_cmdLab et al
EPI_ISL_2646317,EPI_ISL_2646316,EPI_ISL_2646318	Jessa	Jessa	Berden et al. on behalf of Jessa_cmdLab et al
EPI_ISL_995548,EPI_ISL_995549,EPI_ISL_995551,EPI_ISL_995552,EPI_ISL_995553,EPI_ISL_995554,EPI_ISL_995555	LKOLMC	Jessa	Jessa_cmdLab et al
EPI_ISL_1138890	LKOLMC	Jessa	Cruys et al. on behalf of the Jessa_cmdLab et al
EPI_ISL_1752476,EPI_ISL_1752477,EPI_ISL_1752480,EPI_ISL_1752479,EPI_ISL_1752478,EPI_ISL_1752481,EPI_ISL_1752482,EPI_ISL_1752484,EPI_ISL_1752483,EPI_ISL_1752485,EPI_ISL_1752486,EPI_ISL_1752487,EPI_ISL_1752488,EPI_ISL_1752489,EPI_ISL_1752490,EPI_ISL_1752491,EPI_ISL_1752492,EPI_ISL_1752494,EPI_ISL_1752493,EPI_ISL_1752495,EPI_ISL_1752496,EPI_ISL_1752497,EPI_ISL_1752498,EPI_ISL_1752499,EPI_ISL_1752505…	LHUB-ULB	LHUB-ULB	Charlotte Michel et al
EPI_ISL_2348885,EPI_ISL_2427327,EPI_ISL_2348848,EPI_ISL_2427325,EPI_ISL_2097316,EPI_ISL_2427363,EPI_ISL_2427330,EPI_ISL_2427365,EPI_ISL_1029957,EPI_ISL_2348918,EPI_ISL_2427370,EPI_ISL_2427342,EPI_ISL_2319611,EPI_ISL_2348855,EPI_ISL_2427347,EPI_ISL_2427368,EPI_ISL_2348877,EPI_ISL_2348852,EPI_ISL_2097315,EPI_ISL_2427357,EPI_ISL_2348857,EPI_ISL_2427346,EPI_ISL_2348894,EPI_ISL_2427328,EPI_ISL_2427367…	Cliniques universitaires Saint-Luc	UCLouvain/IREC/MBLG	Jean Ruelle et al
EPI_ISL_909952,EPI_ISL_909951,EPI_ISL_909948,EPI_ISL_909946,EPI_ISL_909947,EPI_ISL_918489,EPI_ISL_909949,EPI_ISL_909950,EPI_ISL_918490	CUSL/UCLouvain COVID testing federal platform	UCLouvain/IREC/MBLG	Jean Ruelle et al
EPI_ISL_1608036,EPI_ISL_1608034,EPI_ISL_1608033,EPI_ISL_1608044,EPI_ISL_1608035,EPI_ISL_1608039,EPI_ISL_1608037,EPI_ISL_1608032,EPI_ISL_1608038,EPI_ISL_1608041,EPI_ISL_1608040,EPI_ISL_1608045,EPI_ISL_1608043,EPI_ISL_1608042,EPI_ISL_949248	Cliniques Saint-Pierre Ottignies	UCLouvain/IREC/MBLG	Jean Ruelle et al
EPI_ISL_2492393,EPI_ISL_2492394,EPI_ISL_2492395,EPI_ISL_2492437,EPI_ISL_2492365,EPI_ISL_2492401,EPI_ISL_2492414,EPI_ISL_2492396,EPI_ISL_2492402,EPI_ISL_2510686,EPI_ISL_2492397,EPI_ISL_2492415,EPI_ISL_2492363,EPI_ISL_2492359,EPI_ISL_2492438,EPI_ISL_2492439,EPI_ISL_2492403,EPI_ISL_2492361,EPI_ISL_2492398,EPI_ISL_2492364,EPI_ISL_2492399,EPI_ISL_2492416,EPI_ISL_2492400,EPI_ISL_2626065,EPI_ISL_2626069…	Clinique Saint-Pierre Ottignies	UCLouvain/IREC/MBLG	Jean Ruelle et al
EPI_ISL_2348922,EPI_ISL_2348923,EPI_ISL_2348921,EPI_ISL_2348920,EPI_ISL_2348924,EPI_ISL_2348925,EPI_ISL_2626097	Hôpitaux Iris Sud Etterbeek-Ixelles	UCLouvain/IREC/MBLG	Jean Ruelle et al
EPI_ISL_1718321	SCIENSANO National Influenza Centre	PathoSense BV	Nick Vereecke et al
EPI_ISL_1201480,EPI_ISL_1972103,EPI_ISL_1201481,EPI_ISL_1201483,EPI_ISL_1201484,EPI_ISL_1972104,EPI_ISL_1972105,EPI_ISL_1905205,EPI_ISL_1905207,EPI_ISL_1905208,EPI_ISL_1905211,EPI_ISL_1972107,EPI_ISL_1972108,EPI_ISL_1972109,EPI_ISL_1972110,EPI_ISL_1972111,EPI_ISL_1972112,EPI_ISL_1972113,EPI_ISL_1972237,EPI_ISL_1972114,EPI_ISL_1972115,EPI_ISL_1972116,EPI_ISL_1905190,EPI_ISL_1905192,EPI_ISL_1972235…	AZ St.Jan Brugge-Oostende	AZ SINT-JAN BRUGGE	Marijke Reynders et al
EPI_ISL_1191080,EPI_ISL_1191624,EPI_ISL_1191089,EPI_ISL_1191090,EPI_ISL_1191088,EPI_ISL_1191091,EPI_ISL_1191086,EPI_ISL_1191087,EPI_ISL_1191083,EPI_ISL_1191082,EPI_ISL_1191081	AZ St.Jan Brugge	AZ SINT-JAN BRUGGE	Marijke Reynders et al
EPI_ISL_1201482,EPI_ISL_1191627,EPI_ISL_1191628,EPI_ISL_1191629,EPI_ISL_1191085,EPI_ISL_1191093,EPI_ISL_1191092,EPI_ISL_1191084,EPI_ISL_1201485,EPI_ISL_1194710,EPI_ISL_1194705,EPI_ISL_1265149,EPI_ISL_1265150,EPI_ISL_1265151,EPI_ISL_1265156,EPI_ISL_1265143,EPI_ISL_1335876,EPI_ISL_1335877,EPI_ISL_1972106,EPI_ISL_1335878,EPI_ISL_1335879,EPI_ISL_1335880,EPI_ISL_1335881,EPI_ISL_1408899,EPI_ISL_1408900…	AZ Zeno	AZ SINT-JAN BRUGGE	Marijke Reynders et al
EPI_ISL_1191625	AZ St.Jan, campus Oostende	AZ SINT-JAN BRUGGE	Marijke Reynders et al
EPI_ISL_1191626	AZ St.Jan	AZ SINT-JAN BRUGGE	Marijke Reynders et al
EPI_ISL_1194704,EPI_ISL_1194709,EPI_ISL_1194703,EPI_ISL_1194706,EPI_ISL_1194711,EPI_ISL_1194712,EPI_ISL_1194713,EPI_ISL_1194707,EPI_ISL_1194714,EPI_ISL_1194708	AZ St.jan Brugge	AZ SINT-JAN BRUGGE	Marijke Reynders et al
EPI_ISL_1265144,EPI_ISL_1265145,EPI_ISL_1265146,EPI_ISL_1265147,EPI_ISL_1265148,EPI_ISL_1265152,EPI_ISL_1265153,EPI_ISL_1265154,EPI_ISL_1265155,EPI_ISL_1265157,EPI_ISL_1265158,EPI_ISL_1265159,EPI_ISL_1265160	AZ Sint-Jan Brugge-Oostende AV	AZ SINT-JAN BRUGGE	Marijke Reynders et al
EPI_ISL_2381993,EPI_ISL_2381994,EPI_ISL_2400510,EPI_ISL_2381995,EPI_ISL_2381996,EPI_ISL_2381997,EPI_ISL_2381998,EPI_ISL_2381999,EPI_ISL_2466343,EPI_ISL_2466344,EPI_ISL_2626451,EPI_ISL_2626452,EPI_ISL_2382004,EPI_ISL_2382003,EPI_ISL_2466346,EPI_ISL_2382000,EPI_ISL_2466347,EPI_ISL_2466348,EPI_ISL_2466349,EPI_ISL_2466351,EPI_ISL_2466352,EPI_ISL_2466354,EPI_ISL_2466355,EPI_ISL_2463292,EPI_ISL_2463294…	AZ Zeno Knokke-Blankenberge	AZ Sint Jan	Marijke Reynders et al
EPI_ISL_1335873,EPI_ISL_1335874,EPI_ISL_1335875,EPI_ISL_1335882,EPI_ISL_1402411,EPI_ISL_1402412,EPI_ISL_1408901,EPI_ISL_1402413,EPI_ISL_1402414,EPI_ISL_1402415,EPI_ISL_1402416,EPI_ISL_1402417,EPI_ISL_1402418,EPI_ISL_1402419,EPI_ISL_1402421,EPI_ISL_1402422	AZ Sint-Jan	AZ SINT-JAN BRUGGE	Marijke Reynders et al
EPI_ISL_2235302,EPI_ISL_2235304,EPI_ISL_2235301,EPI_ISL_2235295,EPI_ISL_2235296,EPI_ISL_2235303,EPI_ISL_2235297,EPI_ISL_2235298,EPI_ISL_2235299,EPI_ISL_2235300,EPI_ISL_2235307	AZ St.Jan Brugge-Oostende AV	AZ SINT-JAN BRUGGE	Marijke Reynders et al
EPI_ISL_2466341	Jan Yperman Ziekenhuis	AZ Sint Jan	Marijke Reynders et al
EPI_ISL_2235305,EPI_ISL_2235306,EPI_ISL_2235308,EPI_ISL_2235309,EPI_ISL_2235294	AZ Zeno Knokke-Blankenberge	AZ SINT-JAN BRUGGE	Marijke Reynders et al
EPI_ISL_2382005,EPI_ISL_2382006,EPI_ISL_2382007,EPI_ISL_2382008,EPI_ISL_2400509	AZ St.Jan campus Brugge	AZ Sint Jan	Marijke Reynders et al
EPI_ISL_2466342,EPI_ISL_2382001,EPI_ISL_2382002,EPI_ISL_2466350,EPI_ISL_2466353	AZ St.Jan campus Oostende	AZ Sint Jan	Marijke Reynders et al
EPI_ISL_2463291,EPI_ISL_2463293,EPI_ISL_2626453,EPI_ISL_2626454,EPI_ISL_2626455	AZ Sint-Jan Brugge	AZ Sint Jan	Marijke Reynders et al
EPI_ISL_425048,EPI_ISL_475060,EPI_ISL_475061,EPI_ISL_475062,EPI_ISL_475063,EPI_ISL_475064,EPI_ISL_475065,EPI_ISL_475066,EPI_ISL_475067,EPI_ISL_475068,EPI_ISL_475069,EPI_ISL_419259,EPI_ISL_475070,EPI_ISL_481221,EPI_ISL_481222,EPI_ISL_481223,EPI_ISL_481224,EPI_ISL_481225,EPI_ISL_481226,EPI_ISL_717579,EPI_ISL_634876,EPI_ISL_717606,EPI_ISL_425056,EPI_ISL_634877,EPI_ISL_634878,EPI_ISL_634879,EPI_ISL_6…	Lab voor klinische biologie	Onderzoeksgroep Virologie	Laurens Lambrechts et al
EPI_ISL_425054,EPI_ISL_475071,EPI_ISL_475072,EPI_ISL_475073,EPI_ISL_475074,EPI_ISL_475075,EPI_ISL_475076,EPI_ISL_475077,EPI_ISL_475078,EPI_ISL_475079,EPI_ISL_419264,EPI_ISL_475080,EPI_ISL_475081,EPI_ISL_475082,EPI_ISL_425055,EPI_ISL_481227,EPI_ISL_481228,EPI_ISL_481229,EPI_ISL_481230,EPI_ISL_481231,EPI_ISL_481232,EPI_ISL_481233,EPI_ISL_634886,EPI_ISL_634887,EPI_ISL_634888,EPI_ISL_634889,EPI_ISL_6…	Lab voor klinische biologie	Onderzoeksgroep Virologie	Nick Vereecke et al
EPI_ISL_846541,EPI_ISL_846542,EPI_ISL_846543,EPI_ISL_846544,EPI_ISL_846545,EPI_ISL_846546,EPI_ISL_846547,EPI_ISL_846548,EPI_ISL_846549,EPI_ISL_846550,EPI_ISL_846551,EPI_ISL_846552,EPI_ISL_846553,EPI_ISL_846554,EPI_ISL_846555,EPI_ISL_846556,EPI_ISL_846557,EPI_ISL_846558,EPI_ISL_846559,EPI_ISL_846560,EPI_ISL_846561,EPI_ISL_846562,EPI_ISL_846563,EPI_ISL_846564,EPI_ISL_846565,EPI_ISL_846566,EPI_ISL_8…	Lab voor klinische biologie	Lab voor klinische biologie	Hannelore Hamerlinck et al
EPI_ISL_1073832,EPI_ISL_1073890,EPI_ISL_1073891,EPI_ISL_1073836,EPI_ISL_1073892,EPI_ISL_1073829,EPI_ISL_1073837,EPI_ISL_1073893,EPI_ISL_1073894,EPI_ISL_1073840,EPI_ISL_1073851,EPI_ISL_1073868,EPI_ISL_1073856,EPI_ISL_1073841,EPI_ISL_1073848,EPI_ISL_1073879,EPI_ISL_1073852,EPI_ISL_1073838,EPI_ISL_1073831,EPI_ISL_1073878,EPI_ISL_1073895,EPI_ISL_1073862,EPI_ISL_1073896,EPI_ISL_1073897,EPI_ISL_1073863…	Lab voor klinische biologie	Lab voor klinische biologie	Marija Janevska et al
EPI_ISL_1532892,EPI_ISL_1532890,EPI_ISL_1532917,EPI_ISL_1532893,EPI_ISL_1688400,EPI_ISL_1532918,EPI_ISL_1532919,EPI_ISL_1532894,EPI_ISL_1532920,EPI_ISL_1688404,EPI_ISL_1532921,EPI_ISL_1533013,EPI_ISL_1532922,EPI_ISL_1532993,EPI_ISL_1533020,EPI_ISL_1688407,EPI_ISL_1532923,EPI_ISL_1532924,EPI_ISL_1532947,EPI_ISL_1532948,EPI_ISL_1532949,EPI_ISL_1532950,EPI_ISL_1532951,EPI_ISL_1688410,EPI_ISL_1532925…	Lab voor klinische biologie	Lab voor klinische biologie	Marija Janevska et al
EPI_ISL_1827417,EPI_ISL_1827418,EPI_ISL_1827419,EPI_ISL_1827420,EPI_ISL_1827421,EPI_ISL_1827422,EPI_ISL_1827423,EPI_ISL_1827424,EPI_ISL_1827425,EPI_ISL_1827426,EPI_ISL_1827427,EPI_ISL_1827428,EPI_ISL_1827429,EPI_ISL_1827430,EPI_ISL_1827431,EPI_ISL_1827432,EPI_ISL_1827433,EPI_ISL_1827434,EPI_ISL_1827435,EPI_ISL_1827436,EPI_ISL_1827437,EPI_ISL_1827438,EPI_ISL_1827439,EPI_ISL_1827440,EPI_ISL_1827441…	Lab voor klinische biologie	Lab voor klinische biologie	Marija Janevska et al
EPI_ISL_2362932,EPI_ISL_2362933,EPI_ISL_2362934,EPI_ISL_2362935,EPI_ISL_2362936,EPI_ISL_2362937,EPI_ISL_2362938,EPI_ISL_2362939,EPI_ISL_2362940,EPI_ISL_2362941,EPI_ISL_2362942,EPI_ISL_2362943,EPI_ISL_2362944,EPI_ISL_2362945,EPI_ISL_2362946,EPI_ISL_2362947,EPI_ISL_2362948,EPI_ISL_2362949,EPI_ISL_2362950,EPI_ISL_2362951,EPI_ISL_2362952,EPI_ISL_2362953,EPI_ISL_2362954,EPI_ISL_2362955,EPI_ISL_2362956…	Lab voor klinische biologie	Lab voor klinische biologie	Marija Janevska et al
EPI_ISL_1404131,EPI_ISL_1404132,EPI_ISL_1404133,EPI_ISL_1404134,EPI_ISL_1404135,EPI_ISL_1404136,EPI_ISL_1404137,EPI_ISL_1404138,EPI_ISL_1404139,EPI_ISL_1404140,EPI_ISL_1404141,EPI_ISL_1404142	HCRC	HCRC	Laurens Lambrechts et al
EPI_ISL_2379869	Centre de prélèvements du Heysel	Plateforme Fédérale COVID ULB-IBC	R. De Mendonça et al
EPI_ISL_2379870	Centre de tri IRIS-Sud	Plateforme Fédérale COVID ULB-IBC	R. De Mendonça et al
EPI_ISL_2379871	Centre de tri Iris-Sud	Plateforme Fédérale COVID ULB-IBC	R. De Mendonça et al
EPI_ISL_2380099	Centre de tri Clinique St Jean - Pacheco	Plateforme Fédérale COVID ULB-IBC	R. De Mendonça et al
EPI_ISL_447125,EPI_ISL_447126,EPI_ISL_447141,EPI_ISL_447127,EPI_ISL_447128,EPI_ISL_447129,EPI_ISL_447130,EPI_ISL_447131,EPI_ISL_447132,EPI_ISL_447133,EPI_ISL_447134,EPI_ISL_447135,EPI_ISL_421182,EPI_ISL_421183,EPI_ISL_421184,EPI_ISL_421185,EPI_ISL_421186,EPI_ISL_421187,EPI_ISL_421188,EPI_ISL_421189,EPI_ISL_421190,EPI_ISL_421191,EPI_ISL_421192,EPI_ISL_421193,EPI_ISL_421194,EPI_ISL_421195,EPI_ISL_4…	Department of Clinical Microbiology	GIGA Medical Genomics	Keith Durkin et al
EPI_ISL_722956,EPI_ISL_722957,EPI_ISL_722958,EPI_ISL_722931,EPI_ISL_722932,EPI_ISL_722959,EPI_ISL_722933,EPI_ISL_722960,EPI_ISL_722961,EPI_ISL_722962,EPI_ISL_722963,EPI_ISL_722964,EPI_ISL_722965,EPI_ISL_722928,EPI_ISL_722966,EPI_ISL_737310,EPI_ISL_737311,EPI_ISL_925387,EPI_ISL_737312,EPI_ISL_737313,EPI_ISL_737314,EPI_ISL_737315,EPI_ISL_737316,EPI_ISL_737317,EPI_ISL_737318,EPI_ISL_737319,EPI_ISL_7…	Department of Clinical Microbiology	GIGA Medical Genomics	Keith Durkin et al
EPI_ISL_2348566,EPI_ISL_2348567,EPI_ISL_2382825,EPI_ISL_2382826,EPI_ISL_2382827,EPI_ISL_2382828,EPI_ISL_2382829,EPI_ISL_2382830,EPI_ISL_2402415,EPI_ISL_2402416,EPI_ISL_2402417,EPI_ISL_2426586,EPI_ISL_2426587,EPI_ISL_2426588,EPI_ISL_2426589,EPI_ISL_2426590,EPI_ISL_2426591,EPI_ISL_2426592,EPI_ISL_2426619,EPI_ISL_2426620,EPI_ISL_2426621,EPI_ISL_2483883,EPI_ISL_2483884,EPI_ISL_2483885,EPI_ISL_2483886…	Department of Clinical Microbiology	GIGA Medical Genomics	Keith Durkin et al
EPI_ISL_540442,EPI_ISL_540443,EPI_ISL_540444,EPI_ISL_540445,EPI_ISL_540446,EPI_ISL_540447,EPI_ISL_540448,EPI_ISL_540449,EPI_ISL_540450,EPI_ISL_540451,EPI_ISL_540452,EPI_ISL_540453,EPI_ISL_540454,EPI_ISL_540455,EPI_ISL_540456,EPI_ISL_540457,EPI_ISL_540458,EPI_ISL_540459,EPI_ISL_540460,EPI_ISL_540461,EPI_ISL_540462,EPI_ISL_540463,EPI_ISL_540464,EPI_ISL_540465,EPI_ISL_540466,EPI_ISL_540467,EPI_ISL_5…	University of Liège COVID-19 testing center	GIGA Medical Genomics	Keith Durkin et al
EPI_ISL_2483867,EPI_ISL_2483868,EPI_ISL_2483869,EPI_ISL_2483870,EPI_ISL_2483871,EPI_ISL_2483872,EPI_ISL_2483873,EPI_ISL_2483874,EPI_ISL_2483875,EPI_ISL_2483876,EPI_ISL_2500016,EPI_ISL_2483877,EPI_ISL_2483878,EPI_ISL_2483879,EPI_ISL_2483880,EPI_ISL_2483881,EPI_ISL_2483882,EPI_ISL_2483933,EPI_ISL_2483934,EPI_ISL_2483935,EPI_ISL_2483936,EPI_ISL_2483937,EPI_ISL_2483938,EPI_ISL_2483939,EPI_ISL_2483940…	University of Liège COVID-19 testing center	GIGA Medical Genomics	Keith Durkin et al
EPI_ISL_959553	CHR Namur	GIGA Medical Genomics	Keith Durkin et al
EPI_ISL_959551,EPI_ISL_959552	CHC Liège	GIGA Medical Genomics	Keith Durkin et al
EPI_ISL_872100,EPI_ISL_872101,EPI_ISL_872102,EPI_ISL_872103,EPI_ISL_872104	Chu Tivoli	GIGA Medical Genomics	Keith Durkin et al
EPI_ISL_872065,EPI_ISL_872066,EPI_ISL_872067,EPI_ISL_872068	AZ Vesale (Tongres)	GIGA Medical Genomics	Keith Durkin et al
EPI_ISL_872052,EPI_ISL_872053,EPI_ISL_872054,EPI_ISL_872055,EPI_ISL_872056,EPI_ISL_872152,EPI_ISL_872150,EPI_ISL_872151,EPI_ISL_872134,EPI_ISL_872117,EPI_ISL_872118,EPI_ISL_872119,EPI_ISL_872120,EPI_ISL_872123,EPI_ISL_872121,EPI_ISL_872124,EPI_ISL_872125,EPI_ISL_872126	CHR Citadelle	GIGA Medical Genomics	Keith Durkin et al
EPI_ISL_872051,EPI_ISL_872146,EPI_ISL_872147,EPI_ISL_872111,EPI_ISL_872110,EPI_ISL_930604,EPI_ISL_930623,EPI_ISL_930580,EPI_ISL_930581,EPI_ISL_930582,EPI_ISL_930583,EPI_ISL_930584	CHC	GIGA Medical Genomics	Keith Durkin et al
EPI_ISL_959550,EPI_ISL_959547,EPI_ISL_959548,EPI_ISL_959549	AVIQ	GIGA Medical Genomics	Keith Durkin et al
EPI_ISL_959557,EPI_ISL_959558,EPI_ISL_959555,EPI_ISL_959556,EPI_ISL_930585,EPI_ISL_930597,EPI_ISL_930586,EPI_ISL_930598,EPI_ISL_930599,EPI_ISL_930600,EPI_ISL_930601,EPI_ISL_930587,EPI_ISL_930588,EPI_ISL_930589,EPI_ISL_930590,EPI_ISL_930602,EPI_ISL_930591,EPI_ISL_930592,EPI_ISL_930593,EPI_ISL_930579,EPI_ISL_930596,EPI_ISL_930622,EPI_ISL_959599,EPI_ISL_959603,EPI_ISL_965417,EPI_ISL_965467,EPI_ISL_9…	Synlab	GIGA Medical Genomics	Keith Durkin et al
EPI_ISL_930621,EPI_ISL_930578,EPI_ISL_965460,EPI_ISL_965512,EPI_ISL_965513,EPI_ISL_965489,EPI_ISL_965515,EPI_ISL_965466,EPI_ISL_965485,EPI_ISL_965486,EPI_ISL_965520,EPI_ISL_965487,EPI_ISL_965338,EPI_ISL_965491,EPI_ISL_965492,EPI_ISL_965488,EPI_ISL_965490,EPI_ISL_965498,EPI_ISL_965522,EPI_ISL_965523,EPI_ISL_965500,EPI_ISL_1036613,EPI_ISL_1036614,EPI_ISL_1036615,EPI_ISL_1036608,EPI_ISL_1058575,EPI_…	St. Nikolaus-Hospital Eupen	GIGA Medical Genomics	Keith Durkin et al
EPI_ISL_930594,EPI_ISL_930595,EPI_ISL_959569,EPI_ISL_959570,EPI_ISL_959571,EPI_ISL_959572,EPI_ISL_959573,EPI_ISL_959574,EPI_ISL_959575,EPI_ISL_959576,EPI_ISL_959577,EPI_ISL_959578,EPI_ISL_959579,EPI_ISL_959580,EPI_ISL_959581,EPI_ISL_959582,EPI_ISL_959583,EPI_ISL_959584,EPI_ISL_959585,EPI_ISL_959586,EPI_ISL_959587,EPI_ISL_959588,EPI_ISL_965409,EPI_ISL_965331,EPI_ISL_965411,EPI_ISL_965343,EPI_ISL_9…	Labo Luc Olivier	GIGA Medical Genomics	Keith Durkin et al
EPI_ISL_959600,EPI_ISL_959601,EPI_ISL_959602,EPI_ISL_935674,EPI_ISL_935675,EPI_ISL_935676,EPI_ISL_935677,EPI_ISL_935678,EPI_ISL_935679,EPI_ISL_935680,EPI_ISL_935681,EPI_ISL_935682,EPI_ISL_935683,EPI_ISL_935684,EPI_ISL_935685,EPI_ISL_935686,EPI_ISL_935687,EPI_ISL_935688,EPI_ISL_935689,EPI_ISL_935690,EPI_ISL_935691,EPI_ISL_935692,EPI_ISL_935693,EPI_ISL_935694,EPI_ISL_935695,EPI_ISL_965437,EPI_ISL_9…	CHR de la Citadelle	GIGA Medical Genomics	Keith Durkin et al
EPI_ISL_959591,EPI_ISL_959592,EPI_ISL_959593,EPI_ISL_959598,EPI_ISL_959590,EPI_ISL_959594,EPI_ISL_959595,EPI_ISL_959596,EPI_ISL_959597,EPI_ISL_959567,EPI_ISL_959564,EPI_ISL_959565,EPI_ISL_959568,EPI_ISL_959562,EPI_ISL_959560,EPI_ISL_959559,EPI_ISL_959554,EPI_ISL_959589,EPI_ISL_1040459,EPI_ISL_1040460,EPI_ISL_1040461,EPI_ISL_1040462,EPI_ISL_1040463,EPI_ISL_1040464,EPI_ISL_1040465,EPI_ISL_1040466,E…	Vivalia - Clinique Saint-Joseph	GIGA Medical Genomics	Keith Durkin et al
EPI_ISL_965397,EPI_ISL_965451,EPI_ISL_965393,EPI_ISL_965394,EPI_ISL_965395,EPI_ISL_965396,EPI_ISL_965402,EPI_ISL_1058574,EPI_ISL_1076361,EPI_ISL_1076432,EPI_ISL_1076353,EPI_ISL_1076362,EPI_ISL_1076363,EPI_ISL_1076354,EPI_ISL_1076433,EPI_ISL_1076355,EPI_ISL_1076436,EPI_ISL_1076358,EPI_ISL_1165841,EPI_ISL_1165842,EPI_ISL_1171561,EPI_ISL_1241698,EPI_ISL_1241699,EPI_ISL_1241773	Clinique N.D de Grâce Gosselies	GIGA Medical Genomics	Keith Durkin et al
EPI_ISL_1000061,EPI_ISL_1000027,EPI_ISL_1000026,EPI_ISL_1000020,EPI_ISL_1000056,EPI_ISL_1000042,EPI_ISL_1000016,EPI_ISL_984626,EPI_ISL_1000076,EPI_ISL_1000012,EPI_ISL_984627,EPI_ISL_1000018,EPI_ISL_1000074,EPI_ISL_1000071,EPI_ISL_1000022,EPI_ISL_1000038,EPI_ISL_1000069,EPI_ISL_1000014,EPI_ISL_1000036,EPI_ISL_1000044,EPI_ISL_1000040,EPI_ISL_1000050,EPI_ISL_1000046,EPI_ISL_1000048,EPI_ISL_1000024,E…	Plateforme BIS Namur	GIGA Medical Genomics	Keith Durkin et al
EPI_ISL_1058528,EPI_ISL_1058529,EPI_ISL_1058530,EPI_ISL_1058531,EPI_ISL_1058532,EPI_ISL_1058560,EPI_ISL_1058561,EPI_ISL_1058562,EPI_ISL_1058563,EPI_ISL_1058564,EPI_ISL_1058565,EPI_ISL_1058567,EPI_ISL_1058568,EPI_ISL_1058569,EPI_ISL_1058570,EPI_ISL_1058572,EPI_ISL_1058573,EPI_ISL_1058584,EPI_ISL_1058587,EPI_ISL_1058588,EPI_ISL_1058589,EPI_ISL_1058590,EPI_ISL_1058591,EPI_ISL_1058592,EPI_ISL_1058593…	SYNLAB - Laboratoire J. Collard	GIGA Medical Genomics	Keith Durkin et al
EPI_ISL_1058533	Clinique St Joseph Saint Vith	GIGA Medical Genomics	Keith Durkin et al
EPI_ISL_1058534,EPI_ISL_1058535,EPI_ISL_1058536,EPI_ISL_1058537,EPI_ISL_1058538,EPI_ISL_1058539,EPI_ISL_1058540,EPI_ISL_1058541,EPI_ISL_1058542,EPI_ISL_1058543,EPI_ISL_1058544,EPI_ISL_1058545,EPI_ISL_1058546,EPI_ISL_1058547,EPI_ISL_1058548,EPI_ISL_1058549,EPI_ISL_1058550,EPI_ISL_1058551,EPI_ISL_1058552,EPI_ISL_1058553,EPI_ISL_1058554,EPI_ISL_1058555,EPI_ISL_1058556,EPI_ISL_1058557,EPI_ISL_1058445…	CHR de La Citadelle	GIGA Medical Genomics	Keith Durkin et al
EPI_ISL_1058579,EPI_ISL_1058580,EPI_ISL_1058602,EPI_ISL_1241692,EPI_ISL_1381952,EPI_ISL_1672251,EPI_ISL_2321675,EPI_ISL_2321691,EPI_ISL_2321694,EPI_ISL_2612828,EPI_ISL_2612808,EPI_ISL_2612823,EPI_ISL_2612795	C.H.C MontLégia	GIGA Medical Genomics	Keith Durkin et al
EPI_ISL_1058581	Hopital Sainte Therese Bastogne	GIGA Medical Genomics	Keith Durkin et al
EPI_ISL_1058582,EPI_ISL_1058583,EPI_ISL_1058585,EPI_ISL_1058586,EPI_ISL_1165811,EPI_ISL_1165812,EPI_ISL_1165813,EPI_ISL_1165814,EPI_ISL_1165815,EPI_ISL_1165816,EPI_ISL_1165817,EPI_ISL_1165818,EPI_ISL_1165819,EPI_ISL_1165820,EPI_ISL_1165821,EPI_ISL_1165822,EPI_ISL_1165823,EPI_ISL_1165824,EPI_ISL_1165825,EPI_ISL_1165826,EPI_ISL_1165827,EPI_ISL_1165828,EPI_ISL_1165829,EPI_ISL_1165830,EPI_ISL_1165831…	I.F.A.C. Hopital Princesse Paola	GIGA Medical Genomics	Keith Durkin et al
EPI_ISL_1076435,EPI_ISL_2483916,EPI_ISL_2483917	C.H.Bois de l'Abbaye	GIGA Medical Genomics	Keith Durkin et al
EPI_ISL_1113066,EPI_ISL_1113067,EPI_ISL_1113068,EPI_ISL_1113069,EPI_ISL_1113070,EPI_ISL_1113071,EPI_ISL_1113072,EPI_ISL_1113073,EPI_ISL_1113074,EPI_ISL_1123370	Cliniques Sud-Luxembourg	GIGA Medical Genomics	Keith Durkin et al
EPI_ISL_1165834,EPI_ISL_1165846,EPI_ISL_1165847,EPI_ISL_1165848,EPI_ISL_1165849,EPI_ISL_1165850,EPI_ISL_1165851,EPI_ISL_1165852,EPI_ISL_1165853,EPI_ISL_1165854,EPI_ISL_1165855,EPI_ISL_1165856,EPI_ISL_1165857	Centre Hospitalier de l'Ardenne	GIGA Medical Genomics	Keith Durkin et al
EPI_ISL_1171474,EPI_ISL_1171475,EPI_ISL_1171476,EPI_ISL_1171477,EPI_ISL_1171478,EPI_ISL_1171492,EPI_ISL_1171493,EPI_ISL_1171494,EPI_ISL_1171495,EPI_ISL_1171496,EPI_ISL_1171497,EPI_ISL_1171498,EPI_ISL_1171499,EPI_ISL_1171500,EPI_ISL_1171501,EPI_ISL_1171502,EPI_ISL_1171503,EPI_ISL_1171504,EPI_ISL_1171505,EPI_ISL_1171506,EPI_ISL_1171507,EPI_ISL_1171508,EPI_ISL_1171509,EPI_ISL_1171510,EPI_ISL_1171511…	SYNLAB	GIGA Medical Genomics	Keith Durkin et al
EPI_ISL_1672190,EPI_ISL_1672008,EPI_ISL_1672128,EPI_ISL_1672228,EPI_ISL_1672009,EPI_ISL_1672123,EPI_ISL_1671965,EPI_ISL_1672191,EPI_ISL_1672192,EPI_ISL_1672193,EPI_ISL_1671966,EPI_ISL_1672124,EPI_ISL_1672229,EPI_ISL_1671964,EPI_ISL_1672096,EPI_ISL_1672041,EPI_ISL_1672263,EPI_ISL_1672010,EPI_ISL_1671958,EPI_ISL_1671948,EPI_ISL_1672194,EPI_ISL_1672097,EPI_ISL_1672125,EPI_ISL_1672042,EPI_ISL_1671974…	SYNLAB	GIGA Medical Genomics	Keith Durkin et al
EPI_ISL_2402390,EPI_ISL_2402391,EPI_ISL_2402392,EPI_ISL_2402393,EPI_ISL_2402394,EPI_ISL_2402395,EPI_ISL_2402396,EPI_ISL_2402397,EPI_ISL_2402398,EPI_ISL_2402399,EPI_ISL_2402400,EPI_ISL_2402401,EPI_ISL_2402402,EPI_ISL_2402403,EPI_ISL_2402404,EPI_ISL_2402405,EPI_ISL_2402406,EPI_ISL_2402407,EPI_ISL_2421212,EPI_ISL_2402408,EPI_ISL_2402409,EPI_ISL_2402410,EPI_ISL_2402411,EPI_ISL_2402412,EPI_ISL_2402413…	SYNLAB	GIGA Medical Genomics	Keith Durkin et al
EPI_ISL_1171513,EPI_ISL_1171514,EPI_ISL_1171515,EPI_ISL_1171516,EPI_ISL_1171517,EPI_ISL_1171518,EPI_ISL_1171519,EPI_ISL_1171520,EPI_ISL_1171521,EPI_ISL_1171522,EPI_ISL_1171523,EPI_ISL_1171524,EPI_ISL_1171525,EPI_ISL_1171526,EPI_ISL_1171567	Cliniques Cud-Luxembourg	GIGA Medical Genomics	Keith Durkin et al
EPI_ISL_1241704	C.H Peltzer - la Tourelle	GIGA Medical Genomics	Keith Durkin et al
EPI_ISL_1318197	CHR de Namur	GIGA Medical Genomics	Keith Durkin et al
EPI_ISL_1381967,EPI_ISL_1382067,EPI_ISL_1381990,EPI_ISL_1492705,EPI_ISL_1492707	Labo Medicom	GIGA Medical Genomics	Keith Durkin et al
EPI_ISL_1672118,EPI_ISL_2003327,EPI_ISL_2402371,EPI_ISL_2402372,EPI_ISL_2402436,EPI_ISL_2402437	Clinique André Renard Herstal	GIGA Medical Genomics	Keith Durkin et al
EPI_ISL_1919717	CHR Verviers	GIGA Medical Genomics	Keith Durkin et al
EPI_ISL_2426578	Laboratoires Réunis	GIGA Medical Genomics	Keith Durkin et al
EPI_ISL_416997,EPI_ISL_417004,EPI_ISL_417005,EPI_ISL_417006,EPI_ISL_417008,EPI_ISL_417009,EPI_ISL_417011,EPI_ISL_417012,EPI_ISL_417013,EPI_ISL_417014,EPI_ISL_417015,EPI_ISL_417016,EPI_ISL_417017,EPI_ISL_417018,EPI_ISL_417019,EPI_ISL_417020,EPI_ISL_417021,EPI_ISL_417022,EPI_ISL_417023,EPI_ISL_417025	Department of Clinical Microbiology	GIGA Medical Genomics	Durkin Keith et al
EPI_ISL_1801740,EPI_ISL_1719847,EPI_ISL_1719856,EPI_ISL_1296680,EPI_ISL_1971473,EPI_ISL_1971472,EPI_ISL_1801767,EPI_ISL_1971481,EPI_ISL_1801779,EPI_ISL_1810940,EPI_ISL_2137039,EPI_ISL_1296682,EPI_ISL_1298491,EPI_ISL_1719855,EPI_ISL_1298492,EPI_ISL_1719857,EPI_ISL_2136204,EPI_ISL_2136194,EPI_ISL_1801756,EPI_ISL_1801797,EPI_ISL_1971490,EPI_ISL_1801789,EPI_ISL_2136198,EPI_ISL_1719862,EPI_ISL_1719848…	National Platform bis UMONS/Jolimont	National Platform bis UMONS/Jolimont	François Dufrasne et al
EPI_ISL_1296677	National Platform bis UMONS/Jolimont	National Platform bis UMONS/Jolimont	Francois Dufrasne et al
EPI_ISL_1296654	National Plateform bis UMONS/Jolimont	National Plateform bis UMONS/Jolimont	François Dufrasne et al
EPI_ISL_1711182,EPI_ISL_1711208,EPI_ISL_1711221,EPI_ISL_1711167,EPI_ISL_1711171,EPI_ISL_1711238,EPI_ISL_1711166,EPI_ISL_1711225,EPI_ISL_1711203,EPI_ISL_1711209,EPI_ISL_1711228,EPI_ISL_1711226,EPI_ISL_1711222,EPI_ISL_1711210,EPI_ISL_1711211,EPI_ISL_1711212,EPI_ISL_1711220,EPI_ISL_1091610,EPI_ISL_1711183,EPI_ISL_1711204,EPI_ISL_1091777,EPI_ISL_1091612,EPI_ISL_1091613,EPI_ISL_1091614,EPI_ISL_1091615…	Landstuhl Regional Medical Center	US Air Force School of Aerospace Medicine	Anthony Fries et al
EPI_ISL_2545588	AZ Monica Deurne	Labo Klinische Biologie, UZA	Jasmine Coppens et al
EPI_ISL_955137,EPI_ISL_940783,EPI_ISL_940847,EPI_ISL_1039214,EPI_ISL_984281,EPI_ISL_984267,EPI_ISL_1036647,EPI_ISL_984283,EPI_ISL_984315,EPI_ISL_955145,EPI_ISL_944121,EPI_ISL_984317,EPI_ISL_942956,EPI_ISL_984316,EPI_ISL_1039219,EPI_ISL_1039217,EPI_ISL_984284,EPI_ISL_1036659,EPI_ISL_960832,EPI_ISL_984618,EPI_ISL_942951,EPI_ISL_955130,EPI_ISL_960831,EPI_ISL_955149,EPI_ISL_961017,EPI_ISL_955143,EPI_…	Platform BIS UZA/UAntwerpen	UAntwerp, Laboratory of Medical Microbiology	Basil Britto Xavier et al
EPI_ISL_856972	The Institute of Tropical Medicine in Antwerp, Belgium	UAntwerp, Laboratory of Medical Microbiology, Campus Drie Eiken S6.26, Universiteitsplein 1, 2610, Wilrijk, Antwerp, Belgium	Basil Britto Xavier et al
EPI_ISL_1039222	GZA Sint-Augustinus	UAntwerp, Laboratory of Medical Microbiology	Basil Britto Xavier et al
EPI_ISL_1337630,EPI_ISL_1259262,EPI_ISL_1259246,EPI_ISL_1259248,EPI_ISL_1190842,EPI_ISL_1259249,EPI_ISL_1259258,EPI_ISL_1039233,EPI_ISL_1039237,EPI_ISL_1259255,EPI_ISL_1259260,EPI_ISL_1259247,EPI_ISL_1259275,EPI_ISL_1259251,EPI_ISL_1259242,EPI_ISL_1259257,EPI_ISL_1259243,EPI_ISL_1259254,EPI_ISL_1259245,EPI_ISL_1259261,EPI_ISL_1259274,EPI_ISL_1259244,EPI_ISL_1259256,EPI_ISL_1259272,EPI_ISL_1259253…	LHUB-ULB	UAntwerp, Laboratory of Medical Microbiology	Basil Britto Xavier et al
EPI_ISL_1259252,EPI_ISL_1259250,EPI_ISL_1259270,EPI_ISL_1381271,EPI_ISL_1381273,EPI_ISL_1381274,EPI_ISL_1381265,EPI_ISL_1381266,EPI_ISL_1381283,EPI_ISL_1381291,EPI_ISL_1381292,EPI_ISL_1381284,EPI_ISL_1381296,EPI_ISL_1381287,EPI_ISL_1381272,EPI_ISL_1381293,EPI_ISL_1381285,EPI_ISL_1381286,EPI_ISL_1381295,EPI_ISL_1381279,EPI_ISL_1381278,EPI_ISL_1381276,EPI_ISL_1381288,EPI_ISL_1279944,EPI_ISL_1381275…	Laboratoire Hospitalier Universitaire de Bruxelles (LHUB-ULB)	UAntwerp, Laboratory of Medical Microbiology	Basil Britto Xavier et al
EPI_ISL_961463,EPI_ISL_961355,EPI_ISL_961286,EPI_ISL_961354,EPI_ISL_961322,EPI_ISL_961287,EPI_ISL_961352,EPI_ISL_961353	Centrum voor Medische Analyse	UAntwerp, Laboratory of Medical Microbiology	Basil Britto Xavier et al
EPI_ISL_1039241,EPI_ISL_1337442,EPI_ISL_1337443,EPI_ISL_1337444,EPI_ISL_1337445,EPI_ISL_1337446	Univeritair Ziekenhuis Antwerpen (UZA)	UAntwerp, Laboratory of Medical Microbiology	Basil Britto Xavier et al
EPI_ISL_1039218,EPI_ISL_1039242,EPI_ISL_1039243,EPI_ISL_1039244,EPI_ISL_1039221,EPI_ISL_1039162,EPI_ISL_1039207,EPI_ISL_1039209,EPI_ISL_1039210,EPI_ISL_1039245,EPI_ISL_1039211,EPI_ISL_1039246,EPI_ISL_1039247,EPI_ISL_1381297,EPI_ISL_1416769,EPI_ISL_1416796,EPI_ISL_1416800,EPI_ISL_1416781,EPI_ISL_1416770,EPI_ISL_1416762,EPI_ISL_1381298,EPI_ISL_1669336,EPI_ISL_1416795,EPI_ISL_1416776,EPI_ISL_1381299…	Algemeen Medisch Laboratorium (AML)	UAntwerp, Laboratory of Medical Microbiology	Basil Britto Xavier et al
EPI_ISL_887590,EPI_ISL_857052,EPI_ISL_888818,EPI_ISL_888592,EPI_ISL_857041,EPI_ISL_888627,EPI_ISL_888819,EPI_ISL_856973,EPI_ISL_887587,EPI_ISL_888820,EPI_ISL_857040,EPI_ISL_857053,EPI_ISL_888589,EPI_ISL_857042,EPI_ISL_857051,EPI_ISL_857054,EPI_ISL_888590,EPI_ISL_887588,EPI_ISL_888623,EPI_ISL_857055,EPI_ISL_888626,EPI_ISL_888595	Platform BIS UZA/UAntwerpen, University Hospital Antwerp, Edegem, Belgium	UAntwerp, Laboratory of Medical Microbiology, Campus Drie Eiken S6.26, Universiteitsplein 1, 2610, Wilrijk, Antwerp, Belgium	Basil Britto Xavier et al
EPI_ISL_961104	Heilig Hart Mol	UAntwerp, Laboratory of Medical Microbiology	Basil Britto Xavier et al
EPI_ISL_940757	GZA Sint-Augustinus Hospital	UAntwerp, Laboratory of Medical Microbiology, Campus Drie Eiken S6.26, Universiteitsplein 1, 2610, Wilrijk, Belgium	Basil Britto Xavier et al
EPI_ISL_888825,EPI_ISL_888822,EPI_ISL_888823,EPI_ISL_888824,EPI_ISL_939654	GZA Sint-Augustinus Hospital	UAntwerp, Laboratory of Medical Microbiology, Campus Drie Eiken S6.26, Universiteitsplein 1, 2610, Wilrijk, Antwerp, Belgium	Basil Britto Xavier et al
EPI_ISL_940763	ZNA Middelheim	UAntwerp, Laboratory of Medical Microbiology, Campus Drie Eiken S6.26, Universiteitsplein 1, 2610, Wilrijk, Belgium	Basil Britto Xavier et al
EPI_ISL_888821	GZA Hospital Sint-Augustinus	UAntwerp, Laboratory of Medical Microbiology, Campus Drie Eiken S6.26, Universiteitsplein 1, 2610, Wilrijk, Antwerp, Belgium	Basil Britto Xavier et al
EPI_ISL_1591179,EPI_ISL_1591190,EPI_ISL_1591206,EPI_ISL_2016793,EPI_ISL_2016811,EPI_ISL_2016817,EPI_ISL_2016821,EPI_ISL_2016826,EPI_ISL_2016825,EPI_ISL_1591181,EPI_ISL_2443458,EPI_ISL_2358234,EPI_ISL_1591205,EPI_ISL_2016779,EPI_ISL_1600150,EPI_ISL_1591201,EPI_ISL_1745091,EPI_ISL_1745121,EPI_ISL_2362655,EPI_ISL_1745166,EPI_ISL_2362653,EPI_ISL_2016824,EPI_ISL_1745164,EPI_ISL_1745111,EPI_ISL_1745128…	LHUB-ULB	Labo Klinische Biologie, UZA	Marie Le Mercier et al
EPI_ISL_833481,EPI_ISL_833433,EPI_ISL_833434,EPI_ISL_833483,EPI_ISL_833486,EPI_ISL_833484,EPI_ISL_833456	UZA/UAntwerpen (BIS lab), University Hospital Antwerp, Edegem, Belgium	Laboratory of Medical Microbiology, University of Antwerp, Campus Drie Eiken, S6.26, Universiteitsplein 1, 2610, Wilrijk, Antwerp, Belgium	Basil Britto Xavier et al
EPI_ISL_1524913,EPI_ISL_1524914,EPI_ISL_1963318,EPI_ISL_1963319,EPI_ISL_1963320,EPI_ISL_1963468,EPI_ISL_1585698,EPI_ISL_1963469,EPI_ISL_1963470,EPI_ISL_1524915,EPI_ISL_1524916,EPI_ISL_1524917,EPI_ISL_1524918,EPI_ISL_1524919,EPI_ISL_1524920,EPI_ISL_1524921,EPI_ISL_1524922,EPI_ISL_1524923,EPI_ISL_1524924,EPI_ISL_1524925,EPI_ISL_1524926,EPI_ISL_1524927,EPI_ISL_1524928,EPI_ISL_1524929,EPI_ISL_1524930…	LHUB-ULB	Labo Klinische Biologie, UZA	Jasmine Coppens et al
EPI_ISL_1661248,EPI_ISL_1661136,EPI_ISL_1661137,EPI_ISL_1661166,EPI_ISL_1661167,EPI_ISL_1661115,EPI_ISL_1661183,EPI_ISL_1661081,EPI_ISL_1661105,EPI_ISL_1661108,EPI_ISL_1661109,EPI_ISL_1661120,EPI_ISL_1661119,EPI_ISL_1661121,EPI_ISL_1661123,EPI_ISL_1661132,EPI_ISL_1661127,EPI_ISL_1661128,EPI_ISL_1661134,EPI_ISL_1661139,EPI_ISL_1661142,EPI_ISL_1661141,EPI_ISL_1661143,EPI_ISL_1661146,EPI_ISL_1661147…	Brussels Academic Hospital Lab (LHUB-ULB)	Labo Klinische Biologie, UZA	Jasmine Coppens et al
EPI_ISL_2131348,EPI_ISL_2545627,EPI_ISL_1661202,EPI_ISL_1661201,EPI_ISL_1661200,EPI_ISL_2292714,EPI_ISL_2047684,EPI_ISL_1661197,EPI_ISL_1661208,EPI_ISL_1661206,EPI_ISL_1661199,EPI_ISL_1661191,EPI_ISL_1661196,EPI_ISL_1661195,EPI_ISL_2047683,EPI_ISL_1661210,EPI_ISL_1661207,EPI_ISL_2131346,EPI_ISL_2047693,EPI_ISL_2545620,EPI_ISL_2545619,EPI_ISL_2047697,EPI_ISL_1697349,EPI_ISL_1697366,EPI_ISL_1697351…	Algemeen Medisch Labo	Labo Klinische Biologie, UZA	Jasmine Coppens et al
EPI_ISL_2134633,EPI_ISL_2134634,EPI_ISL_2134635,EPI_ISL_2134636,EPI_ISL_1841434,EPI_ISL_1443684,EPI_ISL_2134637,EPI_ISL_2134638,EPI_ISL_2134639,EPI_ISL_2134640,EPI_ISL_1443685,EPI_ISL_1841426,EPI_ISL_1841435,EPI_ISL_1443686,EPI_ISL_2134641,EPI_ISL_1443687,EPI_ISL_1841433,EPI_ISL_1960963,EPI_ISL_1443688,EPI_ISL_2134642,EPI_ISL_1443689,EPI_ISL_2272778,EPI_ISL_2272779,EPI_ISL_1597849,EPI_ISL_1443690…	Algemeen Medisch Labo	Labo Klinische Biologie, UZA	Marie Le Mercier et al
EPI_ISL_2545638,EPI_ISL_2545606,EPI_ISL_2545640,EPI_ISL_2545639,EPI_ISL_2545587,EPI_ISL_2483301,EPI_ISL_2545605,EPI_ISL_2533953,EPI_ISL_2545637	CENTRUM VOOR MEDISCHE ANALYSE	Labo Klinische Biologie, UZA	Jasmine Coppens et al
EPI_ISL_940767	Heilig Hart Lier	UAntwerp, Laboratory of Medical Microbiology, Campus Drie Eiken S6.26, Universiteitsplein 1, 2610, Wilrijk, Belgium	Basil Britto Xavier et al
EPI_ISL_2628046,EPI_ISL_2626873,EPI_ISL_2628047,EPI_ISL_2626875,EPI_ISL_2443409,EPI_ISL_2443408,EPI_ISL_2422132,EPI_ISL_2443417,EPI_ISL_2483326,EPI_ISL_2443438,EPI_ISL_2422133,EPI_ISL_2422134,EPI_ISL_2483304,EPI_ISL_2443410,EPI_ISL_2443412,EPI_ISL_2483325,EPI_ISL_2443439,EPI_ISL_2422135,EPI_ISL_2443413,EPI_ISL_2483327,EPI_ISL_2443411,EPI_ISL_2626872,EPI_ISL_2626874	CENTRUM VOOR MEDISCHE ANALYSE	Labo Klinische Biologie, UZA	Marie Le Mercier et al
EPI_ISL_940738,EPI_ISL_940741	LHUB-ULB	UAntwerp, Laboratory of Medical Microbiology, Campus Drie Eiken S6.26, Universiteitsplein 1, 2610, Wilrijk, Belgium	Basil Britto Xavier et al
EPI_ISL_1299454,EPI_ISL_1299455	AZ Rivierenland, Campus Rumst	UAntwerp, Laboratory of Medical Microbiology	Basil Britto Xavier et al
EPI_ISL_1960956,EPI_ISL_1443748,EPI_ISL_1443749,EPI_ISL_1443750,EPI_ISL_1443751,EPI_ISL_1443752,EPI_ISL_1443753,EPI_ISL_1597859,EPI_ISL_1443754,EPI_ISL_1443755,EPI_ISL_2213056,EPI_ISL_2016838,EPI_ISL_2213059,EPI_ISL_1745100,EPI_ISL_1745139,EPI_ISL_2134714,EPI_ISL_2134715,EPI_ISL_2134716,EPI_ISL_2134717,EPI_ISL_2134718,EPI_ISL_2272677,EPI_ISL_2272727,EPI_ISL_2422222,EPI_ISL_2422223,EPI_ISL_2422224…	Labo Klinische Biologie, UZA	Labo Klinische Biologie, UZA	Marie Le Mercier et al
EPI_ISL_2131284	Instituut Tropische Geneeskunde	Labo Klinische Biologie, UZA	Jasmine Coppens et al
EPI_ISL_984616,EPI_ISL_984293,EPI_ISL_984290,EPI_ISL_1036727,EPI_ISL_984296,EPI_ISL_984292,EPI_ISL_985040,EPI_ISL_984617,EPI_ISL_984291,EPI_ISL_984295,EPI_ISL_984288,EPI_ISL_984294,EPI_ISL_1103564,EPI_ISL_1103562	Algemeen Medisch Laboratorium	UAntwerp, Laboratory of Medical Microbiology	Basil Britto Xavier et al
EPI_ISL_940893,EPI_ISL_940782,EPI_ISL_940822,EPI_ISL_940845,EPI_ISL_940772,EPI_ISL_940774,EPI_ISL_940779	Platform BIS UZA/UAntwerpen	UAntwerp, Laboratory of Medical Microbiology, Campus Drie Eiken S6.26, Universiteitsplein 1, 2610, Wilrijk, Belgium	Basil Britto Xavier et al
EPI_ISL_1259266	Universitair Ziekemhuis Antwerpen (UZA)	UAntwerp, Laboratory of Medical Microbiology	Basil Britto Xavier et al
EPI_ISL_1112340	ALGEMEEN MEDISCH LABO	UAntwerp, Laboratory of Medical Microbiology,	Basil Britto Xavier et al
EPI_ISL_1073008,EPI_ISL_1336263,EPI_ISL_1336267,EPI_ISL_1336264,EPI_ISL_1073029	ALGEMEEN MEDISCH LABO	UAntwerp, Laboratory of Medical Microbiology	Basil Britto Xavier et al
EPI_ISL_1697310,EPI_ISL_1697344,EPI_ISL_1498314,EPI_ISL_1661084,EPI_ISL_1498315,EPI_ISL_1498358,EPI_ISL_1498359,EPI_ISL_1498316,EPI_ISL_2545589,EPI_ISL_2483261,EPI_ISL_2483262,EPI_ISL_1498360,EPI_ISL_1498317,EPI_ISL_1498318,EPI_ISL_1498361,EPI_ISL_1697300,EPI_ISL_1963342,EPI_ISL_1661218,EPI_ISL_1963343,EPI_ISL_1963344,EPI_ISL_1963345,EPI_ISL_1661237,EPI_ISL_1963346,EPI_ISL_1697321,EPI_ISL_1697343…	Platform BIS UZA/UAntwerpen	Labo Klinische Biologie, UZA	Jasmine Coppens et al
EPI_ISL_1219008,EPI_ISL_1219003,EPI_ISL_1219004,EPI_ISL_1219007,EPI_ISL_1219002,EPI_ISL_1219005,EPI_ISL_1219006,EPI_ISL_1219009,EPI_ISL_1219010	Platform BIS UZA/UAntwerpen (PLBIS)	UAntwerp, Laboratory of Medical Microbiology	Basil Britto Xavier et al
EPI_ISL_1469438,EPI_ISL_1379895,EPI_ISL_1379911,EPI_ISL_1379929,EPI_ISL_1379935,EPI_ISL_1379903,EPI_ISL_1379890,EPI_ISL_1379941,EPI_ISL_1379906,EPI_ISL_1379907,EPI_ISL_1379936,EPI_ISL_1379908,EPI_ISL_1469435,EPI_ISL_1379899,EPI_ISL_1379893,EPI_ISL_1379904,EPI_ISL_1379905,EPI_ISL_1379922,EPI_ISL_1379900,EPI_ISL_1379923,EPI_ISL_1379891,EPI_ISL_1379910,EPI_ISL_1379919,EPI_ISL_1379896,EPI_ISL_1379901…	Platform BIS UZA/UAntwerpen	UZA, Clinical Biology	Marie Le Mercier et al
EPI_ISL_1112292	Platform BIS UZA/UAntwerpen	UAntwerp, Laboratory of Medical Microbiology,	Basil Britto Xavier et al
EPI_ISL_1591158,EPI_ISL_1841406,EPI_ISL_1623021,EPI_ISL_1600109,EPI_ISL_1591149,EPI_ISL_2185098,EPI_ISL_2134653,EPI_ISL_1608047,EPI_ISL_1591167,EPI_ISL_1443699,EPI_ISL_2134654,EPI_ISL_1591152,EPI_ISL_2134655,EPI_ISL_2443434,EPI_ISL_2246114,EPI_ISL_2246115,EPI_ISL_2246095,EPI_ISL_2272697,EPI_ISL_2246125,EPI_ISL_2246116,EPI_ISL_2375909,EPI_ISL_2628075,EPI_ISL_2375902,EPI_ISL_2362603,EPI_ISL_2443435…	Platform BIS UZA/UAntwerpen	Labo Klinische Biologie, UZA	Marie Le Mercier et al
EPI_ISL_1469437	ST. JOZEFKLINIEK-Campus Willebroek	UZA, Clinical Biology	Marie Le Mercier et al
EPI_ISL_1498343,EPI_ISL_1498344,EPI_ISL_1498345,EPI_ISL_1498373	University Hospital Antwerp (UZA), Drie Eikenstraat 655, 2650 Edegem, Belgium	Labo Klinische Biologie, UZA	Jasmine Coppens et al
EPI_ISL_1524996,EPI_ISL_1524997,EPI_ISL_1524998	#VALUE!	Labo Klinische Biologie, UZA	Jasmine Coppens et al
EPI_ISL_2016759	'[Run20210508_x0003_template bulk upload 20210508.xlsx]intermediaire'!R97	Labo Klinische Biologie, UZA	Marie Le Mercier et al
EPI_ISL_1963435,EPI_ISL_1697345,EPI_ISL_1922883,EPI_ISL_1697346,EPI_ISL_1697347,EPI_ISL_1922884,EPI_ISL_1697348,EPI_ISL_1963436,EPI_ISL_2228032,EPI_ISL_2131309,EPI_ISL_2131308	Labo Klinische Biologie, UZA	Labo Klinische Biologie, UZA	Jasmine Coppens et al
EPI_ISL_1299456	University Hospital Laboratory of Brussels Universitair Laboratorium van Brussel (LHUB-ULB)	UAntwerp, Laboratory of Medical Microbiology	Basil Britto Xavier et al
EPI_ISL_1404375,EPI_ISL_1404376,EPI_ISL_1265740,EPI_ISL_1404377,EPI_ISL_1404378,EPI_ISL_1404379,EPI_ISL_1707073,EPI_ISL_1265741,EPI_ISL_1265742,EPI_ISL_1265743,EPI_ISL_1265744,EPI_ISL_1265745,EPI_ISL_1360031,EPI_ISL_1360032,EPI_ISL_1265746,EPI_ISL_1707075,EPI_ISL_1265747,EPI_ISL_1265748,EPI_ISL_1265749,EPI_ISL_1265750,EPI_ISL_1360033,EPI_ISL_1404388,EPI_ISL_1360034,EPI_ISL_1360035,EPI_ISL_1404380…	Klinisch Laboratorium ZNA	Klinisch Laboratorium ZNA	Verstrepen et al.
EPI_ISL_1599531,EPI_ISL_1599532,EPI_ISL_1599533,EPI_ISL_1599534,EPI_ISL_1599535,EPI_ISL_1599536,EPI_ISL_1599537,EPI_ISL_1599541,EPI_ISL_1599542,EPI_ISL_1599543,EPI_ISL_1599544,EPI_ISL_1732156,EPI_ISL_1764149,EPI_ISL_1732157	Klinisch Laboratorium GZA	Klinisch Laboratorium ZNA	Verstrepen et al.
EPI_ISL_738198,EPI_ISL_734503,EPI_ISL_734489,EPI_ISL_738199,EPI_ISL_738200,EPI_ISL_738201,EPI_ISL_738202,EPI_ISL_738203,EPI_ISL_738204,EPI_ISL_738205,EPI_ISL_734485,EPI_ISL_734504,EPI_ISL_738206,EPI_ISL_738196,EPI_ISL_738207,EPI_ISL_734505,EPI_ISL_734506,EPI_ISL_734507,EPI_ISL_734508,EPI_ISL_734509,EPI_ISL_734510,EPI_ISL_734511,EPI_ISL_734512,EPI_ISL_734513,EPI_ISL_734514,EPI_ISL_734515,EPI_ISL_7…	UZ Leuven, National Reference Laboratory for Coronaviruses, Laboratory Medicine, Leuven, Belgium	KU Leuven, Rega Institute, Clinical and Epidemiological Virology	Tony Wawina-Bokalanga et al
EPI_ISL_1014940	Algemeen Klinisch Labo Lier	KU Leuven, Rega Institute, Clinical and Epidemiological Virology	Tony Wawina-Bokalanga et al
EPI_ISL_577743,EPI_ISL_577744,EPI_ISL_577745,EPI_ISL_577746,EPI_ISL_577747,EPI_ISL_722840,EPI_ISL_763099,EPI_ISL_577748,EPI_ISL_523121,EPI_ISL_574779,EPI_ISL_574780,EPI_ISL_574781,EPI_ISL_523122,EPI_ISL_523123,EPI_ISL_722502,EPI_ISL_722440,EPI_ISL_904440,EPI_ISL_904452,EPI_ISL_904610,EPI_ISL_523124,EPI_ISL_523125,EPI_ISL_523126,EPI_ISL_523127,EPI_ISL_423034,EPI_ISL_460636,EPI_ISL_460637,EPI_ISL_5…	Dutch COVID-19 response team	Erasmus Medical Center	Bas Oude Munnink et al
EPI_ISL_422651,EPI_ISL_422652,EPI_ISL_422653,EPI_ISL_422654,EPI_ISL_422655,EPI_ISL_422656,EPI_ISL_422657,EPI_ISL_422658,EPI_ISL_422659,EPI_ISL_422660,EPI_ISL_422661,EPI_ISL_422662,EPI_ISL_422663,EPI_ISL_422664,EPI_ISL_422665,EPI_ISL_422666,EPI_ISL_422667,EPI_ISL_422668,EPI_ISL_422669,EPI_ISL_422670,EPI_ISL_422671,EPI_ISL_422672,EPI_ISL_422673,EPI_ISL_422674,EPI_ISL_422675,EPI_ISL_422676,EPI_ISL_4…	Dutch COVID-19 response team	Erasmus Medical Center	Bas Oude Munnink et al
EPI_ISL_904196,EPI_ISL_904518,EPI_ISL_904523,EPI_ISL_904470,EPI_ISL_904474,EPI_ISL_904167,EPI_ISL_904475,EPI_ISL_904476,EPI_ISL_904477,EPI_ISL_904478,EPI_ISL_904488,EPI_ISL_904613,EPI_ISL_904612,EPI_ISL_904614,EPI_ISL_904225,EPI_ISL_904615,EPI_ISL_904616,EPI_ISL_904617,EPI_ISL_904315,EPI_ISL_904618,EPI_ISL_904619,EPI_ISL_904620,EPI_ISL_904170,EPI_ISL_904621,EPI_ISL_904622,EPI_ISL_904623,EPI_ISL_9…	Dutch COVID-19 response team	Erasmus Medical Center	Bas Oude Munnink et al
EPI_ISL_1311817,EPI_ISL_1311329,EPI_ISL_1311301,EPI_ISL_1311330,EPI_ISL_1311331,EPI_ISL_1321995,EPI_ISL_1311792,EPI_ISL_1324068,EPI_ISL_1311053,EPI_ISL_1324069,EPI_ISL_1310839,EPI_ISL_1311802,EPI_ISL_1311836,EPI_ISL_1324095,EPI_ISL_1311837,EPI_ISL_1324096,EPI_ISL_2145148,EPI_ISL_2145150,EPI_ISL_2145152,EPI_ISL_2145153,EPI_ISL_2145155,EPI_ISL_2145157,EPI_ISL_2145158,EPI_ISL_2145160,EPI_ISL_2145161…	Dutch COVID-19 response team	Erasmus Medical Center	Bas Oude Munnink et al
EPI_ISL_1311716,EPI_ISL_1311717,EPI_ISL_1311718,EPI_ISL_1311719,EPI_ISL_1311720,EPI_ISL_1310994,EPI_ISL_1321997,EPI_ISL_1311276,EPI_ISL_1311122,EPI_ISL_1311724,EPI_ISL_1311725,EPI_ISL_1311216,EPI_ISL_1311743,EPI_ISL_1311123,EPI_ISL_1324062,EPI_ISL_1324063,EPI_ISL_1311124,EPI_ISL_1311125,EPI_ISL_1311744,EPI_ISL_1311032,EPI_ISL_1311126,EPI_ISL_1311745,EPI_ISL_1311321,EPI_ISL_1311746,EPI_ISL_1324064…	Dutch COVID-19 response team	Erasmus Medical Center	Bas Oude Munnink et al
EPI_ISL_523619,EPI_ISL_2483554,EPI_ISL_2483555,EPI_ISL_2483556,EPI_ISL_2483557,EPI_ISL_2483558,EPI_ISL_2483559,EPI_ISL_2483560,EPI_ISL_2449993,EPI_ISL_2449994,EPI_ISL_2449995,EPI_ISL_523620,EPI_ISL_523621,EPI_ISL_523622,EPI_ISL_523623,EPI_ISL_523624,EPI_ISL_523625,EPI_ISL_523626,EPI_ISL_523627,EPI_ISL_523628,EPI_ISL_523629,EPI_ISL_523630,EPI_ISL_523631,EPI_ISL_523632,EPI_ISL_523633,EPI_ISL_523634…	Dutch COVID-19 response team	Erasmus Medical Center	Bas Oude Munnink et al
EPI_ISL_523522,EPI_ISL_523523,EPI_ISL_523524,EPI_ISL_523525,EPI_ISL_523526,EPI_ISL_523527,EPI_ISL_577868,EPI_ISL_577869,EPI_ISL_577870,EPI_ISL_577871,EPI_ISL_577872,EPI_ISL_577873,EPI_ISL_577874,EPI_ISL_577875,EPI_ISL_577876,EPI_ISL_577877,EPI_ISL_577878,EPI_ISL_577879,EPI_ISL_577880,EPI_ISL_577881,EPI_ISL_577882,EPI_ISL_577883,EPI_ISL_577884,EPI_ISL_577885,EPI_ISL_632352,EPI_ISL_632390,EPI_ISL_6…	Dutch COVID-19 response team	Erasmus Medical Center	Bas Oude Munnink et al
EPI_ISL_1822739,EPI_ISL_1822760,EPI_ISL_1822761,EPI_ISL_1822749,EPI_ISL_1822762,EPI_ISL_1822763,EPI_ISL_1822764,EPI_ISL_1822765,EPI_ISL_1822766,EPI_ISL_1822767,EPI_ISL_1822768,EPI_ISL_1822769,EPI_ISL_1822770,EPI_ISL_1822771,EPI_ISL_1822772,EPI_ISL_1822773,EPI_ISL_1822774,EPI_ISL_1822745,EPI_ISL_1822775,EPI_ISL_1822748,EPI_ISL_1822776,EPI_ISL_1822751,EPI_ISL_1822741,EPI_ISL_1822777,EPI_ISL_1822740…	Central Medical Laboratory	Texas Children's Microbiome Center	Ruth Ann Luna et al
EPI_ISL_509711,EPI_ISL_509712,EPI_ISL_509713,EPI_ISL_509714	Belize Ministry of Health	Pathogen Discovery, Respiratory Viruses Branch, Division of Viral Diseases, Centers for Disease Control and Prevention	Jing Zhang et al
EPI_ISL_476826,EPI_ISL_476827,EPI_ISL_476825,EPI_ISL_476828,EPI_ISL_476830,EPI_ISL_476822,EPI_ISL_476831,EPI_ISL_476823,EPI_ISL_476834,EPI_ISL_476833,EPI_ISL_476824,EPI_ISL_476829	Laboratoire des Fièvres Hémorragiques Virales du Benin	Charité-Universitätsmedizin Berlin	Yadouleton et al
EPI_ISL_780385,EPI_ISL_780386,EPI_ISL_780387,EPI_ISL_780388,EPI_ISL_780389,EPI_ISL_780390,EPI_ISL_780391,EPI_ISL_780392,EPI_ISL_780393,EPI_ISL_780394,EPI_ISL_780382,EPI_ISL_780384,EPI_ISL_780395,EPI_ISL_780396,EPI_ISL_780397,EPI_ISL_780398,EPI_ISL_780399,EPI_ISL_783850,EPI_ISL_780400,EPI_ISL_780401,EPI_ISL_780402,EPI_ISL_780403,EPI_ISL_780383,EPI_ISL_780404,EPI_ISL_780405,EPI_ISL_780406,EPI_ISL_7…	Bermuda Government Molecular Diagnostics Laboratory (MDL)	Respiratory Virus Unit, National Infection Service, Public Health England	PHE Covid Sequencing Team et al
EPI_ISL_2557425,EPI_ISL_2557426,EPI_ISL_2274030,EPI_ISL_2274031,EPI_ISL_2274032,EPI_ISL_2274033,EPI_ISL_2274034,EPI_ISL_2274035,EPI_ISL_2274036,EPI_ISL_2274037,EPI_ISL_2274038,EPI_ISL_2274039,EPI_ISL_2274040	Centro Nacional de Enfermidades Tropicales (CENETROP)	Laboratory of Respiratory Viruses and Measles, Oswaldo Cruz Institute, FIOCRUZ	Paola Resende et al
EPI_ISL_837555,EPI_ISL_837556,EPI_ISL_837557,EPI_ISL_837558,EPI_ISL_837554,EPI_ISL_837559,EPI_ISL_837560,EPI_ISL_837561,EPI_ISL_837562,EPI_ISL_837563,EPI_ISL_837564,EPI_ISL_837565,EPI_ISL_837553,EPI_ISL_837566,EPI_ISL_837567,EPI_ISL_837568,EPI_ISL_837569,EPI_ISL_837570,EPI_ISL_837571,EPI_ISL_837550,EPI_ISL_837572,EPI_ISL_837573,EPI_ISL_837574,EPI_ISL_837575,EPI_ISL_837576,EPI_ISL_837577,EPI_ISL_8…	Centro Nacional de Enfermedades Tropicales (CENETROP)	Laboratory of Respiratory Viruses and Measles, Oswaldo Cruz Institute, FIOCRUZ	Paola Resende et al
EPI_ISL_2600379	Laboratorio de Biologia Molecular, Hospital Belga	Molecular Genetics Laboratory, Instituto de Investigaciones Químicas, Universidad Mayor de San Andrés	Oscar M. Rollano-Peñaloza et al
EPI_ISL_1250842,EPI_ISL_1278275,EPI_ISL_1278276	Clin & Gen Lab	Molecular Genetics Laboratory, Instituto de Investigaciones Químicas, Universidad Mayor de San Andrés	Oscar M. Rollano-Peñaloza et al
EPI_ISL_1363787	Clin & Gen Lab	Microbiologia Molecular, Instituto SELADIS, Universidad Mayor de San Andrés	Oscar M. Rollano-Peñaloza et al
EPI_ISL_2462065	Laboratorio de Referencia Departamental en Inmunología, Sedes-Pando	Microbiologia Molecular, Instituto SELADIS, Universidad Mayor de San Andrés	Oscar M. Rollano-Peñaloza et al
EPI_ISL_2462066	Laboratorio de Referencia Departamental en Inmunología, Sedes-Pando	Molecular Genetics Laboratory, Instituto de Investigaciones Químicas, Universidad Mayor de San Andrés	Oscar M. Rollano-Peñaloza et al
EPI_ISL_1278281,EPI_ISL_1278282,EPI_ISL_1278283,EPI_ISL_1278284	Laboratorio de Biologia Molecular, SEDES-Potosi	Molecular Genetics Laboratory, Instituto de Investigaciones Químicas, Universidad Mayor de San Andrés	Oscar M. Rollano-Peñaloza et al
EPI_ISL_1278277,EPI_ISL_1278278,EPI_ISL_1278279,EPI_ISL_1278280,EPI_ISL_2462061,EPI_ISL_2600378	Laboratorio de Biologia Molecular, Hospital San Pedro Claver	Molecular Genetics Laboratory, Instituto de Investigaciones Químicas, Universidad Mayor de San Andrés	Oscar M. Rollano-Peñaloza et al
EPI_ISL_2462062	Laboratorio de Biologia Molecular, Hospital San Pedro Claver	Laboratorio de Biologia Molecular, Hospital San Pedro Claver	Oscar M. Rollano-Peñaloza et al
EPI_ISL_2462063,EPI_ISL_2462064	Laboratorio de Biologia Molecular, Hospital San Pedro Claver	Microbiologia Molecular, Instituto SELADIS, Universidad Mayor de San Andrés	Oscar M. Rollano-Peñaloza et al
EPI_ISL_462753	University Clinical Hospital of Mostar	University of Sarajevo Veterinary Faculty	Goletic et al
EPI_ISL_462990	University Clinical Centre of the Republic of Srpska	University of Sarajevo, Veterinary Faculty	Teufik et al
EPI_ISL_463893	University Clinical Center Tuzla	Alea Genetički Centar	Konjhodžić et al
EPI_ISL_467300,EPI_ISL_1655964	General Hospital "Abdulah Nakas"	Alea Genetic Center	Rijad Konjhodzic et al
EPI_ISL_959650,EPI_ISL_1731081	General Hospital "Abdulah Nakas" Sarajevo	Alea Genetic Centre	Dino Pecar et al
EPI_ISL_964882,EPI_ISL_1731047	General Hospital "Abdulah Nakas" Sarajevo	Alea Genetic Centre	Lana Salihefendic et al
EPI_ISL_722201	Vitalis Mostar	Alea Genetic Center	Salihefendic L. et al
EPI_ISL_722209	Dom Zdravlja Sarajevo	Alea Genetic Center	Salihefendic L. et al
EPI_ISL_1731066,EPI_ISL_1731080	Alea Dr Kandic	Alea Genetic Centre	Lana Salihefendic et al
EPI_ISL_2029122,EPI_ISL_1731046	General Hospital "Abdulah Nakas"	Alea Genetic Centre	Rijad Konjhodzic et al
EPI_ISL_1704779	General Hospital "Abdulah Nakas" Kranjceviceva 12 71000 Sarajevo Bosnia and Herzegovina	Alea Genetic Centre	Rijad Konjhodzic et al
EPI_ISL_1653935	Alea Genetic Center	Alea Genetic Center	Rijad Konjhodzic et al
EPI_ISL_910329,EPI_ISL_910334	ALEA dr Kandic	Alea Genetic Centre	Rijad Konjhodzic et al
EPI_ISL_922076	General Hospital #Abdulah Nakas" Sarajevo	Alea Genetic Centre	Rijad Konjhodzic et al
EPI_ISL_462450,EPI_ISL_462451,EPI_ISL_462452,EPI_ISL_462453,EPI_ISL_462454,EPI_ISL_462455,EPI_ISL_462456,EPI_ISL_462457,EPI_ISL_462458,EPI_ISL_462459,EPI_ISL_462460,EPI_ISL_462462,EPI_ISL_462463,EPI_ISL_462464,EPI_ISL_462465,EPI_ISL_462467,EPI_ISL_462468,EPI_ISL_462469,EPI_ISL_462471,EPI_ISL_462473,EPI_ISL_462474,EPI_ISL_462475,EPI_ISL_462476,EPI_ISL_462472,EPI_ISL_462461,EPI_ISL_462466,EPI_ISL_4…	Clinical Center, University of Sarajevo	Charite Universitatsmedizin Berlin, Institute of Virology	Victor M Corman et al
EPI_ISL_2029260	Ekstralab Tuzla	Alea Genetic Centre	Dino Pecar et al
EPI_ISL_1300655,EPI_ISL_1300654,EPI_ISL_1300646	Cantonal Hospital Zenica; Department of Microbiological Diagnostics	Clinical Center, University of Sarajevo; Unit for Clinical Microbiology	Irma Salimović-Bešić et al
EPI_ISL_1300659,EPI_ISL_1300645,EPI_ISL_1300658,EPI_ISL_1300650,EPI_ISL_1300647,EPI_ISL_1300648,EPI_ISL_1300657,EPI_ISL_1240071,EPI_ISL_1240072,EPI_ISL_1240076,EPI_ISL_1300653,EPI_ISL_1300649,EPI_ISL_1240075,EPI_ISL_1240074,EPI_ISL_1240073,EPI_ISL_1300651,EPI_ISL_1300656	Clinical Center, University of Sarajevo; Unit for Clinical Microbiology	Clinical Center, University of Sarajevo; Unit for Clinical Microbiology	Irma Salimović-Bešić et al
EPI_ISL_1300652	Institute of Public Health of Central Bosnia Canton, Travnik	Clinical Center, University of Sarajevo; Unit for Clinical Microbiology	Irma Salimović-Bešić et al
EPI_ISL_955142,EPI_ISL_955144,EPI_ISL_955146,EPI_ISL_955148,EPI_ISL_955150,EPI_ISL_955151,EPI_ISL_955155,EPI_ISL_955156,EPI_ISL_955170	University of Sarajevo, Veterinary Faculty, Laboratory for Molecular Diagnostic and Research Laboratory	University of Sarajevo, Veterinary Faculty, Laboratory for Molecular Diagnostic and Research Laboratory	Goletić T. et al
EPI_ISL_955169,EPI_ISL_955171,EPI_ISL_955173,EPI_ISL_955184,EPI_ISL_955185,EPI_ISL_955186,EPI_ISL_955187,EPI_ISL_955188,EPI_ISL_955210,EPI_ISL_955211,EPI_ISL_955229	University of Sarajevo, Veterinary Faculty, Laboratory for Molecular Diagnostic and Research Laboratory	University of Sarajevo, Veterinary Faculty, Laboratory for Molecular Diagnostic and Research Laboratory	Goletić Š. et al
EPI_ISL_1016508,EPI_ISL_1016690,EPI_ISL_1016822,EPI_ISL_1016842,EPI_ISL_1016843,EPI_ISL_1016884	University of Sarajevo, Veterinary Faculty, Laboratory for Molecular Diagnostic and Research Laboratory	University of Sarajevo, Veterinary Faculty, Laboratory for Molecular Diagnostic and Research Laboratory	Goletic T. et al
EPI_ISL_1016885,EPI_ISL_1016968,EPI_ISL_1016969,EPI_ISL_1016970	University of Sarajevo, Veterinary Faculty, Laboratory for Molecular Diagnostic and Research Laboratory	University of Sarajevo, Veterinary Faculty, Laboratory for Molecular Diagnostic and Research Laboratory	Goletic S. et al
EPI_ISL_918407	ALEA Dr Kandic	Alea Genetic Centre	Rijad Konjhodzic et al
EPI_ISL_1704314	Alea dr Kandic	Alea Genetic Centre	Rijad KOnjbhodzic et al
EPI_ISL_770471,EPI_ISL_770472,EPI_ISL_770470,EPI_ISL_770473,EPI_ISL_770474	National Health laboratory	Botswana Institute for Technology Research and Innovation	Kefentse Arnold Tumedi et al
EPI_ISL_770475	National health Laboratory	Botswana Institute for Technology Research and Innovation	Kefentse Arnold Tumedi et al
EPI_ISL_943992,EPI_ISL_949068,EPI_ISL_944790,EPI_ISL_977499,EPI_ISL_940844,EPI_ISL_962882,EPI_ISL_962886,EPI_ISL_960226,EPI_ISL_960303,EPI_ISL_955102,EPI_ISL_965181,EPI_ISL_965909,EPI_ISL_965264,EPI_ISL_965277,EPI_ISL_935040,EPI_ISL_935042,EPI_ISL_935045,EPI_ISL_962880,EPI_ISL_940768,EPI_ISL_944760,EPI_ISL_944761,EPI_ISL_940776,EPI_ISL_944756,EPI_ISL_968214,EPI_ISL_968234,EPI_ISL_968252,EPI_ISL_9…	Botswana Harvard HIV Reference Laboratory	Botswana Harvard HIV Reference Laboratory	Sikhulile Moyo et al
EPI_ISL_965178	Botswana Harvard HIV Reference Laboratory	Botswana Harvard AIDS Institute Partnership	Sikhulile Moyo et al
EPI_ISL_560386	National Health Laboratory	Botswana Institute for Technology Research and innovation	Kefentse Arnold Tumedi et al
EPI_ISL_560390,EPI_ISL_560385,EPI_ISL_560387,EPI_ISL_560389,EPI_ISL_1677736,EPI_ISL_1677725,EPI_ISL_1677723,EPI_ISL_1677720,EPI_ISL_1677729,EPI_ISL_1677719,EPI_ISL_1677731,EPI_ISL_1677730,EPI_ISL_1677728,EPI_ISL_1677726,EPI_ISL_1677722,EPI_ISL_1677724,EPI_ISL_1677727,EPI_ISL_1677721,EPI_ISL_1677735,EPI_ISL_1677717,EPI_ISL_1677737,EPI_ISL_1677716,EPI_ISL_1677714,EPI_ISL_1677718,EPI_ISL_1677710,EPI…	National Health Laboratory	Botswana Institute for Technology Research and Innovation	Kefentse Arnold Tumedi et al
EPI_ISL_965182	Botswana Harvard AIDS Institute Partnership	Botswana Harvard AIDS Institute Partnership	Sikhulile Moyo et al
EPI_ISL_1075350,EPI_ISL_2504093,EPI_ISL_2509333,EPI_ISL_2509334,EPI_ISL_2504094,EPI_ISL_2504095,EPI_ISL_2504096,EPI_ISL_2504097,EPI_ISL_2504098,EPI_ISL_2504099,EPI_ISL_2504100,EPI_ISL_2504101,EPI_ISL_2504102,EPI_ISL_2504103,EPI_ISL_2504104,EPI_ISL_2504105,EPI_ISL_2504106,EPI_ISL_2504107,EPI_ISL_2504108,EPI_ISL_2504109,EPI_ISL_2504110,EPI_ISL_2504111,EPI_ISL_2504112,EPI_ISL_2504113,EPI_ISL_2504114…	Palapye Primary Hospital Laboratory	Botswana Harvard HIV Reference Laboratory	Sikhulile Moyo et al
EPI_ISL_1073037,EPI_ISL_2648221,EPI_ISL_2648222,EPI_ISL_2648223,EPI_ISL_2648224,EPI_ISL_2648225,EPI_ISL_2648226,EPI_ISL_2648227,EPI_ISL_2648228,EPI_ISL_2648229,EPI_ISL_2648230,EPI_ISL_2648231,EPI_ISL_2648232,EPI_ISL_2648233,EPI_ISL_2648234,EPI_ISL_2648235,EPI_ISL_2648236,EPI_ISL_2648237,EPI_ISL_2648238,EPI_ISL_2648239,EPI_ISL_2648240,EPI_ISL_2648241,EPI_ISL_1075644	Kasane Primary Hospital Laboratory	Botswana Harvard HIV Reference Laboratory	Sikhulile Moyo et al
EPI_ISL_1074301	Nyangabwe Hospital HIV Reference Laboratory	Botswana Harvard HIV Reference Laboratory,	Sikhulile Moyo et al
EPI_ISL_1074743,EPI_ISL_1076306,EPI_ISL_1076023,EPI_ISL_2372321,EPI_ISL_2372323,EPI_ISL_2372325,EPI_ISL_2372327,EPI_ISL_2372329,EPI_ISL_2372331,EPI_ISL_2372333,EPI_ISL_2372336,EPI_ISL_2372338,EPI_ISL_2372340,EPI_ISL_2372342,EPI_ISL_2372344,EPI_ISL_2372346,EPI_ISL_2372348,EPI_ISL_2372350,EPI_ISL_2372352,EPI_ISL_2372354,EPI_ISL_2372356,EPI_ISL_2372358,EPI_ISL_2372361,EPI_ISL_2372363,EPI_ISL_2372365…	Nyangabwe Hospital HIV Reference Laboratory	Botswana Harvard HIV Reference Laboratory	Sikhulile Moyo et al
EPI_ISL_1524383,EPI_ISL_2372404,EPI_ISL_2372406,EPI_ISL_2372407,EPI_ISL_2372409,EPI_ISL_2648205,EPI_ISL_2648206,EPI_ISL_2648207,EPI_ISL_2648208,EPI_ISL_2648209,EPI_ISL_2648210,EPI_ISL_2648211,EPI_ISL_2648212,EPI_ISL_2648213,EPI_ISL_2648214,EPI_ISL_2648215,EPI_ISL_2648216,EPI_ISL_2648217,EPI_ISL_2648218,EPI_ISL_2648219,EPI_ISL_2648220	Debswana Orapa Mine Hospital Laboratory	Botswana Harvard HIV Reference Laboratory	Sikhulile Moyo et al
EPI_ISL_1524873,EPI_ISL_1532841,EPI_ISL_1532842,EPI_ISL_1524874,EPI_ISL_1532843,EPI_ISL_1524875,EPI_ISL_1532844,EPI_ISL_1524876,EPI_ISL_1532845,EPI_ISL_1524877,EPI_ISL_1532846,EPI_ISL_1524878,EPI_ISL_1532847,EPI_ISL_1524879,EPI_ISL_1532848,EPI_ISL_1524880,EPI_ISL_1532849,EPI_ISL_1524881,EPI_ISL_1532850,EPI_ISL_1524882,EPI_ISL_1532851,EPI_ISL_1524883,EPI_ISL_1532852,EPI_ISL_1524884,EPI_ISL_1532853…	Botswana Harvard HIV Reference Laboratory	Botswana Harvard HIV Reference Laboratory	Sikhulile Wonderful T. Choga et al
EPI_ISL_2241612,EPI_ISL_2241613,EPI_ISL_2241614,EPI_ISL_2241615,EPI_ISL_2241616,EPI_ISL_2241617,EPI_ISL_2241618,EPI_ISL_2241619	Palapye Primary Hospital Laboratory	Botswana Harvard HIV Reference Laboratory	Sikhulile Wonderful T. Choga et al
EPI_ISL_2241620,EPI_ISL_2241621	Nyangabwe Hospital HIV Reference Laboratory	Botswana Harvard HIV Reference Laboratory	Sikhulile Wonderful T. Choga et al
EPI_ISL_2080488	Diagnofirm Medical Laboratories	Botswana Harvard HIV Reference Laboratory	Sikhulile Moyo et al
EPI_ISL_2372408	Charles Hill Primary Hospital Laboratory	Botswana Harvard HIV Reference Laboratory	Sikhulile Moyo et al
EPI_ISL_1516855,EPI_ISL_1516856,EPI_ISL_1516857,EPI_ISL_1516858,EPI_ISL_1516859,EPI_ISL_1516860,EPI_ISL_1516861,EPI_ISL_1516862,EPI_ISL_1516863,EPI_ISL_1516864,EPI_ISL_1516865,EPI_ISL_1516866,EPI_ISL_1516867,EPI_ISL_1516868,EPI_ISL_1516869,EPI_ISL_1516870,EPI_ISL_1516871,EPI_ISL_1516872,EPI_ISL_1516873,EPI_ISL_1516874,EPI_ISL_1516875,EPI_ISL_1516876,EPI_ISL_1516877,EPI_ISL_1516878,EPI_ISL_1516879…	Botswana Harvard HIV Reference Laboratory	Botswana Harvard HIV Reference Laboratory	Sikhulile Dorcas Maruapula et al
EPI_ISL_1163532,EPI_ISL_1163530,EPI_ISL_1163737,EPI_ISL_1133128,EPI_ISL_1163694,EPI_ISL_1133129,EPI_ISL_1163695,EPI_ISL_1133130,EPI_ISL_1163696,EPI_ISL_1133131,EPI_ISL_1133132,EPI_ISL_1163697,EPI_ISL_1161401,EPI_ISL_1163698,EPI_ISL_1163699,EPI_ISL_1133133,EPI_ISL_1161402,EPI_ISL_1163700,EPI_ISL_1161403,EPI_ISL_1161404,EPI_ISL_1163701,EPI_ISL_1133120,EPI_ISL_1161405,EPI_ISL_1163702,EPI_ISL_1161406…	LABCOVID_HCPA	LABRESIS_HCPA	Martins AF et al
EPI_ISL_1163736	LABCOVID_HCPA	LABCOVID_HCPA	Martins AF et al
EPI_ISL_1251212,EPI_ISL_1251214,EPI_ISL_1251217,EPI_ISL_1251219,EPI_ISL_1251224,EPI_ISL_1251215,EPI_ISL_1251220,EPI_ISL_1251222,EPI_ISL_1251225,EPI_ISL_1251213,EPI_ISL_1251216,EPI_ISL_1251218,EPI_ISL_1251223,EPI_ISL_1251221	Raimundo Reginaldo de Almeida	MOA Lab	Vanessa C. Nicolete et al
EPI_ISL_2612315,EPI_ISL_2612316,EPI_ISL_2612317,EPI_ISL_2612318,EPI_ISL_2612319,EPI_ISL_2612320,EPI_ISL_2612321,EPI_ISL_2612322,EPI_ISL_2612323,EPI_ISL_2612324,EPI_ISL_2612325,EPI_ISL_2612326,EPI_ISL_2612327,EPI_ISL_2612328,EPI_ISL_2612329,EPI_ISL_2612330,EPI_ISL_2612331,EPI_ISL_2612332,EPI_ISL_2612333,EPI_ISL_2612334,EPI_ISL_2612335,EPI_ISL_2612336,EPI_ISL_2612337,EPI_ISL_2612338,EPI_ISL_2612339…	Centro de Infectologia Charles Mérieux/ Laboratório Rodolphe Mérieux, FUNDHACRE	Bioinformatics Laboratory / LNCC	Alessandra P Lamarca et al
EPI_ISL_2248780,EPI_ISL_2245062,EPI_ISL_2248781	Laboratório Central de Saúde Pública do Acre	Coordenação Geral de Laboratórios de Saúde Pública (CGLAB/DAEVS/SVS/MS)	Vagner Fonseca et al
EPI_ISL_848599,EPI_ISL_848602,EPI_ISL_458139,EPI_ISL_848600,EPI_ISL_848601,EPI_ISL_848627,EPI_ISL_848573,EPI_ISL_848574,EPI_ISL_848612,EPI_ISL_848613,EPI_ISL_848603,EPI_ISL_524792,EPI_ISL_458138,EPI_ISL_458142,EPI_ISL_524795,EPI_ISL_458144,EPI_ISL_458143,EPI_ISL_458145,EPI_ISL_524796,EPI_ISL_524784,EPI_ISL_524793,EPI_ISL_848584,EPI_ISL_848578,EPI_ISL_848579,EPI_ISL_848577,EPI_ISL_848575,EPI_ISL_8…	﻿Evandro Chagas Institute	﻿Evandro Chagas Institute	Santos et al
EPI_ISL_2308419,EPI_ISL_2308452,EPI_ISL_2308418,EPI_ISL_2308435,EPI_ISL_2308431,EPI_ISL_2308408,EPI_ISL_2308422,EPI_ISL_2308459,EPI_ISL_2308448,EPI_ISL_2308425,EPI_ISL_2308443,EPI_ISL_2308469,EPI_ISL_2308445,EPI_ISL_2308447,EPI_ISL_2308440,EPI_ISL_2308423,EPI_ISL_2308430,EPI_ISL_2308449,EPI_ISL_2308412,EPI_ISL_2308461,EPI_ISL_2308428,EPI_ISL_2308455,EPI_ISL_2308444,EPI_ISL_2308406,EPI_ISL_2308410…	Laboratório Central de Saúde Pública de Alagoas	Coordenação Geral de Laboratórios de Saúde Pública (CGLAB/DAEVS/SVS/MS)	Vagner Fonseca et al
EPI_ISL_2645712,EPI_ISL_2645713,EPI_ISL_2645714,EPI_ISL_2645715,EPI_ISL_2645716,EPI_ISL_2645717,EPI_ISL_2645718,EPI_ISL_2645719,EPI_ISL_2645720,EPI_ISL_2645721,EPI_ISL_2645722,EPI_ISL_2645723,EPI_ISL_2645724,EPI_ISL_2645725,EPI_ISL_2645726,EPI_ISL_2645727,EPI_ISL_2645728,EPI_ISL_2645729,EPI_ISL_2645730,EPI_ISL_2645731,EPI_ISL_2645732,EPI_ISL_2645733,EPI_ISL_2645734,EPI_ISL_2645735,EPI_ISL_2645736…	Laboratorio Central de Saude Publica do Estado de Alagoas (LACEN/AL)	Laboratory of Respiratory Viruses and Measles, Oswaldo Cruz Institute, FIOCRUZ	Paola Resende et al
EPI_ISL_2157412,EPI_ISL_2157415,EPI_ISL_2157414,EPI_ISL_2157422,EPI_ISL_2157451,EPI_ISL_2157461,EPI_ISL_2157489,EPI_ISL_2157490,EPI_ISL_2157507,EPI_ISL_2157508,EPI_ISL_2157509,EPI_ISL_2157512,EPI_ISL_2157514,EPI_ISL_2157519,EPI_ISL_2157520,EPI_ISL_2157521,EPI_ISL_2157522,EPI_ISL_2157523,EPI_ISL_2157541	Laboratorio Central de Saude Publica do Esatado de Alagoas (LACEN/AL)	Laboratory of Respiratory Viruses and Measles, Oswaldo Cruz Institute, FIOCRUZ	Paola Resende et al
EPI_ISL_792639,EPI_ISL_792640,EPI_ISL_792641,EPI_ISL_792642,EPI_ISL_792643,EPI_ISL_792644,EPI_ISL_427292	Laboratório Central de Saúde Pública do Estado de Alagoas (LACEN-AL)	Laboratory of Respiratory Viruses and Measles, Oswaldo Cruz Institute, FIOCRUZ	Paola Resende et al
EPI_ISL_1181592,EPI_ISL_1181396,EPI_ISL_1181365,EPI_ISL_1219135,EPI_ISL_1219134,EPI_ISL_2038964	Laboratorio Central de Saude Publica do Estado do Alagoas (LACEN-AL)	Laboratory of Respiratory Viruses and Measles, Oswaldo Cruz Institute, FIOCRUZ	Paola Resende et al
EPI_ISL_1213202,EPI_ISL_1213190,EPI_ISL_1213204,EPI_ISL_1213206,EPI_ISL_1213441,EPI_ISL_1213433,EPI_ISL_1213427,EPI_ISL_1213343,EPI_ISL_1213404,EPI_ISL_1213367,EPI_ISL_1213392,EPI_ISL_1213153,EPI_ISL_1213213,EPI_ISL_1213161,EPI_ISL_1213438,EPI_ISL_1213454,EPI_ISL_1213189,EPI_ISL_1213165,EPI_ISL_1213207,EPI_ISL_1213461,EPI_ISL_1213448,EPI_ISL_1213215,EPI_ISL_1213443,EPI_ISL_1213201,EPI_ISL_1213388…	LBM/UFPB	Bioinformatics Laboratory / LNCC	Alessandra P Lamarca et al
EPI_ISL_470568,EPI_ISL_470569,EPI_ISL_470570,EPI_ISL_470571,EPI_ISL_470572,EPI_ISL_470573,EPI_ISL_470574,EPI_ISL_470575,EPI_ISL_470576,EPI_ISL_470577,EPI_ISL_470578,EPI_ISL_470579,EPI_ISL_470580,EPI_ISL_470581,EPI_ISL_470582,EPI_ISL_470583,EPI_ISL_470584,EPI_ISL_470585,EPI_ISL_470586,EPI_ISL_470587,EPI_ISL_470588,EPI_ISL_470598,EPI_ISL_470599,EPI_ISL_470600,EPI_ISL_470601,EPI_ISL_470602,EPI_ISL_4…	Hermes Pardini	Bioinformatics Laboratory / LNCC	Alexandra Gerber et al
EPI_ISL_906075	Hospital Geral de Vila Penteado Dr Jose Pangella Sao Paulo	Instituto Adolfo Lutz, Interdiciplinary Procedures Center, Strategic Laboratory	Claudio Tavares Sacchi et al
EPI_ISL_906069,EPI_ISL_906068,EPI_ISL_2003162,EPI_ISL_2003163,EPI_ISL_2003164,EPI_ISL_2003165,EPI_ISL_2003166,EPI_ISL_2003167,EPI_ISL_2003168,EPI_ISL_2003169,EPI_ISL_2003170,EPI_ISL_2614518,EPI_ISL_2614519,EPI_ISL_2614520,EPI_ISL_2614521,EPI_ISL_2614522,EPI_ISL_2614523,EPI_ISL_2614524,EPI_ISL_2614525,EPI_ISL_2614526,EPI_ISL_2614527,EPI_ISL_2614528,EPI_ISL_2614529,EPI_ISL_2614530,EPI_ISL_2614531,E…	Instituto Adolfo Lutz - Regional de Campinas	Instituto Adolfo Lutz, Interdiciplinary Procedures Center, Strategic Laboratory	Claudio Tavares Sacchi et al
EPI_ISL_906076,EPI_ISL_906077	Hospital Sao Luiz Sao Caetano	Instituto Adolfo Lutz, Interdiciplinary Procedures Center, Strategic Laboratory	Claudio Tavares Sacchi et al
EPI_ISL_906070,EPI_ISL_906072,EPI_ISL_977489	UPA Dr. Akira Tada	Instituto Adolfo Lutz, Interdiciplinary Procedures Center, Strategic Laboratory	Claudio Tavares Sacchi et al
EPI_ISL_906080,EPI_ISL_906081	Hospital Beneficiencia Portuguesa	Instituto Adolfo Lutz, Interdiciplinary Procedures Center, Strategic Laboratory	Claudio Tavares Sacchi et al
EPI_ISL_940614,EPI_ISL_940615,EPI_ISL_940616,EPI_ISL_906071,EPI_ISL_940617,EPI_ISL_940618,EPI_ISL_940613	LACEN-PI DR. Costa Alvarenga	Instituto Adolfo Lutz, Interdiciplinary Procedures Center, Strategic Laboratory	Claudio Tavares Sacchi et al
EPI_ISL_940620,EPI_ISL_940623,EPI_ISL_940624,EPI_ISL_940619,EPI_ISL_940621,EPI_ISL_940622,EPI_ISL_940625	Hospital Sao Joaquim - Beneficiencia Portuguesa	Instituto Adolfo Lutz, Interdiciplinary Procedures Center, Strategic Laboratory	Claudio Tavares Sacchi et al
EPI_ISL_940626,EPI_ISL_940627	Hospital Central Sao Caetano do Sul	Instituto Adolfo Lutz, Interdiciplinary Procedures Center, Strategic Laboratory	Claudio Tavares Sacchi et al
EPI_ISL_943990,EPI_ISL_943988,EPI_ISL_943989,EPI_ISL_985303,EPI_ISL_985304,EPI_ISL_985305,EPI_ISL_985306,EPI_ISL_985307,EPI_ISL_985308,EPI_ISL_985309,EPI_ISL_985310,EPI_ISL_985311,EPI_ISL_1039691,EPI_ISL_1039692,EPI_ISL_1039693,EPI_ISL_985312,EPI_ISL_985313,EPI_ISL_985314,EPI_ISL_985315,EPI_ISL_985316,EPI_ISL_985317,EPI_ISL_1039694,EPI_ISL_1039695,EPI_ISL_1041509,EPI_ISL_1303510,EPI_ISL_1303511,E…	LACEN do Estado de Goias	Instituto Adolfo Lutz, Interdiciplinary Procedures Center, Strategic Laboratory	Claudio Tavares Sacchi et al
EPI_ISL_833167,EPI_ISL_833168,EPI_ISL_833169,EPI_ISL_833170,EPI_ISL_833171,EPI_ISL_833172,EPI_ISL_833173,EPI_ISL_833174,EPI_ISL_833175,EPI_ISL_833176	DB Diagnosticos do Brasil	Instituto Adolfo Lutz, Interdiciplinary Procedures Center, Strategic Laboratory	Claudio Tavares Sacchi et al
EPI_ISL_2241605,EPI_ISL_2241547,EPI_ISL_2241533,EPI_ISL_2241530,EPI_ISL_2241536,EPI_ISL_2241531,EPI_ISL_2241532,EPI_ISL_2308438,EPI_ISL_2308446,EPI_ISL_2308416,EPI_ISL_2241542	Laboratório Central de Saúde Pública de Pernambuco	Coordenação Geral de Laboratórios de Saúde Pública (CGLAB/DAEVS/SVS/MS)	Vagner Fonseca et al
EPI_ISL_2233906	Scientific Platform Pasteur USP, University of Sao Paulo	Scientific Platform Pasteur USP, University of Sao Paulo	Cunha et al
EPI_ISL_417034,EPI_ISL_1068078,EPI_ISL_811148,EPI_ISL_1068079,EPI_ISL_1068080,EPI_ISL_1068081,EPI_ISL_1068082,EPI_ISL_1068083,EPI_ISL_1068084,EPI_ISL_1034305,EPI_ISL_1068085,EPI_ISL_1068086,EPI_ISL_1068087,EPI_ISL_1068088,EPI_ISL_1068089,EPI_ISL_1068090,EPI_ISL_1068091,EPI_ISL_1068092,EPI_ISL_1068093,EPI_ISL_1068094,EPI_ISL_1068095,EPI_ISL_1068096,EPI_ISL_1068097,EPI_ISL_1068098,EPI_ISL_801386,EP…	Laboratorio de Ecologia de Doencas Transmissiveis na Amazonia, Instituto Leonidas e Maria Deane - Fiocruz Amazonia	Laboratorio de Ecologia de Doencas Transmissiveis na Amazonia, Instituto Leonidas e Maria Deane - Fiocruz Amazonia	Valdinete Nascimento et al
EPI_ISL_801397,EPI_ISL_801398,EPI_ISL_801399,EPI_ISL_801400,EPI_ISL_801401,EPI_ISL_801402,EPI_ISL_801403,EPI_ISL_2102018,EPI_ISL_2102063	Laboratório Central de Saúde Pública do Estado do Amazonas (LACEN-AM)	Laboratorio de Ecologia de Doencas Transmissiveis na Amazonia, Instituto Leonidas e Maria Deane - Fiocruz Amazonia	Valdinete Nascimento et al
EPI_ISL_2466267,EPI_ISL_2466266,EPI_ISL_2466265	Laboratório de Ecologia de Doenças Transmissíveis na Amazônia (EDTA), Instituto Leônidas e Maria Deane, FIOCRUZ, Manaus, Amazonas, Brazil.	Laboratory of Respiratory Viruses and Measles, Oswaldo Cruz Institute, FIOCRUZ	Paola Resende et al
EPI_ISL_1402431,EPI_ISL_427294,EPI_ISL_427295,EPI_ISL_427296,EPI_ISL_427297,EPI_ISL_427298,EPI_ISL_1402429,EPI_ISL_2443578,EPI_ISL_2443579,EPI_ISL_2443580,EPI_ISL_2196192,EPI_ISL_2196193,EPI_ISL_2196194,EPI_ISL_2274100,EPI_ISL_2274103,EPI_ISL_2557389,EPI_ISL_2274097,EPI_ISL_2274101,EPI_ISL_2274104,EPI_ISL_2274105,EPI_ISL_1181497,EPI_ISL_456072,EPI_ISL_456073,EPI_ISL_456074,EPI_ISL_1181496,EPI_ISL…	Laboratory of Respiratory Viruses and Measles, Oswaldo Cruz Institute, FIOCRUZ	Laboratory of Respiratory Viruses and Measles, Oswaldo Cruz Institute, FIOCRUZ	Paola Resende et al
EPI_ISL_1239012,EPI_ISL_1239013,EPI_ISL_1239014,EPI_ISL_1239015,EPI_ISL_1239016	Laboratório Central de Saúde Pública do Estado de Pernambuco (LACEN-PE)	WallauLab, Aggeu Magalhaes Institute	Marcelo Henrique dos Santos Paiva et al
EPI_ISL_918531,EPI_ISL_918532,EPI_ISL_918533,EPI_ISL_918534,EPI_ISL_918499,EPI_ISL_918500,EPI_ISL_918501,EPI_ISL_918502,EPI_ISL_918503,EPI_ISL_918512,EPI_ISL_918504,EPI_ISL_918505,EPI_ISL_918506,EPI_ISL_918507,EPI_ISL_918535,EPI_ISL_918508,EPI_ISL_918509,EPI_ISL_918510,EPI_ISL_918511,EPI_ISL_1261683,EPI_ISL_1261685,EPI_ISL_2488774,EPI_ISL_1261694,EPI_ISL_2488775,EPI_ISL_1261690	LACEN - Laboratório Central de Saúde Pública do Amazonas	﻿Evandro Chagas Institute	Santos et al
EPI_ISL_925846,EPI_ISL_925916,EPI_ISL_926446	LACEN - Laboratório Central de Saúde Pública do Amazonas	Evandro Chagas Institute Virology	Santos et al
EPI_ISL_2298850,EPI_ISL_2298852,EPI_ISL_2298854,EPI_ISL_2298856,EPI_ISL_2298858,EPI_ISL_2298859,EPI_ISL_2298861,EPI_ISL_2298863,EPI_ISL_2298865,EPI_ISL_2298867,EPI_ISL_2298869,EPI_ISL_2298871	Laboratório Central de Saúde Pública do Amazonas	Coordenação Geral de Laboratórios de Saúde Pública (CGLAB/DAEVS/SVS/MS)	Vagner Fonseca et al
EPI_ISL_1708317,EPI_ISL_1708318	Fundação Hospitalar de Hematologia e Hemoterapia do Amazonas	Laboratório de Estudos de Vírus Emergentes	William M. Souza et al
EPI_ISL_476224,EPI_ISL_476304,EPI_ISL_476305,EPI_ISL_476182,EPI_ISL_476183,EPI_ISL_476184,EPI_ISL_476185,EPI_ISL_476186,EPI_ISL_476198,EPI_ISL_476199,EPI_ISL_476200,EPI_ISL_476212,EPI_ISL_476213,EPI_ISL_476214,EPI_ISL_476218,EPI_ISL_476219,EPI_ISL_476225,EPI_ISL_476226,EPI_ISL_476227,EPI_ISL_476228,EPI_ISL_476229,EPI_ISL_476232,EPI_ISL_476281,EPI_ISL_476283,EPI_ISL_476288,EPI_ISL_476289,EPI_ISL_4…	DB Diagnósticos do Brasil	Instituto de Medicina Tropical da Univesidade de São Paulo	Samples: Nelson Gaburo Jr et al
EPI_ISL_1060920,EPI_ISL_1060884,EPI_ISL_1060924,EPI_ISL_1060900,EPI_ISL_1060923,EPI_ISL_1060995,EPI_ISL_1060918,EPI_ISL_1060914,EPI_ISL_1060943,EPI_ISL_1060994,EPI_ISL_1060910,EPI_ISL_1060925,EPI_ISL_1060954,EPI_ISL_1060926,EPI_ISL_1060891,EPI_ISL_1061025,EPI_ISL_1060887,EPI_ISL_1060928,EPI_ISL_1060904,EPI_ISL_1060997,EPI_ISL_1060927,EPI_ISL_1060971,EPI_ISL_1060876,EPI_ISL_1060974,EPI_ISL_1060902…	DB Diagnosticos do Brasil	Instituto de Medicina Tropical de Sao Paulo	Brazil-UK Centre for Arbovirus Discovery Diagnosis Genomics et al
EPI_ISL_804825,EPI_ISL_804815,EPI_ISL_804826,EPI_ISL_804819,EPI_ISL_804827,EPI_ISL_804839,EPI_ISL_804824,EPI_ISL_804823,EPI_ISL_804832,EPI_ISL_804838,EPI_ISL_804822,EPI_ISL_804828,EPI_ISL_804835,EPI_ISL_804829,EPI_ISL_804818,EPI_ISL_804817,EPI_ISL_804831,EPI_ISL_804821,EPI_ISL_804840,EPI_ISL_804830,EPI_ISL_804814,EPI_ISL_804820,EPI_ISL_804842,EPI_ISL_804843,EPI_ISL_804841,EPI_ISL_804816,EPI_ISL_8…	DB Diagnosticos do Brasil	Laboratório de Parasitologia Médica - Instituto de Medicina Tropical - Universidade de São Paulo	Nuno Faria et al
EPI_ISL_1060975,EPI_ISL_1060883,EPI_ISL_1064741,EPI_ISL_1064738,EPI_ISL_1060889,EPI_ISL_1060906,EPI_ISL_1064737,EPI_ISL_1060895,EPI_ISL_1060897,EPI_ISL_1060880,EPI_ISL_1064742,EPI_ISL_1060932,EPI_ISL_1060953,EPI_ISL_1060934,EPI_ISL_1064750,EPI_ISL_1064736,EPI_ISL_1060892,EPI_ISL_1061013,EPI_ISL_1064740,EPI_ISL_1060896,EPI_ISL_1060985,EPI_ISL_1060999,EPI_ISL_1061010,EPI_ISL_1060991,EPI_ISL_1061001…	CDL Laboratorio Santos e Vidal LTDA.	Instituto de Medicina Tropical de Sao Paulo	Brazil-UK Centre for Arbovirus Discovery Diagnosis Genomics et al
EPI_ISL_1592227,EPI_ISL_1592228,EPI_ISL_1592229,EPI_ISL_1133277,EPI_ISL_1133267,EPI_ISL_1133272,EPI_ISL_1133273,EPI_ISL_1133255,EPI_ISL_1133260,EPI_ISL_1133257,EPI_ISL_1133271,EPI_ISL_1133262,EPI_ISL_1133263,EPI_ISL_1133265,EPI_ISL_1133269,EPI_ISL_1133278,EPI_ISL_1133276,EPI_ISL_1133275,EPI_ISL_1133279,EPI_ISL_1133274,EPI_ISL_1133256,EPI_ISL_1133264,EPI_ISL_1133266,EPI_ISL_1133268,EPI_ISL_1592230…	Laboratório Hermes Pardini	Laboratório de Biologia Integrativa, Instituto de Ciências Biológicas, Universidade Federal de Minas Gerais	Filipe Romero Rebello Moreira et al
EPI_ISL_2535159,EPI_ISL_2535124,EPI_ISL_2535122,EPI_ISL_2535111,EPI_ISL_2535112,EPI_ISL_2535113,EPI_ISL_2535114,EPI_ISL_2535115,EPI_ISL_2535117,EPI_ISL_2535118,EPI_ISL_2535119,EPI_ISL_2535120,EPI_ISL_2535121,EPI_ISL_2535123,EPI_ISL_2535125,EPI_ISL_2535126,EPI_ISL_2535127,EPI_ISL_2535128,EPI_ISL_2535129,EPI_ISL_2535130,EPI_ISL_2535131,EPI_ISL_2535132,EPI_ISL_2535133,EPI_ISL_2535134,EPI_ISL_2535135…	Unidade de apoio ao diagnostico da COVID - UNADIG	Bioinformatics Laboratory / LNCC	Luiz G P de Almeida et al
EPI_ISL_2499748	Fundação Hospitalar de Hematologia e Hemoterapia do Amazonas	Laboratório de Estudos de Vírus Emergentes	Camila Lopes Simeoni et al
EPI_ISL_918551,EPI_ISL_918553,EPI_ISL_918554,EPI_ISL_918555,EPI_ISL_918556,EPI_ISL_918557,EPI_ISL_918558,EPI_ISL_918559,EPI_ISL_918560,EPI_ISL_918561	LACEN - Laboratório Central de Saúde Pública do Amapa	﻿Evandro Chagas Institute	Santos et al
EPI_ISL_1164985,EPI_ISL_1164984,EPI_ISL_1164981,EPI_ISL_1164982,EPI_ISL_1164976,EPI_ISL_2488776,EPI_ISL_1261686,EPI_ISL_1261696,EPI_ISL_1261692,EPI_ISL_1261695,EPI_ISL_2488777,EPI_ISL_1261688,EPI_ISL_1261689,EPI_ISL_2488792,EPI_ISL_2488793,EPI_ISL_2488794,EPI_ISL_2488804,EPI_ISL_2488805,EPI_ISL_2488806,EPI_ISL_2488807	LACEN - Laboratório Central de Saúde Pública do Amapá	﻿Evandro Chagas Institute	Santos et al
EPI_ISL_2298747,EPI_ISL_2308522,EPI_ISL_2245065,EPI_ISL_2245066,EPI_ISL_2248784,EPI_ISL_2245077,EPI_ISL_2245078,EPI_ISL_2248785,EPI_ISL_2245067,EPI_ISL_2245068,EPI_ISL_2245069,EPI_ISL_2298760,EPI_ISL_2245064,EPI_ISL_2248786,EPI_ISL_2245070,EPI_ISL_2245079,EPI_ISL_2245071,EPI_ISL_2245072,EPI_ISL_2245073,EPI_ISL_2245074,EPI_ISL_2248787,EPI_ISL_2245075,EPI_ISL_2245076,EPI_ISL_2298790,EPI_ISL_2298791…	Laboratório Central de Saúde Pública do Amapá	Coordenação Geral de Laboratórios de Saúde Pública (CGLAB/DAEVS/SVS/MS)	Vagner Fonseca et al
EPI_ISL_450873,EPI_ISL_450874	Evandro Chagas Institute	Evandro Chagas Institute	Santos et al
EPI_ISL_1213216,EPI_ISL_1213259,EPI_ISL_1213399,EPI_ISL_1213226,EPI_ISL_1213341,EPI_ISL_1213222,EPI_ISL_1213242,EPI_ISL_1213227,EPI_ISL_1213294,EPI_ISL_1213401,EPI_ISL_1213384,EPI_ISL_1213229,EPI_ISL_1213168,EPI_ISL_1213331,EPI_ISL_1213365,EPI_ISL_1213333,EPI_ISL_1213297,EPI_ISL_1213342,EPI_ISL_1213244,EPI_ISL_1213274,EPI_ISL_1213251,EPI_ISL_1213230,EPI_ISL_1213232,EPI_ISL_1213298,EPI_ISL_1213324…	LAFEM/UESC	Bioinformatics Laboratory / LNCC	Alessandra P Lamarca et al
EPI_ISL_1068315,EPI_ISL_1068316,EPI_ISL_1068317,EPI_ISL_1068318,EPI_ISL_1068319,EPI_ISL_1068320,EPI_ISL_1068321,EPI_ISL_1068322,EPI_ISL_1068323,EPI_ISL_978495,EPI_ISL_1068383,EPI_ISL_1068384,EPI_ISL_1068385,EPI_ISL_1068386,EPI_ISL_1068387,EPI_ISL_1068388,EPI_ISL_1068389,EPI_ISL_1068390,EPI_ISL_1068391,EPI_ISL_1068392,EPI_ISL_978496,EPI_ISL_1068393,EPI_ISL_1068394,EPI_ISL_978497,EPI_ISL_978498,EPI…	Central Public Health Laboratory - LACEN -Bahia, Salvador, Brazil	Central Public Health Laboratory - LACEN -Bahia, Salvador, Brazil	Stephane Tosta et al
EPI_ISL_756293,EPI_ISL_756294	Center for Biotechnology and Cell Therapy, São Rafael Hospital, Salvador, Brazil	Center for Biotechnology and Cell Therapy, São Rafael Hospital, Salvador, Brazil	Carolina Kymie Vasques Nonaka et al
EPI_ISL_1067736,EPI_ISL_1067728,EPI_ISL_1067732	Center for Biotechnology and Cell Therapy, São Rafael Hospital, Salvador, Brazil	Central Public Health Laboratory - LACEN -Bahia, Salvador, Brazil	Stephane Tosta et al
EPI_ISL_1499201,EPI_ISL_1499204,EPI_ISL_1499202,EPI_ISL_1499297,EPI_ISL_1499205,EPI_ISL_1499298,EPI_ISL_1499299,EPI_ISL_1499114,EPI_ISL_1499300,EPI_ISL_1498263,EPI_ISL_1498919,EPI_ISL_1498585,EPI_ISL_1498821,EPI_ISL_1498822,EPI_ISL_1498823,EPI_ISL_1498824,EPI_ISL_1498825,EPI_ISL_1498916,EPI_ISL_1499020,EPI_ISL_1499105,EPI_ISL_1499203	Associação Fundo de Incentivo à Pesquisa (AFIP)	Associação Fundo de Incentivo à Pesquisa (AFIP)	Priscila Farias Tempaku et al
EPI_ISL_2241540,EPI_ISL_2241553,EPI_ISL_2241543,EPI_ISL_2241502,EPI_ISL_2241537,EPI_ISL_2241501,EPI_ISL_2241546,EPI_ISL_2241539,EPI_ISL_2241544,EPI_ISL_2241538,EPI_ISL_2241510,EPI_ISL_2241610,EPI_ISL_2241551,EPI_ISL_2241574,EPI_ISL_2241505,EPI_ISL_2241534,EPI_ISL_2241509,EPI_ISL_2241511,EPI_ISL_2241606,EPI_ISL_2241512,EPI_ISL_2241506,EPI_ISL_2241548,EPI_ISL_2241608,EPI_ISL_2241507,EPI_ISL_2241513…	Laboratório Central de Saúde Pública do Rio Grande do Norte	Coordenação Geral de Laboratórios de Saúde Pública (CGLAB/DAEVS/SVS/MS)	Vagner Fonseca et al
EPI_ISL_2241528,EPI_ISL_2241565	Laboratório Central de Saúde Pública da Bahia	Coordenação Geral de Laboratórios de Saúde Pública (CGLAB/DAEVS/SVS/MS)	Vagner Fonseca et al
EPI_ISL_2491690,EPI_ISL_2491778,EPI_ISL_2491715,EPI_ISL_2491779,EPI_ISL_2491780,EPI_ISL_2491781,EPI_ISL_2491716,EPI_ISL_2491689,EPI_ISL_2491782,EPI_ISL_2491783,EPI_ISL_2491784,EPI_ISL_2491717,EPI_ISL_2491785,EPI_ISL_2491786,EPI_ISL_2491787,EPI_ISL_2491718,EPI_ISL_2491788,EPI_ISL_2491789,EPI_ISL_2491691,EPI_ISL_2491693,EPI_ISL_2491755,EPI_ISL_2491756,EPI_ISL_2491757,EPI_ISL_2491758,EPI_ISL_2491759…	Centro de Pesquisa Gonçalo Moniz (CPqGM - FIOCRUZ/BA)	Laboratory of Respiratory Viruses and Measles, Oswaldo Cruz Institute, FIOCRUZ	Paola Resende et al
EPI_ISL_2491704,EPI_ISL_2491705,EPI_ISL_2491753,EPI_ISL_2491706,EPI_ISL_2491707,EPI_ISL_2491708,EPI_ISL_2491754,EPI_ISL_2491709,EPI_ISL_2491710,EPI_ISL_2491711,EPI_ISL_2491712,EPI_ISL_2157531,EPI_ISL_2196253,EPI_ISL_2196260,EPI_ISL_2196261,EPI_ISL_2274074,EPI_ISL_2274073,EPI_ISL_2274072,EPI_ISL_2274075,EPI_ISL_2466264,EPI_ISL_2466263,EPI_ISL_2466262,EPI_ISL_2557338,EPI_ISL_2557337,EPI_ISL_2557339…	Laboratorio Central de Saude Publica do Estado da Bahia (LACEN/BA)	Laboratory of Respiratory Viruses and Measles, Oswaldo Cruz Institute, FIOCRUZ	Paola Resende et al
EPI_ISL_2157598,EPI_ISL_2157535,EPI_ISL_2157533,EPI_ISL_2157534,EPI_ISL_2157532,EPI_ISL_2157542,EPI_ISL_2157544,EPI_ISL_2157543	Laboratório Central de Saude Publica do Estado da Bahia (LACEN/BA)	Laboratory of Respiratory Viruses and Measles, Oswaldo Cruz Institute, FIOCRUZ	Paola Resende et al
EPI_ISL_1181354,EPI_ISL_1181484,EPI_ISL_1181485,EPI_ISL_1181449,EPI_ISL_1181444,EPI_ISL_1181445,EPI_ISL_1181441,EPI_ISL_1181440,EPI_ISL_1181355,EPI_ISL_1181429,EPI_ISL_1181379,EPI_ISL_1181424,EPI_ISL_1181419,EPI_ISL_1181408,EPI_ISL_1181380,EPI_ISL_1219136	Gonçalo Moniz Institute, FIOCRUZ, Bahia	Laboratory of Respiratory Viruses and Measles, Oswaldo Cruz Institute, FIOCRUZ	Paola Resende et al
EPI_ISL_1181435,EPI_ISL_1181436,EPI_ISL_1181364,EPI_ISL_1181443,EPI_ISL_1181450	Federal University of Southern Bahia (UFSB - Universidade Federal do Sul da Bahia)	Laboratory of Respiratory Viruses and Measles, Oswaldo Cruz Institute, FIOCRUZ	Paola Resende et al
EPI_ISL_2491722	Universidade Federal do Sul da Bahia (UFSB)	Laboratory of Respiratory Viruses and Measles, Oswaldo Cruz Institute, FIOCRUZ	Paola Resende et al
EPI_ISL_415105,EPI_ISL_427293	Laboratório Central de Saúde Pública Professor Gonçalo Moniz (LACEN-BA)	Laboratory of Respiratory Viruses and Measles, Oswaldo Cruz Institute, FIOCRUZ	Paola Resende et al
EPI_ISL_1443196,EPI_ISL_1443197,EPI_ISL_1443198	Hospital Aliança	Hospital São Rafael - IDOR	Isadora Cristina de Siqueira et al
EPI_ISL_1608170,EPI_ISL_1608168,EPI_ISL_1608166,EPI_ISL_1608169,EPI_ISL_1608167,EPI_ISL_1608163,EPI_ISL_1608165,EPI_ISL_1608171,EPI_ISL_1608161,EPI_ISL_1608164,EPI_ISL_1608162	Hospital São Rafael - IDOR	Hospital São Rafael - IDOR	Carolina Kymie Vasques Nonaka et al
EPI_ISL_722141,EPI_ISL_722138,EPI_ISL_722153,EPI_ISL_722139,EPI_ISL_672664,EPI_ISL_1084740,EPI_ISL_722136,EPI_ISL_1084726,EPI_ISL_1084730,EPI_ISL_672665,EPI_ISL_722155,EPI_ISL_672666,EPI_ISL_672667,EPI_ISL_672668,EPI_ISL_722146,EPI_ISL_722156,EPI_ISL_722140,EPI_ISL_722152,EPI_ISL_722160,EPI_ISL_904030,EPI_ISL_904031,EPI_ISL_904018,EPI_ISL_904019,EPI_ISL_672672,EPI_ISL_904020,EPI_ISL_904021,EPI_IS…	DB Diagnosticos do Brasil	Laboratório de Parasitologia Médica - Instituto de Medicina Tropical - Universidade de São Paulo	Brazil-UK Centre for Arbovirus Discovery Diagnosis Genomics et al
EPI_ISL_1583675	DNA Laboratory	Central Public Health Laboratory - LACEN -Bahia, Salvador, Brazil	Stephane Tosta et al
EPI_ISL_2181398	Laboratório de Agentes Infecciosos e Vetores -LAIVE- Bahia, Barreiras, Brazil	Laboratório Baculovírus	Josilene Pinheiro et al
EPI_ISL_1701311	Laboratório de diagnóstico molecular da COVID-19 - Bahia, Santo Antônio de Jesus, Brazil	Laboratório Baculovírus	Josilene R Pinheiro et al
EPI_ISL_2241560,EPI_ISL_2241515,EPI_ISL_2241496,EPI_ISL_2241495,EPI_ISL_2241527,EPI_ISL_2241521,EPI_ISL_2241529,EPI_ISL_2241522,EPI_ISL_2241497,EPI_ISL_2241570,EPI_ISL_2241561,EPI_ISL_2241525,EPI_ISL_2241572,EPI_ISL_2241517,EPI_ISL_2241519,EPI_ISL_2241524,EPI_ISL_2241516,EPI_ISL_2241523,EPI_ISL_2241499,EPI_ISL_2241526,EPI_ISL_2241564,EPI_ISL_2241569,EPI_ISL_2241566,EPI_ISL_2241514,EPI_ISL_2241563…	Laboratório Central de Saúde Pública da Paraiba	Coordenação Geral de Laboratórios de Saúde Pública (CGLAB/DAEVS/SVS/MS)	Vagner Fonseca et al
EPI_ISL_1181356,EPI_ISL_1181520,EPI_ISL_1181522,EPI_ISL_1181575,EPI_ISL_1181577,EPI_ISL_1181586,EPI_ISL_1181588,EPI_ISL_1181591,EPI_ISL_1181593,EPI_ISL_1181596,EPI_ISL_1181598,EPI_ISL_1181604,EPI_ISL_1181621,EPI_ISL_1181622	Oswaldo Cruz Foundation, FIOCRUZ - Ceara (Fiocruz-CE)	Laboratory of Respiratory Viruses and Measles, Oswaldo Cruz Institute, FIOCRUZ	Paola Resende et al
EPI_ISL_1261697,EPI_ISL_2488770,EPI_ISL_1164980,EPI_ISL_1164986,EPI_ISL_1164995,EPI_ISL_1164993,EPI_ISL_1164973,EPI_ISL_1164970,EPI_ISL_1164971,EPI_ISL_1261693,EPI_ISL_1261684,EPI_ISL_2488799,EPI_ISL_2488800,EPI_ISL_2488801,EPI_ISL_2488802,EPI_ISL_2488803	LACEN - Laboratório Central de Saúde Pública do Ceará	﻿Evandro Chagas Institute	Santos et al
EPI_ISL_918536,EPI_ISL_918537,EPI_ISL_918538,EPI_ISL_918539,EPI_ISL_918540,EPI_ISL_918541,EPI_ISL_918542,EPI_ISL_918543,EPI_ISL_918544	LACEN - Laboratório Central de Saúde Pública do Ceara	﻿Evandro Chagas Institute	Santos et al
EPI_ISL_2298733,EPI_ISL_2298735,EPI_ISL_2298737,EPI_ISL_2298739,EPI_ISL_2298741,EPI_ISL_2298743,EPI_ISL_2298745,EPI_ISL_2248788,EPI_ISL_2245080,EPI_ISL_2245082,EPI_ISL_2298779,EPI_ISL_2298781	Laboratório Central de Saúde Pública do Ceará	Coordenação Geral de Laboratórios de Saúde Pública (CGLAB/DAEVS/SVS/MS)	Vagner Fonseca et al
EPI_ISL_476217,EPI_ISL_476259,EPI_ISL_476203,EPI_ISL_476204,EPI_ISL_476205,EPI_ISL_476206,EPI_ISL_476207,EPI_ISL_476208,EPI_ISL_476222,EPI_ISL_476223,EPI_ISL_476237,EPI_ISL_476238,EPI_ISL_476239,EPI_ISL_476240,EPI_ISL_476241,EPI_ISL_476242,EPI_ISL_476243,EPI_ISL_476244,EPI_ISL_476245,EPI_ISL_476246,EPI_ISL_476247,EPI_ISL_476248,EPI_ISL_476249,EPI_ISL_476250,EPI_ISL_476251,EPI_ISL_476252,EPI_ISL_4…	Hospital da Clínicas da Faculdade de Medicina da Universidade de São Paulo	Instituto de Medicina Tropical da Univesidade de São Paulo	Samples: Ingra Morales Claro et al
EPI_ISL_426580	Instituto Sabin	Laboratory of Virology	Fernando L Melo et al
EPI_ISL_882663,EPI_ISL_882664,EPI_ISL_1293051,EPI_ISL_1196285,EPI_ISL_1196286,EPI_ISL_1196287,EPI_ISL_1196288,EPI_ISL_1196289,EPI_ISL_1196290,EPI_ISL_1196291,EPI_ISL_1196292,EPI_ISL_1196293,EPI_ISL_1196294,EPI_ISL_1303506,EPI_ISL_1303507,EPI_ISL_1303508	LACEN do Distrito Federal	Instituto Adolfo Lutz, Interdiciplinary Procedures Center, Strategic Laboratory	Claudio Tavares Sacchi et al
EPI_ISL_882657	LACEN do Estado do Piaui, Dr. Costa Alvarenga	Instituto Adolfo Lutz, Interdiciplinary Procedures Center, Strategic Laboratory	Claudio Tavares Sacchi et al
EPI_ISL_2344441,EPI_ISL_2344245,EPI_ISL_2344347,EPI_ISL_2344445,EPI_ISL_2344438,EPI_ISL_2344432,EPI_ISL_2344238,EPI_ISL_2344281,EPI_ISL_2344404,EPI_ISL_2344399,EPI_ISL_2344301,EPI_ISL_2344384,EPI_ISL_2344407,EPI_ISL_2344328,EPI_ISL_2425435,EPI_ISL_2344394,EPI_ISL_2344333,EPI_ISL_2344452,EPI_ISL_2344270,EPI_ISL_2344316,EPI_ISL_2344290,EPI_ISL_2344352,EPI_ISL_2344424,EPI_ISL_2425442,EPI_ISL_2344345…	Instituto Butantan	Instituto de Medicina Tropical de Sao Paulo	Brazil-UK Centre for Arbovirus Discovery Diagnosis Genomics et al
EPI_ISL_2645514,EPI_ISL_2645515,EPI_ISL_2645516,EPI_ISL_2645517,EPI_ISL_2645518,EPI_ISL_2645519,EPI_ISL_2645520,EPI_ISL_2645521,EPI_ISL_2645522,EPI_ISL_2157375,EPI_ISL_2645523,EPI_ISL_2645524,EPI_ISL_2157376,EPI_ISL_2645525,EPI_ISL_2645526,EPI_ISL_2645527,EPI_ISL_2645528,EPI_ISL_2196262,EPI_ISL_2375477,EPI_ISL_2375476,EPI_ISL_2645529,EPI_ISL_2645530,EPI_ISL_2645531,EPI_ISL_2645532,EPI_ISL_2645533…	Laboratorio Central de Saude Publica do Estado do Espirito Santo (LACEN/ES)	Laboratory of Respiratory Viruses and Measles, Oswaldo Cruz Institute, FIOCRUZ	Paola Resende et al
EPI_ISL_2038968,EPI_ISL_2196184,EPI_ISL_1181432,EPI_ISL_1181418,EPI_ISL_1181420,EPI_ISL_1181421,EPI_ISL_1181423,EPI_ISL_1181397,EPI_ISL_1181395,EPI_ISL_1181583,EPI_ISL_1181585,EPI_ISL_1181582	Laboratorio Central de Saude Publica do Estado do Espitito Santo (LACEN-ES)	Laboratory of Respiratory Viruses and Measles, Oswaldo Cruz Institute, FIOCRUZ	Paola Resende et al
EPI_ISL_415128	Laboratório Central de Saúde Pública do Estado do Espírito Santo (LACEN-ES)	Laboratory of Respiratory Viruses and Measles, Oswaldo Cruz Institute, FIOCRUZ	Paola Resende et al
EPI_ISL_1239127,EPI_ISL_1239136,EPI_ISL_1239117,EPI_ISL_1239125,EPI_ISL_1239135,EPI_ISL_1239131,EPI_ISL_1239126,EPI_ISL_1239115,EPI_ISL_1239133,EPI_ISL_1239118,EPI_ISL_1239128,EPI_ISL_1239134,EPI_ISL_1239120,EPI_ISL_1239123,EPI_ISL_1239132,EPI_ISL_1239119,EPI_ISL_1239114,EPI_ISL_1239122,EPI_ISL_1239116,EPI_ISL_1239121,EPI_ISL_1239129,EPI_ISL_1239130	Laboratório Central de Saúde Pública do Espírito Santo	Coordenação Geral de Laboratórios de Saúde Pública (CGLAB)	Vagner Fonseca et al
EPI_ISL_2249341,EPI_ISL_2249343,EPI_ISL_2249335,EPI_ISL_2249338,EPI_ISL_2249334,EPI_ISL_2249337,EPI_ISL_2249339,EPI_ISL_2249336,EPI_ISL_2249340,EPI_ISL_2249342,EPI_ISL_2249333,EPI_ISL_2249344,EPI_ISL_2293010,EPI_ISL_2293012,EPI_ISL_2293011,EPI_ISL_2293014,EPI_ISL_2293015,EPI_ISL_2293013,EPI_ISL_2293016	Laboratório Central de Saúde Pública do Espírito Santo	Coordenação Geral de Laboratórios de Saúde Pública (CGLAB/DAEVS/SVS/MS)	Vagner Fonseca et al
EPI_ISL_1240640,EPI_ISL_1240641,EPI_ISL_1240639	Laboratório Central de Saúde Pública do Espírito Santo	Coordenação Geral de Laboratórios de Saúde Pública (CGLAB)	Vagner Fonseca et al.
EPI_ISL_2101409,EPI_ISL_2385638,EPI_ISL_2535042,EPI_ISL_2535017,EPI_ISL_1664113,EPI_ISL_2101541,EPI_ISL_1664114,EPI_ISL_1664115,EPI_ISL_1664116,EPI_ISL_1664117,EPI_ISL_1664118,EPI_ISL_1664119,EPI_ISL_1664120,EPI_ISL_1664121,EPI_ISL_1664122,EPI_ISL_1664123,EPI_ISL_2101621,EPI_ISL_1664124,EPI_ISL_1664125,EPI_ISL_1664126,EPI_ISL_1664127,EPI_ISL_1664128,EPI_ISL_1664129,EPI_ISL_1664130,EPI_ISL_1664131…	Laboratorio Central Noel Nutels	Bioinformatics Laboratory / LNCC	Luiz G P de Almeida et al
EPI_ISL_2535045,EPI_ISL_2535046,EPI_ISL_2535047,EPI_ISL_2535048,EPI_ISL_2535049,EPI_ISL_2535050,EPI_ISL_2535051,EPI_ISL_2535052,EPI_ISL_2535053,EPI_ISL_2535054,EPI_ISL_2535055,EPI_ISL_2535056,EPI_ISL_2535057,EPI_ISL_2535058,EPI_ISL_2535059,EPI_ISL_2535060,EPI_ISL_2535061,EPI_ISL_2535062,EPI_ISL_2535063,EPI_ISL_2535064,EPI_ISL_2535065,EPI_ISL_2535066,EPI_ISL_2535067,EPI_ISL_2535068,EPI_ISL_2535069…	Laboratorio Central Noel Nutels	Bioinformatics Laboratory / LNCC	Luiz G P de Almeida et al
EPI_ISL_417930,EPI_ISL_417936,EPI_ISL_417940,EPI_ISL_417949,EPI_ISL_417934,EPI_ISL_417928,EPI_ISL_417929,EPI_ISL_417943,EPI_ISL_417945	Laboratório Hermes Pardini	Bioinformatics Laboratory / LNCC	Filipe Romero et al
EPI_ISL_882661,EPI_ISL_882662	Hospital de Santa Barbara de Goias	Instituto Adolfo Lutz, Interdiciplinary Procedures Center, Strategic Laboratory	Claudio Tavares Sacchi et al
EPI_ISL_940612	Hospital de Campanha para Enfrentamento do Coronavirus - Goiania	Instituto Adolfo Lutz, Interdiciplinary Procedures Center, Strategic Laboratory	Claudio Tavares Sacchi et al
EPI_ISL_1201896,EPI_ISL_1086037,EPI_ISL_1086038,EPI_ISL_1086039,EPI_ISL_1086040,EPI_ISL_1092725,EPI_ISL_1086041,EPI_ISL_1086042,EPI_ISL_1086034,EPI_ISL_1086043,EPI_ISL_1096135,EPI_ISL_1096121,EPI_ISL_1201894,EPI_ISL_1201895,EPI_ISL_763074,EPI_ISL_763075	Diagnosticos da America - DASA	Instituto Adolfo Lutz, Interdiciplinary Procedures Center, Strategic Laboratory	Claudio Tavares Sacchi et al
EPI_ISL_1181480,EPI_ISL_1181478,EPI_ISL_1181479,EPI_ISL_1181546,EPI_ISL_1181547,EPI_ISL_1181548,EPI_ISL_1181549,EPI_ISL_1181550,EPI_ISL_1181471,EPI_ISL_1181472,EPI_ISL_1181473,EPI_ISL_1181487,EPI_ISL_1181492,EPI_ISL_1181525,EPI_ISL_1181535,EPI_ISL_1181532,EPI_ISL_1181516,EPI_ISL_1181569,EPI_ISL_1181452,EPI_ISL_1181378	Laboratorio de Imunologia de Transplantes de Goias LTDA (HLAGYN)	Laboratory of Respiratory Viruses and Measles, Oswaldo Cruz Institute, FIOCRUZ	Paola Resende et al
EPI_ISL_2188000,EPI_ISL_2017281,EPI_ISL_2348593,EPI_ISL_2017323,EPI_ISL_2348616,EPI_ISL_2102517,EPI_ISL_2617626,EPI_ISL_2017457,EPI_ISL_2348594,EPI_ISL_2017273,EPI_ISL_2017275,EPI_ISL_2017272,EPI_ISL_2017252,EPI_ISL_2017246,EPI_ISL_2017253,EPI_ISL_2017242,EPI_ISL_2017251,EPI_ISL_2017241,EPI_ISL_2017245,EPI_ISL_2017260,EPI_ISL_2017244,EPI_ISL_2017265,EPI_ISL_2017264,EPI_ISL_2017247,EPI_ISL_2017254…	HLAGYN - Laboratorio de Imunologia de Transplantes de Goias	HLAGYN - Laboratorio de Imunologia de Transplantes de Goias	Fernando Antonio Vinhal dos Santos et al
EPI_ISL_2245177,EPI_ISL_2245178,EPI_ISL_2245180,EPI_ISL_2245176	Laboratorio de Saude Publica Dr. Giovanni Cysneiros	Coordenação Geral de Laboratórios de Saúde Pública (CGLAB/DAEVS/SVS/MS)	Vagner Fonseca et al
EPI_ISL_1716397,EPI_ISL_1716398,EPI_ISL_1716399,EPI_ISL_1716400,EPI_ISL_1716401,EPI_ISL_1716402,EPI_ISL_1716403,EPI_ISL_1716404,EPI_ISL_1716405,EPI_ISL_1716406,EPI_ISL_1716407,EPI_ISL_1716408,EPI_ISL_1716409,EPI_ISL_1716410,EPI_ISL_1716411,EPI_ISL_1716412,EPI_ISL_1716413,EPI_ISL_1716414,EPI_ISL_1716415,EPI_ISL_1716416,EPI_ISL_1716417,EPI_ISL_1716418,EPI_ISL_1716419,EPI_ISL_1716420,EPI_ISL_1716421…	Laboratorio Saude	LGBio (Laboratorio de Genetica & Biodiversidade)	Mariana Pires de Campos Telles et al
EPI_ISL_1716457,EPI_ISL_1716458,EPI_ISL_1716459,EPI_ISL_1716460,EPI_ISL_1716461,EPI_ISL_1716462,EPI_ISL_1716463,EPI_ISL_1716464,EPI_ISL_1716465,EPI_ISL_1716466,EPI_ISL_1716467,EPI_ISL_1716468,EPI_ISL_1716469,EPI_ISL_1716470,EPI_ISL_1716471,EPI_ISL_1716472,EPI_ISL_1716473,EPI_ISL_1716474,EPI_ISL_1716475,EPI_ISL_1716476,EPI_ISL_1716477,EPI_ISL_1716478,EPI_ISL_1716479,EPI_ISL_1716480,EPI_ISL_1716481…	LACEN (Laboratorio de Saude Publica Dr. Giovanni Cysneiros)	LGBio (Laboratorio de Genetica & Biodiversidade)	Mariana Pires de Campos Telles et al
EPI_ISL_2221767,EPI_ISL_2221771	Leme Laboratory	Central Public Health Laboratory - LACEN -Bahia, Salvador, Brazil	Stephane Tosta et al
EPI_ISL_1465194,EPI_ISL_1465217,EPI_ISL_1465234,EPI_ISL_1465235,EPI_ISL_1465253,EPI_ISL_1465215,EPI_ISL_1465248,EPI_ISL_1465250,EPI_ISL_1465252,EPI_ISL_1465231,EPI_ISL_1465254,EPI_ISL_1465203,EPI_ISL_1465206,EPI_ISL_1465213,EPI_ISL_1465212,EPI_ISL_1465229,EPI_ISL_1465255,EPI_ISL_1465257,EPI_ISL_1465208,EPI_ISL_1465209,EPI_ISL_1465210,EPI_ISL_1465199,EPI_ISL_1465201,EPI_ISL_1465202,EPI_ISL_1465249…	Laboratorio Central de Saude Publica do Estado do Maranhao (LACEN-MA)	Laboratory of Respiratory Viruses and Measles, Oswaldo Cruz Institute, FIOCRUZ	Paola Resende et al
EPI_ISL_2196263,EPI_ISL_2196264,EPI_ISL_2196265,EPI_ISL_2196358,EPI_ISL_2196266,EPI_ISL_2196267,EPI_ISL_2196268,EPI_ISL_2196355,EPI_ISL_2196269,EPI_ISL_2443556,EPI_ISL_2274089,EPI_ISL_2274090,EPI_ISL_2274083,EPI_ISL_2274084,EPI_ISL_2274085,EPI_ISL_2274076,EPI_ISL_2274077,EPI_ISL_2274086,EPI_ISL_2274087,EPI_ISL_2274078,EPI_ISL_2274088,EPI_ISL_2274079,EPI_ISL_2274080,EPI_ISL_2274081,EPI_ISL_2274082…	Laboratorio Central de Saude Publica do Estado Maranhao (LACEN-MA)	Laboratory of Respiratory Viruses and Measles, Oswaldo Cruz Institute, FIOCRUZ	Paola Resende et al
EPI_ISL_1164996,EPI_ISL_1164998,EPI_ISL_2488771,EPI_ISL_2488773,EPI_ISL_1261700,EPI_ISL_1164979,EPI_ISL_2488808,EPI_ISL_2488809,EPI_ISL_2488810,EPI_ISL_2488811,EPI_ISL_1086373,EPI_ISL_1086374	LACEN - Laboratório Central de Saúde Pública do Maranhao	﻿Evandro Chagas Institute	Santos et al
EPI_ISL_2248768,EPI_ISL_2248769,EPI_ISL_2245084,EPI_ISL_2245085,EPI_ISL_2248770,EPI_ISL_2248771,EPI_ISL_2248772,EPI_ISL_2245083,EPI_ISL_2248773,EPI_ISL_2248774,EPI_ISL_2248775,EPI_ISL_2248776,EPI_ISL_2248777,EPI_ISL_2248778,EPI_ISL_2245086,EPI_ISL_2248779,EPI_ISL_2298750,EPI_ISL_2298752,EPI_ISL_2298754,EPI_ISL_2298755,EPI_ISL_2298757,EPI_ISL_2298770,EPI_ISL_2298772,EPI_ISL_2298774,EPI_ISL_2298776…	Laboratório Central de Saúde Pública do Maranhão	Coordenação Geral de Laboratórios de Saúde Pública (CGLAB/DAEVS/SVS/MS)	Vagner Fonseca et al
EPI_ISL_2385722,EPI_ISL_1858758,EPI_ISL_1858761,EPI_ISL_1858763,EPI_ISL_1858765,EPI_ISL_1858767,EPI_ISL_1858769,EPI_ISL_1858771,EPI_ISL_1858773,EPI_ISL_1858775,EPI_ISL_1858777,EPI_ISL_1858779,EPI_ISL_1858781,EPI_ISL_1858783,EPI_ISL_1858786,EPI_ISL_1858788,EPI_ISL_1858790,EPI_ISL_1858792,EPI_ISL_1858794,EPI_ISL_1858796,EPI_ISL_1858798,EPI_ISL_1858800,EPI_ISL_1858802,EPI_ISL_1858803,EPI_ISL_1858805…	Unidade de apoio ao diagnóstico da COVID – UNADIG	Bioinformatics Laboratory / LNCC	Luiz G P de Almeida et al
EPI_ISL_623104,EPI_ISL_623105	Simile Medicina Diagnóstica	Bioinformatics Laboratory / LNCC	Carolina M Voloch et al
EPI_ISL_417925,EPI_ISL_417926	Laboratório Simili	Bioinformatics Laboratory / LNCC	Filipe Romero et al
EPI_ISL_470589,EPI_ISL_470590,EPI_ISL_470591,EPI_ISL_470592,EPI_ISL_470593,EPI_ISL_470594,EPI_ISL_470595,EPI_ISL_470596,EPI_ISL_470597	Simile	Bioinformatics Laboratory / LNCC	Alexandra Gerber et al
EPI_ISL_429664,EPI_ISL_429673,EPI_ISL_429674,EPI_ISL_429675,EPI_ISL_429676,EPI_ISL_429677,EPI_ISL_429678,EPI_ISL_429679,EPI_ISL_429665,EPI_ISL_429680,EPI_ISL_429681,EPI_ISL_429682,EPI_ISL_429683,EPI_ISL_429684,EPI_ISL_429685,EPI_ISL_429686,EPI_ISL_429666,EPI_ISL_429687,EPI_ISL_429688,EPI_ISL_429689,EPI_ISL_429690,EPI_ISL_429691,EPI_ISL_429692,EPI_ISL_429667,EPI_ISL_429693,EPI_ISL_429694,EPI_ISL_4…	Central Public Health Laboratory/Octávio Magalhães Institute (IOM) from the Ezequiel Dias Foundation (FUNED)	Instituto Octávio Magalhães / Fundação Ezequiel Dias (IOM/Funed)	Talita Adelino et al
EPI_ISL_2157423	UNIVERSIDADE FEDERAL DE VIÇOSA	Laboratory of Respiratory Viruses and Measles, Oswaldo Cruz Institute, FIOCRUZ	Paola Resende et al
EPI_ISL_2196363,EPI_ISL_2196270,EPI_ISL_2196271,EPI_ISL_2196364,EPI_ISL_2196241,EPI_ISL_2196272,EPI_ISL_2196273,EPI_ISL_2196274,EPI_ISL_2196275,EPI_ISL_2196276,EPI_ISL_2196257,EPI_ISL_2196277,EPI_ISL_2196278,EPI_ISL_2196365,EPI_ISL_2196279,EPI_ISL_2196246,EPI_ISL_2196258,EPI_ISL_2157481,EPI_ISL_2157480,EPI_ISL_2157491,EPI_ISL_2196280,EPI_ISL_2557347,EPI_ISL_2557348,EPI_ISL_2557349,EPI_ISL_2557354…	Laboratorio Central de Saude Publica do Estado de Minas Gerais (LACEN/MG)	Laboratory of Respiratory Viruses and Measles, Oswaldo Cruz Institute, FIOCRUZ	Paola Resende et al
EPI_ISL_1181426,EPI_ISL_1181427,EPI_ISL_1181428,EPI_ISL_2645419,EPI_ISL_2645420,EPI_ISL_1181399,EPI_ISL_1219137,EPI_ISL_2038965	Laboratorio Central de Saude Publica do Estado de Minas Gerais (LACEN-MG)	Laboratory of Respiratory Viruses and Measles, Oswaldo Cruz Institute, FIOCRUZ	Paola Resende et al
EPI_ISL_2551523,EPI_ISL_2551530,EPI_ISL_2551524	Fundação Ezequiel Dias - FUNED	Laboratório de Virologia Clínica e Molecular	Erick Gustavo Dorlass et al
EPI_ISL_1182574,EPI_ISL_1182573,EPI_ISL_1182555,EPI_ISL_1182548,EPI_ISL_1182545,EPI_ISL_1182544,EPI_ISL_1182550,EPI_ISL_1182549,EPI_ISL_1182579,EPI_ISL_1182569,EPI_ISL_1182561,EPI_ISL_1182560,EPI_ISL_1182566,EPI_ISL_1182564,EPI_ISL_1182551,EPI_ISL_1182559,EPI_ISL_1182541,EPI_ISL_1182543,EPI_ISL_1182602,EPI_ISL_1182625,EPI_ISL_1182618,EPI_ISL_1182615,EPI_ISL_1182612,EPI_ISL_1182611,EPI_ISL_1182609…	Fundação Ezequiel Dias (FUNED)	Coordenação Geral de Laboratórios de Saúde Pública (CGLAB/DAEVS/SVS/MS)	Vagner Fonseca et al
EPI_ISL_2249363,EPI_ISL_2311861,EPI_ISL_2249364,EPI_ISL_2249435,EPI_ISL_2249436,EPI_ISL_2249437,EPI_ISL_2249439,EPI_ISL_2249438,EPI_ISL_2293019,EPI_ISL_2293020,EPI_ISL_2249397,EPI_ISL_2293021,EPI_ISL_2293022,EPI_ISL_2293018,EPI_ISL_2293017	Fundação Ezequiel Dias	Coordenação Geral de Laboratórios de Saúde Pública (CGLAB/DAEVS/SVS/MS)	Vagner Fonseca et al
EPI_ISL_1239124,EPI_ISL_1239139,EPI_ISL_1239137,EPI_ISL_1239138	Fundação Ezequiel Dias	Coordenação Geral de Laboratórios de Saúde Pública (CGLAB)	Vagner Fonseca et al
EPI_ISL_1240642	Fundação Ezequiel Dias	Coordenação Geral de Laboratórios de Saúde Pública (CGLAB)	Vagner Fonseca et al.
EPI_ISL_672669,EPI_ISL_672687,EPI_ISL_672688,EPI_ISL_672689,EPI_ISL_672690,EPI_ISL_672691,EPI_ISL_672692,EPI_ISL_672693,EPI_ISL_672694,EPI_ISL_672695,EPI_ISL_672696,EPI_ISL_672697,EPI_ISL_672698,EPI_ISL_672699,EPI_ISL_672700,EPI_ISL_672722,EPI_ISL_672723,EPI_ISL_672724,EPI_ISL_672725,EPI_ISL_672726,EPI_ISL_672727,EPI_ISL_672728,EPI_ISL_672729,EPI_ISL_672730,EPI_ISL_672731,EPI_ISL_672732,EPI_ISL_6…	Hospital das Clínicas da Faculdade de Medicina da Universidade de São Paulo (HC-FMUSP)	Laboratório de Parasitologia Médica - Instituto de Medicina Tropical - Universidade de São Paulo	Brazil-UK Centre for Arbovirus Discovery Diagnosis Genomics et al
EPI_ISL_1494967,EPI_ISL_1494968,EPI_ISL_1494969,EPI_ISL_1494970,EPI_ISL_1494971,EPI_ISL_1494972,EPI_ISL_1494973,EPI_ISL_1494974,EPI_ISL_1494975,EPI_ISL_1494976,EPI_ISL_1494977,EPI_ISL_1494978,EPI_ISL_1494979,EPI_ISL_1494980,EPI_ISL_1494981,EPI_ISL_1494982,EPI_ISL_1494983,EPI_ISL_1494984,EPI_ISL_1494985,EPI_ISL_1494986,EPI_ISL_1494987,EPI_ISL_1494988,EPI_ISL_1494989,EPI_ISL_1494990,EPI_ISL_1494991…	Laboratório de Biologia Integrativa	Laboratório de Biologia Integrativa	Filipe Romero Rebello Moreira et al
EPI_ISL_2551525,EPI_ISL_2551526,EPI_ISL_2551527,EPI_ISL_2627737,EPI_ISL_2551529,EPI_ISL_2627738,EPI_ISL_2551528	Belo Horizonte center-south emergency care unit - UPA-BH	Laboratório de Virologia Clínica e Molecular	Erick Gustavo Dorlass et al
EPI_ISL_1324139,EPI_ISL_1324149,EPI_ISL_1324142,EPI_ISL_1324145,EPI_ISL_1324137,EPI_ISL_1324140,EPI_ISL_1324147,EPI_ISL_1324138,EPI_ISL_1324135,EPI_ISL_1324134,EPI_ISL_1324136,EPI_ISL_1324141,EPI_ISL_1324148,EPI_ISL_1324143,EPI_ISL_1324144,EPI_ISL_1324121,EPI_ISL_1324122,EPI_ISL_1324123,EPI_ISL_1324124,EPI_ISL_1324125,EPI_ISL_1324126,EPI_ISL_1324127,EPI_ISL_1324128,EPI_ISL_1324129,EPI_ISL_1324130…	UW Virology Lab	UW Virology Lab	Pavitra Roychoudhury et al
EPI_ISL_2105010,EPI_ISL_2161891,EPI_ISL_2161918,EPI_ISL_2104993,EPI_ISL_2104924,EPI_ISL_2162000,EPI_ISL_2104902,EPI_ISL_2161959,EPI_ISL_2161990,EPI_ISL_2161831,EPI_ISL_2104919,EPI_ISL_2104873,EPI_ISL_2161984,EPI_ISL_2104832,EPI_ISL_2104954,EPI_ISL_2161848,EPI_ISL_2104928,EPI_ISL_2104841,EPI_ISL_2161895,EPI_ISL_2161887,EPI_ISL_2162002,EPI_ISL_2104864,EPI_ISL_2161904,EPI_ISL_2161884,EPI_ISL_2104942…	UW Virology Lab	UW Virology Lab	Pavitra Roychoudhury et al
EPI_ISL_2432812,EPI_ISL_2432825,EPI_ISL_2432831,EPI_ISL_2432808,EPI_ISL_2432795,EPI_ISL_2432836,EPI_ISL_2432837,EPI_ISL_2432820,EPI_ISL_2432790,EPI_ISL_2432789,EPI_ISL_2432835,EPI_ISL_2432804,EPI_ISL_2432833,EPI_ISL_2432799,EPI_ISL_2432794,EPI_ISL_2432796,EPI_ISL_2432819,EPI_ISL_2432828,EPI_ISL_2432787,EPI_ISL_2432788,EPI_ISL_2432832,EPI_ISL_2432811,EPI_ISL_2432792,EPI_ISL_2432785,EPI_ISL_2432814…	UW Virology Lab	UW Virology Lab	Pavitra Roychoudhury et al
EPI_ISL_461462,EPI_ISL_461463,EPI_ISL_511855,EPI_ISL_461464,EPI_ISL_511856,EPI_ISL_461465,EPI_ISL_461466,EPI_ISL_461467,EPI_ISL_570268,EPI_ISL_511857,EPI_ISL_461468,EPI_ISL_511858,EPI_ISL_461469,EPI_ISL_461470,EPI_ISL_511859,EPI_ISL_511860,EPI_ISL_461471,EPI_ISL_461472,EPI_ISL_461473,EPI_ISL_461474,EPI_ISL_461475,EPI_ISL_511861,EPI_ISL_461476,EPI_ISL_461477,EPI_ISL_570269,EPI_ISL_570270,EPI_ISL_5…	UW Virology Lab	UW Virology Lab	Pavitra Roychoudhury et al
EPI_ISL_1616660,EPI_ISL_1620836,EPI_ISL_1616619,EPI_ISL_1616665,EPI_ISL_1621014,EPI_ISL_1628048,EPI_ISL_1616815,EPI_ISL_1620848,EPI_ISL_1616647,EPI_ISL_1621024,EPI_ISL_1620835,EPI_ISL_1621004,EPI_ISL_1620945,EPI_ISL_1621015,EPI_ISL_1628196,EPI_ISL_1628180,EPI_ISL_1616811,EPI_ISL_1620989,EPI_ISL_1616826,EPI_ISL_1620819,EPI_ISL_1620963,EPI_ISL_1620999,EPI_ISL_1621035,EPI_ISL_1621064,EPI_ISL_1620867…	UW Virology Lab	UW Virology Lab	Pavitra Roychoudhury et al
EPI_ISL_1680422,EPI_ISL_1680371,EPI_ISL_1789272,EPI_ISL_1789317,EPI_ISL_1670726,EPI_ISL_1680404,EPI_ISL_1715504,EPI_ISL_1715577,EPI_ISL_1789275,EPI_ISL_1680387,EPI_ISL_1670771,EPI_ISL_1670752,EPI_ISL_1680403,EPI_ISL_1670745,EPI_ISL_1670849,EPI_ISL_1715498,EPI_ISL_1715491,EPI_ISL_1670841,EPI_ISL_1789269,EPI_ISL_1715579,EPI_ISL_1670761,EPI_ISL_1670825,EPI_ISL_1715528,EPI_ISL_1680389,EPI_ISL_1670829…	UW Virology Lab	UW Virology Lab	Pavitra Roychoudhury et al
EPI_ISL_1715755,EPI_ISL_1785900,EPI_ISL_1785851,EPI_ISL_1785882,EPI_ISL_1715730,EPI_ISL_1826187,EPI_ISL_1826078,EPI_ISL_1825954,EPI_ISL_1825955,EPI_ISL_1785868,EPI_ISL_1785885,EPI_ISL_1715740,EPI_ISL_1785869,EPI_ISL_1785850,EPI_ISL_1826101,EPI_ISL_1785866,EPI_ISL_1785873,EPI_ISL_1826189,EPI_ISL_1826097,EPI_ISL_1715745,EPI_ISL_1715737,EPI_ISL_1785849,EPI_ISL_1826135,EPI_ISL_1785858,EPI_ISL_1826102…	UW Virology Lab	UW Virology Lab	Pavitra Roychoudhury et al
EPI_ISL_2002189,EPI_ISL_1850507,EPI_ISL_2002288,EPI_ISL_2002263,EPI_ISL_2002241,EPI_ISL_1850049,EPI_ISL_1850308,EPI_ISL_1850318,EPI_ISL_1850378,EPI_ISL_1850323,EPI_ISL_1850191,EPI_ISL_2002266,EPI_ISL_2002285,EPI_ISL_2002251,EPI_ISL_1850059,EPI_ISL_1850527,EPI_ISL_1850185,EPI_ISL_1850522,EPI_ISL_2002202,EPI_ISL_2002290,EPI_ISL_2002273,EPI_ISL_1850054,EPI_ISL_2002264,EPI_ISL_1850166,EPI_ISL_2002254…	UW Virology Lab	UW Virology Lab	Pavitra Roychoudhury et al
EPI_ISL_2037525,EPI_ISL_2031565,EPI_ISL_2037510,EPI_ISL_2031375,EPI_ISL_2082548,EPI_ISL_2082571,EPI_ISL_2037539,EPI_ISL_2031493,EPI_ISL_2037541,EPI_ISL_2031291,EPI_ISL_2037549,EPI_ISL_2031517,EPI_ISL_2031443,EPI_ISL_2031490,EPI_ISL_2031502,EPI_ISL_2031580,EPI_ISL_2031449,EPI_ISL_2082558,EPI_ISL_2037554,EPI_ISL_2037542,EPI_ISL_2031560,EPI_ISL_2031384,EPI_ISL_2031494,EPI_ISL_2031396,EPI_ISL_2037551…	UW Virology Lab	UW Virology Lab	Pavitra Roychoudhury et al
EPI_ISL_2618590,EPI_ISL_2618579,EPI_ISL_2618127,EPI_ISL_2618611,EPI_ISL_2618257,EPI_ISL_2618369,EPI_ISL_2618139,EPI_ISL_2503124,EPI_ISL_2618393,EPI_ISL_2503118,EPI_ISL_2618507,EPI_ISL_2618450,EPI_ISL_2618291,EPI_ISL_2618353,EPI_ISL_2618302,EPI_ISL_2618646,EPI_ISL_2618549,EPI_ISL_2618115,EPI_ISL_2618153,EPI_ISL_2618537,EPI_ISL_2618503,EPI_ISL_2618392,EPI_ISL_2618659,EPI_ISL_2618259,EPI_ISL_2618155…	UW Virology Lab	UW Virology Lab	Pavitra Roychoudhury et al
EPI_ISL_2432856,EPI_ISL_2432850,EPI_ISL_2432867,EPI_ISL_2432913,EPI_ISL_2432900,EPI_ISL_2432904,EPI_ISL_2432912,EPI_ISL_2432911,EPI_ISL_2432879,EPI_ISL_2432909,EPI_ISL_2432907,EPI_ISL_2432899,EPI_ISL_2432905,EPI_ISL_2432908,EPI_ISL_2432898,EPI_ISL_2432862,EPI_ISL_2544973,EPI_ISL_2544919,EPI_ISL_2544929,EPI_ISL_2544968,EPI_ISL_2544914,EPI_ISL_2544959,EPI_ISL_2544965,EPI_ISL_2544920,EPI_ISL_2544971…	UW Virology Lab	UW Virology Lab	Pavitra Roychoudhury et al
EPI_ISL_427190,EPI_ISL_427191,EPI_ISL_427192,EPI_ISL_486094,EPI_ISL_427193,EPI_ISL_486095,EPI_ISL_427194,EPI_ISL_427195,EPI_ISL_776695,EPI_ISL_427196,EPI_ISL_427197,EPI_ISL_427198,EPI_ISL_427199,EPI_ISL_427200,EPI_ISL_427201,EPI_ISL_427202,EPI_ISL_427203,EPI_ISL_792099,EPI_ISL_427204,EPI_ISL_427205,EPI_ISL_461422,EPI_ISL_427206,EPI_ISL_427207,EPI_ISL_427208,EPI_ISL_427209,EPI_ISL_427210,EPI_ISL_4…	UW Virology Lab	UW Virology Lab	Pavitra Roychoudhury et al
EPI_ISL_1069351,EPI_ISL_1069352,EPI_ISL_1069353,EPI_ISL_1069354,EPI_ISL_1110133,EPI_ISL_1069355,EPI_ISL_1110135,EPI_ISL_1069356,EPI_ISL_1069357,EPI_ISL_1069358,EPI_ISL_1069359,EPI_ISL_1069360,EPI_ISL_1069361,EPI_ISL_1069362,EPI_ISL_1069363,EPI_ISL_1069364,EPI_ISL_1069365,EPI_ISL_1069366,EPI_ISL_1069367,EPI_ISL_1069368,EPI_ISL_1069369,EPI_ISL_1069370,EPI_ISL_1069371,EPI_ISL_1069372,EPI_ISL_1069373…	UW Virology Lab	UW Virology Lab	Pavitra Roychoudhury et al
EPI_ISL_1341485,EPI_ISL_570115,EPI_ISL_570116,EPI_ISL_2103230,EPI_ISL_1341486,EPI_ISL_1341487,EPI_ISL_1341488,EPI_ISL_1341489,EPI_ISL_1341490,EPI_ISL_1341491,EPI_ISL_1341492,EPI_ISL_1341493,EPI_ISL_1341494,EPI_ISL_1341495,EPI_ISL_1263461,EPI_ISL_1341496,EPI_ISL_1341497,EPI_ISL_1341498,EPI_ISL_1341499,EPI_ISL_1341500,EPI_ISL_1263462,EPI_ISL_1263463,EPI_ISL_1263464,EPI_ISL_1263465,EPI_ISL_1263466,E…	UW Virology Lab	UW Virology Lab	Pavitra Roychoudhury et al
EPI_ISL_2405064,EPI_ISL_2405065,EPI_ISL_2405066,EPI_ISL_2405067,EPI_ISL_2405068,EPI_ISL_2405069,EPI_ISL_2405070,EPI_ISL_2405071,EPI_ISL_2405072,EPI_ISL_2405073,EPI_ISL_2405074,EPI_ISL_2405075,EPI_ISL_2405076,EPI_ISL_2405077,EPI_ISL_2405078,EPI_ISL_2405079,EPI_ISL_2405080,EPI_ISL_2405081,EPI_ISL_2405082,EPI_ISL_2405083,EPI_ISL_2405084,EPI_ISL_2405085,EPI_ISL_2405086,EPI_ISL_2405087,EPI_ISL_2405088…	UW Virology Lab	UW Virology Lab	Pavitra Roychoudhury et al
EPI_ISL_1601332,EPI_ISL_1601334,EPI_ISL_1601336,EPI_ISL_1601338,EPI_ISL_1601340,EPI_ISL_1601342,EPI_ISL_1601344,EPI_ISL_1601346,EPI_ISL_1601348,EPI_ISL_1601349,EPI_ISL_1601351,EPI_ISL_1601353,EPI_ISL_1601355,EPI_ISL_1601357,EPI_ISL_1601358,EPI_ISL_1601360,EPI_ISL_1601362,EPI_ISL_1601364,EPI_ISL_1601366,EPI_ISL_1601368,EPI_ISL_1601370,EPI_ISL_1601372,EPI_ISL_1601373,EPI_ISL_1601375,EPI_ISL_1601377…	UW Virology Lab	UW Virology Lab	Pavitra Roychoudhury et al
EPI_ISL_1040825,EPI_ISL_1040826,EPI_ISL_1171621,EPI_ISL_1040832,EPI_ISL_1040830,EPI_ISL_1040831,EPI_ISL_1040827,EPI_ISL_1040828,EPI_ISL_1040829,EPI_ISL_1040824,EPI_ISL_1040833,EPI_ISL_1040834,EPI_ISL_1040835,EPI_ISL_1040836,EPI_ISL_1040837,EPI_ISL_1040838,EPI_ISL_1040839,EPI_ISL_1040840,EPI_ISL_1040842,EPI_ISL_1040841,EPI_ISL_1040843,EPI_ISL_1121327,EPI_ISL_1040847,EPI_ISL_1040848,EPI_ISL_1040846…	LACEN do Mato Grosso do Sul	Instituto Adolfo Lutz, Interdiciplinary Procedures Center, Strategic Laboratory	Claudio Tavares Sacchi et al
EPI_ISL_2274091	Laboratorio Central de Saude Publica do Estado do Mato Grosso do Sul (LACEN/MS)	Laboratory of Respiratory Viruses and Measles, Oswaldo Cruz Institute, FIOCRUZ	Paola Resende et al
EPI_ISL_2245194	Laboratório Central de Saúde Pública do Mato Grosso do Sul	Coordenação Geral de Laboratórios de Saúde Pública (CGLAB/DAEVS/SVS/MS)	Vagner Fonseca et al
EPI_ISL_1550388	Instituto Oswaldo Cruz	Laboratorio de Virologia, Faculdade de Medicina, Universidade Federal de Mato Grosso, campus Cuiabá	María de Fátima Ferreira et al
EPI_ISL_1550878	Instituto Oswaldo Cruz	Laboratorio de Virologia, Faculdade de Medicina, Universidade Federal de Mato Grosso, campus Cuiabá	Maria de Fatima Ferrerira et al
EPI_ISL_1181469,EPI_ISL_1219138	Federal University of Mato Grosso (UFMT)	Laboratory of Respiratory Viruses and Measles, Oswaldo Cruz Institute, FIOCRUZ	Paola Resende et al
EPI_ISL_2645879,EPI_ISL_2645846,EPI_ISL_2645820,EPI_ISL_2645875,EPI_ISL_2645849,EPI_ISL_2645886,EPI_ISL_2645887,EPI_ISL_2645888,EPI_ISL_2645889,EPI_ISL_2645890,EPI_ISL_2645891,EPI_ISL_2645827,EPI_ISL_2645930,EPI_ISL_2645883,EPI_ISL_2645830,EPI_ISL_2645847,EPI_ISL_2645824,EPI_ISL_2645916,EPI_ISL_2645881,EPI_ISL_2645880,EPI_ISL_2645819,EPI_ISL_2645853,EPI_ISL_2645826,EPI_ISL_2645828,EPI_ISL_2645893…	Laboratorio Central de Saude Publica do Estado do Para (LACEN/PA)	Laboratory of Respiratory Viruses and Measles, Oswaldo Cruz Institute, FIOCRUZ	Paola Resende et al
EPI_ISL_918515,EPI_ISL_918516,EPI_ISL_918517,EPI_ISL_918522,EPI_ISL_918523,EPI_ISL_918524,EPI_ISL_918525,EPI_ISL_918526,EPI_ISL_918527,EPI_ISL_918528,EPI_ISL_918529,EPI_ISL_918530,EPI_ISL_918545,EPI_ISL_918546,EPI_ISL_918547,EPI_ISL_918548,EPI_ISL_918549,EPI_ISL_918550,EPI_ISL_918552,EPI_ISL_2488814,EPI_ISL_2488815,EPI_ISL_2488816,EPI_ISL_2488817,EPI_ISL_2488818,EPI_ISL_2488819	LACEN - Laboratório Central de Saúde Pública do Para	﻿Evandro Chagas Institute	Santos et al
EPI_ISL_904120,EPI_ISL_904121,EPI_ISL_1164972,EPI_ISL_1164978,EPI_ISL_1164983,EPI_ISL_1164974,EPI_ISL_1164975	LACEN - Laboratório Central de Saúde Pública do Pará	﻿Evandro Chagas Institute	Santos et al
EPI_ISL_1261691	Laboratório Paulo C. Azevedo	﻿Evandro Chagas Institute	Santos et al
EPI_ISL_2245087,EPI_ISL_2248758,EPI_ISL_2245104,EPI_ISL_2245092,EPI_ISL_2245088,EPI_ISL_2248759,EPI_ISL_2248760,EPI_ISL_2245093,EPI_ISL_2245105,EPI_ISL_2245101,EPI_ISL_2245099,EPI_ISL_2245090,EPI_ISL_2245106,EPI_ISL_2245098,EPI_ISL_2245102,EPI_ISL_2245103,EPI_ISL_2248761,EPI_ISL_2245097,EPI_ISL_2248762,EPI_ISL_2245096,EPI_ISL_2248763,EPI_ISL_2248764,EPI_ISL_2245094,EPI_ISL_2248765,EPI_ISL_2248766…	Laboratório Central de Saúde Pública do Pará	Coordenação Geral de Laboratórios de Saúde Pública (CGLAB/DAEVS/SVS/MS)	Vagner Fonseca et al
EPI_ISL_1063789	Evandro Chagas Institute	Evandro Chagas Institute Virology	Santos et al
EPI_ISL_792563,EPI_ISL_792564,EPI_ISL_792565,EPI_ISL_792566,EPI_ISL_792567,EPI_ISL_792568,EPI_ISL_792569,EPI_ISL_792570,EPI_ISL_792571,EPI_ISL_792572,EPI_ISL_792573,EPI_ISL_792574,EPI_ISL_792575,EPI_ISL_792576,EPI_ISL_792577,EPI_ISL_792578,EPI_ISL_792579,EPI_ISL_792580,EPI_ISL_792581,EPI_ISL_792582,EPI_ISL_792583,EPI_ISL_792584,EPI_ISL_792585,EPI_ISL_792586,EPI_ISL_792587,EPI_ISL_792588,EPI_ISL_7…	Laboratório Central de Saúde Pública do Estado da Paraíba (LACEN-PB)	Laboratory of Respiratory Viruses and Measles, Oswaldo Cruz Institute, FIOCRUZ	Paola Resende et al
EPI_ISL_2157578,EPI_ISL_2157550,EPI_ISL_2274092,EPI_ISL_2157589,EPI_ISL_2157394,EPI_ISL_2157395,EPI_ISL_2157401,EPI_ISL_2157591,EPI_ISL_2274093,EPI_ISL_2157581,EPI_ISL_2157582,EPI_ISL_2157379,EPI_ISL_2157380,EPI_ISL_2157383,EPI_ISL_2157425,EPI_ISL_2536325,EPI_ISL_2536326,EPI_ISL_2536327,EPI_ISL_2536328,EPI_ISL_2536329,EPI_ISL_2536331,EPI_ISL_2536332,EPI_ISL_2536333,EPI_ISL_2536334,EPI_ISL_2536335…	Laboratorio Central de Saude Publica do Estado da Paraiba (LACEN-PB)	Laboratory of Respiratory Viruses and Measles, Oswaldo Cruz Institute, FIOCRUZ	Paola Resende et al
EPI_ISL_1164994,EPI_ISL_1164999,EPI_ISL_1164992,EPI_ISL_1164990,EPI_ISL_1164989,EPI_ISL_1164991,EPI_ISL_1086377	LACEN - Laboratório Central de Saúde Pública do Paraiba	﻿Evandro Chagas Institute	Santos et al
EPI_ISL_502779,EPI_ISL_502875	LACEN/PE	LABBE, Federal University of Pernambuco	WILSON JOSE DA SILVA JUNIOR et al
EPI_ISL_1181362	Instituto Aggeu Magalhães - Oswaldo Cruz Foundation, FIOCRUZ (FIOCRUZ-PE)	Laboratory of Respiratory Viruses and Measles, Oswaldo Cruz Institute, FIOCRUZ	Paola Resende et al
EPI_ISL_500460,EPI_ISL_500461,EPI_ISL_572373,EPI_ISL_500462,EPI_ISL_572374,EPI_ISL_572375,EPI_ISL_572334,EPI_ISL_572376,EPI_ISL_572377,EPI_ISL_572378,EPI_ISL_572379,EPI_ISL_572380,EPI_ISL_572381,EPI_ISL_572382,EPI_ISL_572383,EPI_ISL_572384,EPI_ISL_572385,EPI_ISL_572386,EPI_ISL_572387,EPI_ISL_572388,EPI_ISL_572389,EPI_ISL_572390,EPI_ISL_500463,EPI_ISL_500464,EPI_ISL_572391,EPI_ISL_572392,EPI_ISL_5…	Laboratório Central de Saúde Pública do Estado de Pernambuco (LACEN-PE)	WallauLab, Aggeu Magalhaes Institute	Marcelo Henrique Santos Paiva et al
EPI_ISL_2221844,EPI_ISL_2221850,EPI_ISL_2221860,EPI_ISL_2221866,EPI_ISL_2221873,EPI_ISL_2221885,EPI_ISL_2221890,EPI_ISL_2221902	LACEN/PE	WallauLab on behalf of Fiocruz COVID-19 Genomic Surveillance Network	Marcelo Henrique dos Santos Paiva et al
EPI_ISL_861889,EPI_ISL_861911,EPI_ISL_861914	Genomika Einstein	LATE - Laboratório de Técnicas Especiais - Hospital Israelita Albert Einstein	Deyvid Amgarten et al
EPI_ISL_2488778,EPI_ISL_1261699,EPI_ISL_1261698,EPI_ISL_2488779,EPI_ISL_2488787,EPI_ISL_2488788,EPI_ISL_2488789,EPI_ISL_2488790,EPI_ISL_2488791	LACEN - Laboratório Central de Saúde Pública de Pernambuco	﻿Evandro Chagas Institute	Santos et al
EPI_ISL_1117387,EPI_ISL_1117388,EPI_ISL_1117389,EPI_ISL_1117390,EPI_ISL_1117439,EPI_ISL_1117440,EPI_ISL_1117441,EPI_ISL_1117430,EPI_ISL_1117431,EPI_ISL_1117391,EPI_ISL_1117392,EPI_ISL_1117397,EPI_ISL_1117398,EPI_ISL_1117399,EPI_ISL_1117400,EPI_ISL_1117393,EPI_ISL_1117394,EPI_ISL_1117395,EPI_ISL_1117396,EPI_ISL_1117437,EPI_ISL_1117438,EPI_ISL_1117443,EPI_ISL_1117444,EPI_ISL_1117445,EPI_ISL_1117446…	Nucleo de Pesquisa em Inovacao Terapeutica - UFPE	LABBE, Federal University of Pernambuco	Wilson Jose da Silva Junior et al
EPI_ISL_2241607,EPI_ISL_2241595,EPI_ISL_2241593,EPI_ISL_2241591,EPI_ISL_2241600,EPI_ISL_2246287,EPI_ISL_2241597,EPI_ISL_2241598,EPI_ISL_2241500,EPI_ISL_2241603,EPI_ISL_2241599,EPI_ISL_2241552,EPI_ISL_2241592,EPI_ISL_2241577,EPI_ISL_2241554,EPI_ISL_2241575,EPI_ISL_2241601	Laboratório Central de Saúde Pública do Piaui	Coordenação Geral de Laboratórios de Saúde Pública (CGLAB/DAEVS/SVS/MS)	Vagner Fonseca et al
EPI_ISL_1181557,EPI_ISL_1181526,EPI_ISL_1181527,EPI_ISL_1181528,EPI_ISL_1181563,EPI_ISL_1181565,EPI_ISL_1181558,EPI_ISL_1181551,EPI_ISL_1181552,EPI_ISL_1181553,EPI_ISL_1181554,EPI_ISL_1181390,EPI_ISL_1181623,EPI_ISL_1181543,EPI_ISL_1181537,EPI_ISL_1181533,EPI_ISL_1181534,EPI_ISL_1181538,EPI_ISL_1181539,EPI_ISL_1181392,EPI_ISL_1181545,EPI_ISL_1181540,EPI_ISL_1181544,EPI_ISL_1181541,EPI_ISL_1181542…	Laboratorio Central de Saude Publica do Estado do Parana (LACEN-PR)	Laboratory of Respiratory Viruses and Measles, Oswaldo Cruz Institute, FIOCRUZ	Paola Resende et al
EPI_ISL_2157386,EPI_ISL_2157388,EPI_ISL_2157387,EPI_ISL_2157404,EPI_ISL_2157402,EPI_ISL_2157397,EPI_ISL_2157403,EPI_ISL_2157408,EPI_ISL_2157343,EPI_ISL_2157413,EPI_ISL_2157416,EPI_ISL_2157420,EPI_ISL_2157419,EPI_ISL_2157421,EPI_ISL_2157417,EPI_ISL_2157424,EPI_ISL_2157431,EPI_ISL_2157593,EPI_ISL_2157452,EPI_ISL_2157595,EPI_ISL_2157527,EPI_ISL_2157479,EPI_ISL_2157483,EPI_ISL_2157486,EPI_ISL_2157485…	Lboratorio Central de Saude Publica do Estado do Parana (LACEN/PR)	Laboratory of Respiratory Viruses and Measles, Oswaldo Cruz Institute, FIOCRUZ	Paola Resende et al
EPI_ISL_2157482,EPI_ISL_2645445,EPI_ISL_2645446,EPI_ISL_2645447,EPI_ISL_2645448,EPI_ISL_2645449,EPI_ISL_2645450,EPI_ISL_2645451,EPI_ISL_2645452,EPI_ISL_2645453,EPI_ISL_2645491,EPI_ISL_2645454,EPI_ISL_2645455,EPI_ISL_2645456,EPI_ISL_2645500,EPI_ISL_2645457,EPI_ISL_2645458,EPI_ISL_2645459,EPI_ISL_2645460,EPI_ISL_2645461,EPI_ISL_2645462,EPI_ISL_2645463,EPI_ISL_2645464,EPI_ISL_2645465,EPI_ISL_2645466…	Laboratorio Central de Saude Publica do Estado do Parana (LACEN/PR)	Laboratory of Respiratory Viruses and Measles, Oswaldo Cruz Institute, FIOCRUZ	Paola Resende et al
EPI_ISL_2157516,EPI_ISL_2157517,EPI_ISL_2157506	Laboratório Central de Saude Publica do Estado do Paraná (LACEN/PR)	Laboratory of Respiratory Viruses and Measles, Oswaldo Cruz Institute, FIOCRUZ	Paola Resende et al
EPI_ISL_792645,EPI_ISL_792646,EPI_ISL_792647,EPI_ISL_792648,EPI_ISL_792649,EPI_ISL_792650,EPI_ISL_792651,EPI_ISL_792652,EPI_ISL_792653,EPI_ISL_792654,EPI_ISL_541340,EPI_ISL_541341,EPI_ISL_541342,EPI_ISL_541343,EPI_ISL_541344,EPI_ISL_541345,EPI_ISL_541346	Laboratório Central de Saúde Pública do Estado do Paraná (LACEN-PR)	Laboratory of Respiratory Viruses and Measles, Oswaldo Cruz Institute, FIOCRUZ	Paola Resende et al
EPI_ISL_1182571,EPI_ISL_1182575,EPI_ISL_1182568,EPI_ISL_1182567,EPI_ISL_1182565,EPI_ISL_1182546,EPI_ISL_1182562,EPI_ISL_1182563,EPI_ISL_1182542,EPI_ISL_1182624,EPI_ISL_1182622,EPI_ISL_1182617,EPI_ISL_1182613,EPI_ISL_1182614,EPI_ISL_1182603,EPI_ISL_1182604,EPI_ISL_1182596,EPI_ISL_1182594,EPI_ISL_1182595,EPI_ISL_1182592,EPI_ISL_1182589,EPI_ISL_1182588,EPI_ISL_1182584,EPI_ISL_1182583,EPI_ISL_1182582…	Laboratório Central do Estado do Paraná	Coordenação Geral de Laboratórios de Saúde Pública (CGLAB/DAEVS/SVS/MS)	Vagner Fonseca et al
EPI_ISL_2249449,EPI_ISL_2249447,EPI_ISL_2249451,EPI_ISL_2249453,EPI_ISL_2249448,EPI_ISL_2249452,EPI_ISL_2249450,EPI_ISL_2249456,EPI_ISL_2249446,EPI_ISL_2249454,EPI_ISL_2249455,EPI_ISL_2249457	Laboratório Central de Saúde Pública do Paraá	Coordenação Geral de Laboratórios de Saúde Pública (CGLAB/DAEVS/SVS/MS)	Vagner Fonseca et al
EPI_ISL_1009675,EPI_ISL_754237,EPI_ISL_1009676,EPI_ISL_1009677,EPI_ISL_1009678	Diagnósticos da América - DASA	Instituto de Medicina Tropical de Sao Paulo	Brazil-UK Centre for Arbovirus Discovery Diagnosis Genomics et al
EPI_ISL_510535	Molecular Virology, Instituto Carlos Chagas / Fiocruz Paraná	Universidade Federal do Parana (UFPR)	Suzukawa et al
EPI_ISL_623106,EPI_ISL_623107,EPI_ISL_623108,EPI_ISL_623109,EPI_ISL_623110,EPI_ISL_623111,EPI_ISL_623112,EPI_ISL_623113,EPI_ISL_623114,EPI_ISL_623115,EPI_ISL_623116,EPI_ISL_623117,EPI_ISL_623118,EPI_ISL_623119,EPI_ISL_623120,EPI_ISL_623121,EPI_ISL_623122,EPI_ISL_623123,EPI_ISL_623124,EPI_ISL_623125,EPI_ISL_623126,EPI_ISL_623127,EPI_ISL_623128,EPI_ISL_623129,EPI_ISL_623130,EPI_ISL_623131,EPI_ISL_6…	Laboratorio de Virologia Molecular / UFRJ	Bioinformatics Laboratory / LNCC	Carolina M Voloch et al
EPI_ISL_717786,EPI_ISL_717787,EPI_ISL_717794,EPI_ISL_717798,EPI_ISL_717799,EPI_ISL_717800,EPI_ISL_717795,EPI_ISL_717899,EPI_ISL_717796,EPI_ISL_717900,EPI_ISL_717901,EPI_ISL_717797,EPI_ISL_717788,EPI_ISL_717902,EPI_ISL_717903,EPI_ISL_717790,EPI_ISL_717803,EPI_ISL_717904,EPI_ISL_717905,EPI_ISL_717906,EPI_ISL_717907,EPI_ISL_717804,EPI_ISL_717908,EPI_ISL_717789,EPI_ISL_717909,EPI_ISL_717792,EPI_ISL_7…	LACEN RJ - Noel Nutels	Bioinformatics Laboratory / LNCC	Carolina M Voloch et al
EPI_ISL_717809,EPI_ISL_717832,EPI_ISL_717833,EPI_ISL_717834,EPI_ISL_717835,EPI_ISL_717836,EPI_ISL_717841,EPI_ISL_717910,EPI_ISL_717911,EPI_ISL_717912,EPI_ISL_717913,EPI_ISL_717914,EPI_ISL_717915,EPI_ISL_717916,EPI_ISL_717917,EPI_ISL_717918,EPI_ISL_717919,EPI_ISL_717958,EPI_ISL_717963,EPI_ISL_717964	LACEN Dr. Francisco Rimolo Neto	Bioinformatics Laboratory / LNCC	Carolina M Voloch et al
EPI_ISL_1213372,EPI_ISL_1213339,EPI_ISL_1213163,EPI_ISL_1213248,EPI_ISL_1213307,EPI_ISL_1213417,EPI_ISL_1213422,EPI_ISL_1213374,EPI_ISL_1213424,EPI_ISL_1213340,EPI_ISL_1213309,EPI_ISL_1213376,EPI_ISL_1213425,EPI_ISL_1213171,EPI_ISL_1213378,EPI_ISL_1213270,EPI_ISL_1213418,EPI_ISL_1213379,EPI_ISL_1213151,EPI_ISL_1213408,EPI_ISL_1213310,EPI_ISL_1213381,EPI_ISL_1213393,EPI_ISL_1213312,EPI_ISL_1213395…	Laboratório HLA/UERJ	Bioinformatics Laboratory / LNCC	Alessandra P Lamarca et al
EPI_ISL_636834,EPI_ISL_636835,EPI_ISL_636737,EPI_ISL_636836,EPI_ISL_636837,EPI_ISL_636838	Laboratório de Imunofarmacologia - Instituto Oswaldo Cruz	Laboratório de Imunofarmacologia - Instituto Oswaldo Cruz	Souza et al
EPI_ISL_418959	Universidade Federal do Rio de Janeiro - UFRJ	Bioinformatics Laboratory / LNCC	Filipe Romero et al
EPI_ISL_417951,EPI_ISL_417953,EPI_ISL_417982,EPI_ISL_417983,EPI_ISL_417984,EPI_ISL_417985	Universidade Federal do Rio de Janeiro	Bioinformatics Laboratory / LNCC	Filipe Romero et al
EPI_ISL_470615,EPI_ISL_470616,EPI_ISL_470617,EPI_ISL_470618,EPI_ISL_470619,EPI_ISL_470620,EPI_ISL_470621,EPI_ISL_470622,EPI_ISL_470623,EPI_ISL_470624,EPI_ISL_470625,EPI_ISL_470626,EPI_ISL_470627,EPI_ISL_470628,EPI_ISL_470629,EPI_ISL_470630,EPI_ISL_470631,EPI_ISL_470632,EPI_ISL_470633,EPI_ISL_470634,EPI_ISL_470635,EPI_ISL_470636,EPI_ISL_470637,EPI_ISL_470638,EPI_ISL_470639,EPI_ISL_470640,EPI_ISL_4…	Laboratorio de Virologia Molecular / UFRJ	Bioinformatics Laboratory / LNCC	Alexandra Gerber et al
EPI_ISL_500864	Instituto de Pesquisas Biomédicas, Hospital Naval Marcílio Dias	Bioinformatics Laboratory / LNCC	Andressa Rangel de Oliveira Lima et al
EPI_ISL_1023822,EPI_ISL_1023824,EPI_ISL_1023820,EPI_ISL_1023801,EPI_ISL_1023792,EPI_ISL_1023794,EPI_ISL_1023803,EPI_ISL_1023812,EPI_ISL_1023805,EPI_ISL_1023815,EPI_ISL_1023807,EPI_ISL_1023816,EPI_ISL_1023784,EPI_ISL_1023788,EPI_ISL_1023786,EPI_ISL_1023783,EPI_ISL_1023843,EPI_ISL_1023845,EPI_ISL_1023841,EPI_ISL_1023818,EPI_ISL_1023827,EPI_ISL_1023826,EPI_ISL_1023837,EPI_ISL_1023839,EPI_ISL_1023811…	Centro de Desenvolvimento Tecnológico em Saúde - CDTS	Centro de Desenvolvimento Tecnológico em Saúde - CDTS	Souza et al
EPI_ISL_509430,EPI_ISL_509431,EPI_ISL_509432,EPI_ISL_509433,EPI_ISL_483065,EPI_ISL_509434,EPI_ISL_529139,EPI_ISL_529140,EPI_ISL_510541,EPI_ISL_510536,EPI_ISL_509435	Centro de Desenvolvimento Tecnologico em Saude, Fundacao Oswaldo Cruz	Centro de Desenvolvimento Tecnologico em Saude, Fundacao Oswaldo Cruz	Souza et al
EPI_ISL_456076,EPI_ISL_456077,EPI_ISL_456082,EPI_ISL_456083,EPI_ISL_456088,EPI_ISL_414045	Laboratório Central de Saúde Pública Noel Nutels (LACEN-RJ)	Laboratory of Respiratory Viruses and Measles, Oswaldo Cruz Institute, FIOCRUZ	Paola Resende et al
EPI_ISL_1181611,EPI_ISL_1181612,EPI_ISL_1181613,EPI_ISL_1534012,EPI_ISL_2038956,EPI_ISL_1181624,EPI_ISL_2196197,EPI_ISL_2196198,EPI_ISL_2196199,EPI_ISL_2196200,EPI_ISL_2196201,EPI_ISL_2196202,EPI_ISL_2196203,EPI_ISL_2196204,EPI_ISL_2196205,EPI_ISL_2196189,EPI_ISL_2196236,EPI_ISL_2196206,EPI_ISL_1181606,EPI_ISL_2196207,EPI_ISL_2196208,EPI_ISL_2196209,EPI_ISL_1181607,EPI_ISL_1181600,EPI_ISL_1181601…	Laboratorio Central de Saude Publica do Estado do Rio de Janeiro (LACEN-RJ)	Laboratory of Respiratory Viruses and Measles, Oswaldo Cruz Institute, FIOCRUZ	Paola Resende et al
EPI_ISL_2614364,EPI_ISL_2614359,EPI_ISL_2614365,EPI_ISL_2614357,EPI_ISL_2614363,EPI_ISL_2614360,EPI_ISL_2614358,EPI_ISL_2614361,EPI_ISL_2614362,EPI_ISL_2614366,EPI_ISL_2614367,EPI_ISL_2614368,EPI_ISL_2614369,EPI_ISL_2614373,EPI_ISL_2614374,EPI_ISL_2614375,EPI_ISL_2614371,EPI_ISL_2614370,EPI_ISL_2614372,EPI_ISL_2614376,EPI_ISL_2614377,EPI_ISL_2614378,EPI_ISL_2614379,EPI_ISL_2614380,EPI_ISL_2196313…	Labortorio Central de Saude Publica do Estado do Rio de Janeiro (LACEN/RJ)	Laboratory of Respiratory Viruses and Measles, Oswaldo Cruz Institute, FIOCRUZ	Paola Resende et al
EPI_ISL_2614084,EPI_ISL_2614085,EPI_ISL_2614086,EPI_ISL_2614087,EPI_ISL_2614088,EPI_ISL_2614089,EPI_ISL_2614090,EPI_ISL_2614091,EPI_ISL_2614072,EPI_ISL_2614073,EPI_ISL_2614074,EPI_ISL_2614075,EPI_ISL_2614076,EPI_ISL_2614077,EPI_ISL_2614078,EPI_ISL_2614079,EPI_ISL_2614080,EPI_ISL_2614081,EPI_ISL_2614082,EPI_ISL_2614083,EPI_ISL_2614070,EPI_ISL_2614071	Laboratory of Molecular Virology, Federal University of Rio de Janeito, UFRJ	Laboratory of Respiratory Viruses and Measles, Oswaldo Cruz Institute, FIOCRUZ	Paola Resende et al
EPI_ISL_1533991,EPI_ISL_1533977,EPI_ISL_1533995,EPI_ISL_1533998	Laboratorio de Virologia Molecular / UFRJ	Laboratory of Respiratory Viruses and Measles, Oswaldo Cruz Institute, FIOCRUZ	Paola Resende et al
EPI_ISL_2157528,EPI_ISL_2157529,EPI_ISL_2157530,EPI_ISL_2157526,EPI_ISL_2157525,EPI_ISL_2157524,EPI_ISL_2157538,EPI_ISL_2157537,EPI_ISL_2157536,EPI_ISL_2157539,EPI_ISL_2157599,EPI_ISL_2157549	Laboratório Central de Saude Publica do Estado do Rio de Janeiro (LACEN/RJ)	Laboratory of Respiratory Viruses and Measles, Oswaldo Cruz Institute, FIOCRUZ	Paola Resende et al
EPI_ISL_2157561	Laboratorio Central de Saude Publica do Estado do Rio de Janeiro (LACEN/RJ)	Laboratory of Respiratory Viruses and Measles, Oswaldo Cruz Institute, FIOCRUZ	Paola Resende et al
EPI_ISL_2614381,EPI_ISL_2614383,EPI_ISL_2614382	Instituto Estadual do Cerebro Paulo Niemeyer	Laboratory of Respiratory Viruses and Measles, Oswaldo Cruz Institute, FIOCRUZ	Paola Resende et al
EPI_ISL_2086268	Laboratory of Molecular Biology of Flavivirus, Oswaldo Cruz Institute, FIOCRUZ	Laboratory of Molecular Biology of Flavivirus, Oswaldo Cruz Institute, FIOCRUZ	Fernando Lopez Tort et al
EPI_ISL_1182558,EPI_ISL_1182557,EPI_ISL_1182556,EPI_ISL_1182552,EPI_ISL_1182554,EPI_ISL_1182553	Laboratório Central do Estado do Rio de Janeiro	Coordenação Geral de Laboratórios de Saúde Pública (CGLAB/DAEVS/SVS/MS)	Vagner Fonseca et al
EPI_ISL_2249440,EPI_ISL_2249434,EPI_ISL_2249444,EPI_ISL_2249406,EPI_ISL_2249405,EPI_ISL_2249404,EPI_ISL_2249407,EPI_ISL_2249408,EPI_ISL_2249409,EPI_ISL_2249410,EPI_ISL_2249411,EPI_ISL_2249412,EPI_ISL_2249414,EPI_ISL_2249413,EPI_ISL_2249415,EPI_ISL_2249416,EPI_ISL_2249418,EPI_ISL_2249417,EPI_ISL_2249419,EPI_ISL_2249422,EPI_ISL_2249420,EPI_ISL_2249421,EPI_ISL_2249423,EPI_ISL_2249445,EPI_ISL_2249424…	Laboratório Central de Saúde Pública do Rio de Janeiro	Coordenação Geral de Laboratórios de Saúde Pública (CGLAB/DAEVS/SVS/MS)	Vagner Fonseca et al
EPI_ISL_1239112,EPI_ISL_1239113,EPI_ISL_1239111	Laboratório Central de Saúde Pública Noel Nutels	Coordenação Geral de Laboratórios de Saúde Pública (CGLAB)	Vagner Fonseca et al
EPI_ISL_1678584,EPI_ISL_1739298,EPI_ISL_1420635,EPI_ISL_1690551,EPI_ISL_1691459,EPI_ISL_1694627,EPI_ISL_1694628,EPI_ISL_1694631,EPI_ISL_1694632,EPI_ISL_1694634,EPI_ISL_1695909	Instituto Estadual do Cérebro Paulo Niemayer (IECPN)	Laboratório de Imunofarmacologia	Thiago Moreno Lopes Souza et al
EPI_ISL_513513,EPI_ISL_513514,EPI_ISL_513515,EPI_ISL_513516,EPI_ISL_513517,EPI_ISL_513518,EPI_ISL_513519,EPI_ISL_513520,EPI_ISL_513521,EPI_ISL_513522,EPI_ISL_513523,EPI_ISL_513524,EPI_ISL_513525,EPI_ISL_513526,EPI_ISL_513527,EPI_ISL_513528,EPI_ISL_513529,EPI_ISL_513530,EPI_ISL_513531,EPI_ISL_513532,EPI_ISL_513533,EPI_ISL_513534,EPI_ISL_513535,EPI_ISL_513536,EPI_ISL_513537,EPI_ISL_513538,EPI_ISL_5…	Programa de Oncovirologia, Instituto Nacional de Câncer	Programa de Oncovirologia, Instituto Nacional de Câncer	Juliana D. Siqueira et al
EPI_ISL_476403,EPI_ISL_476404,EPI_ISL_476405	Laboratory DASA	Instituto de Medicina Tropical da Univesidade de São Paulo	Samples: José Eduardo Levi et al
EPI_ISL_528539	LVM/UFRJ	LNCC	Gustavo M. Romário M. de Souza et al
EPI_ISL_2629595,EPI_ISL_2629596,EPI_ISL_2629597,EPI_ISL_2629598,EPI_ISL_2629599,EPI_ISL_2629600,EPI_ISL_2629601,EPI_ISL_2629602,EPI_ISL_2629603,EPI_ISL_2629604,EPI_ISL_2629605,EPI_ISL_2629606,EPI_ISL_2629607,EPI_ISL_2629608,EPI_ISL_2629609,EPI_ISL_2629610,EPI_ISL_2629611,EPI_ISL_2629612,EPI_ISL_2629613,EPI_ISL_2629614,EPI_ISL_2629615,EPI_ISL_2629616,EPI_ISL_2629617,EPI_ISL_2629618,EPI_ISL_2629619…	Laboratório de Virologia Molecular - Universidade Federal do Rio de Janeiro	Laboratório de Virologia Molecular - Universidade Federal do Rio de Janeiro	Filipe Romero Rebello Moreira et al
EPI_ISL_528637,EPI_ISL_528638	LVM/UFRJ	Bioinformatics Laboratory / LNCC	Gustavo D. P. Silva et al
EPI_ISL_492032,EPI_ISL_492038,EPI_ISL_492039,EPI_ISL_492033,EPI_ISL_492037,EPI_ISL_492034,EPI_ISL_492035,EPI_ISL_492040,EPI_ISL_492041,EPI_ISL_492042,EPI_ISL_492043,EPI_ISL_492044,EPI_ISL_492045,EPI_ISL_492046,EPI_ISL_492047,EPI_ISL_492048,EPI_ISL_492036	Instituto de Biologia do Exército	Laboratório Metabolismo Macromolecular FirminoTorres de Castro, Instituto de Biofísica Carlos Chagas Filho, Universidade Federal do Rio de Janeiro	Bianca Catarina Azevedo Cabral et al
EPI_ISL_2134584	Laboratorio de Virologia Molecular / UFRJ	Bioinformatics Laboratory / LNCC	Alice L. Herlinger et al
EPI_ISL_1213192,EPI_ISL_1213345,EPI_ISL_1213346,EPI_ISL_1213315,EPI_ISL_1213348,EPI_ISL_1213350,EPI_ISL_1213194,EPI_ISL_1213275,EPI_ISL_1213352,EPI_ISL_1213277,EPI_ISL_1213173,EPI_ISL_1213175,EPI_ISL_1213177,EPI_ISL_1213317,EPI_ISL_1213178,EPI_ISL_1213209,EPI_ISL_1213196,EPI_ISL_1213353,EPI_ISL_1213355,EPI_ISL_1213185,EPI_ISL_1213357,EPI_ISL_1213180,EPI_ISL_1213329,EPI_ISL_1213279,EPI_ISL_1213358…	IMT-UFRN/RN	Bioinformatics Laboratory / LNCC	Alessandra P Lamarca et al
EPI_ISL_2466229,EPI_ISL_2466228,EPI_ISL_2466227,EPI_ISL_2466226,EPI_ISL_2466225,EPI_ISL_2466224,EPI_ISL_2466223,EPI_ISL_2466222,EPI_ISL_2466221,EPI_ISL_2536268,EPI_ISL_2466220,EPI_ISL_2466219,EPI_ISL_2466218,EPI_ISL_2466217,EPI_ISL_2466216,EPI_ISL_2466215,EPI_ISL_2466214,EPI_ISL_2466213,EPI_ISL_2466212,EPI_ISL_2466211,EPI_ISL_2466210,EPI_ISL_2466209,EPI_ISL_2466208,EPI_ISL_2466207,EPI_ISL_2466206…	Laboratório de Biologia Molecular de Doenças Infecciosas e do Câncer (LADIC - UFRN)	Laboratory of Respiratory Viruses and Measles, Oswaldo Cruz Institute, FIOCRUZ	Paola Resende et al
EPI_ISL_1164977,EPI_ISL_1164997,EPI_ISL_1164987,EPI_ISL_1164988,EPI_ISL_2488797,EPI_ISL_2488798,EPI_ISL_2488812,EPI_ISL_1086376,EPI_ISL_1086375	LACEN - Laboratório Central de Saúde Pública do Rio Grande do Norte	﻿Evandro Chagas Institute	Santos et al
EPI_ISL_1166615	LACEN - Laboratório Central de Saúde Pública do Rio Grande do Norte	Evandro Chagas Institute Virology	Santos et al
EPI_ISL_514131,EPI_ISL_514132,EPI_ISL_514133,EPI_ISL_514134,EPI_ISL_514135,EPI_ISL_514136,EPI_ISL_514137,EPI_ISL_514138	Rondônia Central Public Health Laboratory (LACEN/RO), vinculated to State Health Secretariat of Rondônia (SESAU/RO)	Molecular Virology Laboratory of Oswaldo Cruz Foundation of Rondônia	Luan Felipo Botelho-Souza et al
EPI_ISL_1293052,EPI_ISL_1293053,EPI_ISL_1293054,EPI_ISL_1293055,EPI_ISL_1303499,EPI_ISL_1303500,EPI_ISL_1303501,EPI_ISL_1303502,EPI_ISL_1303503,EPI_ISL_1303504,EPI_ISL_1303505	LACEN de Rondonia	Instituto Adolfo Lutz, Interdiciplinary Procedures Center, Strategic Laboratory	Claudio Tavares Sacchi et al
EPI_ISL_1520107,EPI_ISL_1520108,EPI_ISL_1520109,EPI_ISL_1493600,EPI_ISL_1493599,EPI_ISL_1493597,EPI_ISL_1493598,EPI_ISL_1493595,EPI_ISL_1493596,EPI_ISL_1493583,EPI_ISL_1494924,EPI_ISL_1493584,EPI_ISL_1493579,EPI_ISL_1493578	LACEN do Estado de Rondonia	Instituto Adolfo Lutz, Interdiciplinary Procedures Center, Strategic Laboratory	Claudio Tavares Sacchi et al
EPI_ISL_940630,EPI_ISL_943967,EPI_ISL_943968,EPI_ISL_943969,EPI_ISL_943970,EPI_ISL_943971,EPI_ISL_943972	Hospital Geral de Sao Paulo	Instituto Adolfo Lutz, Interdiciplinary Procedures Center, Strategic Laboratory	Claudio Tavares Sacchi et al
EPI_ISL_918513,EPI_ISL_2488772,EPI_ISL_2488780,EPI_ISL_2488781,EPI_ISL_2488782,EPI_ISL_2488783,EPI_ISL_2488784,EPI_ISL_2488785,EPI_ISL_2488786	LACEN - Laboratório Central de Saúde Pública do Roraima	﻿Evandro Chagas Institute	Santos et al
EPI_ISL_1261687	LACEN - Laboratório Central de Saúde Pública de Roraima	﻿Evandro Chagas Institute	Santos et al
EPI_ISL_2298748,EPI_ISL_2245107,EPI_ISL_2245108,EPI_ISL_2245109,EPI_ISL_2298762,EPI_ISL_2298764,EPI_ISL_2245110,EPI_ISL_2298765,EPI_ISL_2298767,EPI_ISL_2245111,EPI_ISL_2245112,EPI_ISL_2245113,EPI_ISL_2298769,EPI_ISL_2298788,EPI_ISL_2298847,EPI_ISL_2298849	Laboratório Central de Saúde Pública de Roraima	Coordenação Geral de Laboratórios de Saúde Pública (CGLAB/DAEVS/SVS/MS)	Vagner Fonseca et al
EPI_ISL_1469606,EPI_ISL_1469805,EPI_ISL_1469787,EPI_ISL_1469817,EPI_ISL_1469654,EPI_ISL_1469831,EPI_ISL_1469752,EPI_ISL_1469724,EPI_ISL_1469585,EPI_ISL_1469809,EPI_ISL_1469845,EPI_ISL_1469619,EPI_ISL_1469617,EPI_ISL_1469713	Fundação Hospitalar de Sapucaia do Sul	Epiclin	Fernando Hayashi Sant’Anna et al
EPI_ISL_1469703,EPI_ISL_1469695,EPI_ISL_1469790,EPI_ISL_1469582,EPI_ISL_1469810,EPI_ISL_1469571,EPI_ISL_1469580,EPI_ISL_1469747,EPI_ISL_1469577,EPI_ISL_1469718,EPI_ISL_1469565	Unidade de Pronto Atendimento de Sapucaia do Sul	Epiclin	Fernando Hayashi Sant’Anna et al
EPI_ISL_1799498,EPI_ISL_1799499,EPI_ISL_1799501,EPI_ISL_1799502,EPI_ISL_1799504,EPI_ISL_1799505,EPI_ISL_1799507,EPI_ISL_2375796,EPI_ISL_2431431,EPI_ISL_2431429,EPI_ISL_2399434,EPI_ISL_2399433,EPI_ISL_2399432,EPI_ISL_2375797,EPI_ISL_2399437,EPI_ISL_2431441,EPI_ISL_2431440,EPI_ISL_2399435,EPI_ISL_2431843,EPI_ISL_2431437,EPI_ISL_2399436,EPI_ISL_2431844,EPI_ISL_2431848,EPI_ISL_2399431,EPI_ISL_2431439…	Laboratório de Microbiologia Molecular - Universidade FEEVALE	Molecular Microbiology Laboratory	Alana Witt Hansen et al
EPI_ISL_779155,EPI_ISL_779156,EPI_ISL_770555,EPI_ISL_770556,EPI_ISL_770557,EPI_ISL_770558,EPI_ISL_770559,EPI_ISL_770560,EPI_ISL_770561,EPI_ISL_770562,EPI_ISL_770563,EPI_ISL_770564,EPI_ISL_770565,EPI_ISL_770566,EPI_ISL_770567,EPI_ISL_770568,EPI_ISL_770569,EPI_ISL_770570,EPI_ISL_770571,EPI_ISL_770572,EPI_ISL_779157,EPI_ISL_770573,EPI_ISL_770574,EPI_ISL_779158,EPI_ISL_770575,EPI_ISL_770576,EPI_ISL_7…	Laboratório de Microbiologia Molecular - Universidade FEEVALE	Bioinformatics Laboratory / LNCC	Felipe Benites et al
EPI_ISL_1469599	Hospital Montenegro	Epiclin	Fernando Hayashi Sant’Anna et al
EPI_ISL_1469799,EPI_ISL_1469824,EPI_ISL_1479127,EPI_ISL_1469697	Hospital Regina	Epiclin	Fernando Hayashi Sant’Anna et al
EPI_ISL_1469551,EPI_ISL_1469727,EPI_ISL_1469556,EPI_ISL_1469757	Secretaria Municipal de Saúde de São Leopoldo	Epiclin	Fernando Hayashi Sant’Anna et al
EPI_ISL_1469600,EPI_ISL_1469827,EPI_ISL_1469771	Hospital de Portão	Epiclin	Fernando Hayashi Sant’Anna et al
EPI_ISL_1469668	Hospital Unimed Vale do Caí	Epiclin	Fernando Hayashi Sant’Anna et al
EPI_ISL_1469773,EPI_ISL_1469815,EPI_ISL_1469570	Hospital Universitário	Epiclin	Fernando Hayashi Sant’Anna et al
EPI_ISL_1469729,EPI_ISL_1195284,EPI_ISL_1469779	Centro de Especialidades Triunfo	Epiclin	Fernando Hayashi Sant’Anna et al
EPI_ISL_1469849,EPI_ISL_1469844,EPI_ISL_1469793,EPI_ISL_1469774	Hospital Universitário de Canoas	Epiclin	Fernando Hayashi Sant’Anna et al
EPI_ISL_1469671,EPI_ISL_1469696,EPI_ISL_1469550	Vigilância em Saúde de Sapucaia do Sul	Epiclin	Fernando Hayashi Sant’Anna et al
EPI_ISL_1469621,EPI_ISL_1469825,EPI_ISL_1469615,EPI_ISL_1469602,EPI_ISL_1479129,EPI_ISL_1469657,EPI_ISL_1469712,EPI_ISL_1469564	Pronto Atendimento Campo Bom	Epiclin	Fernando Hayashi Sant’Anna et al
EPI_ISL_1469807,EPI_ISL_1469842,EPI_ISL_1469670,EPI_ISL_1469830,EPI_ISL_1469818,EPI_ISL_1469789,EPI_ISL_1469755,EPI_ISL_1469822,EPI_ISL_1469739,EPI_ISL_1469717,EPI_ISL_1469750	Hospital São Francisco de Assis	Epiclin	Fernando Hayashi Sant’Anna et al
EPI_ISL_1469837,EPI_ISL_1469561,EPI_ISL_1469569,EPI_ISL_1469850,EPI_ISL_1469554,EPI_ISL_1469691,EPI_ISL_1469640	Fundação de Saúde Pública São Camilo de Esteio	Epiclin	Fernando Hayashi Sant’Anna et al
EPI_ISL_1469581,EPI_ISL_1469794,EPI_ISL_1469562,EPI_ISL_1469795,EPI_ISL_1469711,EPI_ISL_1469734	Hospital Dia e Pronto Atendimento	Epiclin	Fernando Hayashi Sant’Anna et al
EPI_ISL_2086610,EPI_ISL_2086611,EPI_ISL_2086612,EPI_ISL_2086613,EPI_ISL_2086614,EPI_ISL_2086615,EPI_ISL_2086616,EPI_ISL_2086617,EPI_ISL_2086618,EPI_ISL_2086619,EPI_ISL_2086620,EPI_ISL_2086621,EPI_ISL_2086622,EPI_ISL_2617875,EPI_ISL_2617876,EPI_ISL_2617877,EPI_ISL_2617878,EPI_ISL_2617879,EPI_ISL_2617880,EPI_ISL_2617881,EPI_ISL_2617882,EPI_ISL_2617883,EPI_ISL_2617884,EPI_ISL_2617885,EPI_ISL_2617886…	LABCOVID_HCPA	LABRESIS_HCPA	Wink PL et al
EPI_ISL_1469847,EPI_ISL_1469838,EPI_ISL_1469607,EPI_ISL_1469803,EPI_ISL_1469758,EPI_ISL_1469559	Secretaria Municipal de Saúde de Três Coroas	Epiclin	Fernando Hayashi Sant’Anna et al
EPI_ISL_1469666	Secretaria Municipal de Saúde de Montenegro	Epiclin	Fernando Hayashi Sant’Anna et al
EPI_ISL_1469567,EPI_ISL_1469552,EPI_ISL_1469614,EPI_ISL_1469576,EPI_ISL_1469716	Unidade Sanitária de Igrejinha	Epiclin	Fernando Hayashi Sant’Anna et al
EPI_ISL_831474,EPI_ISL_831645,EPI_ISL_831646,EPI_ISL_831660,EPI_ISL_831681,EPI_ISL_831683,EPI_ISL_831685,EPI_ISL_831688,EPI_ISL_831689,EPI_ISL_831892,EPI_ISL_831898,EPI_ISL_831913,EPI_ISL_831938,EPI_ISL_831939,EPI_ISL_831940,EPI_ISL_832009,EPI_ISL_832010,EPI_ISL_832011,EPI_ISL_832012,EPI_ISL_832013,EPI_ISL_831678	Laboratório de Microbiologia Molecular - Universidade FEEVALE	Universidade Federal de Ciências da Saúde de Porto Alegre	Vinícius Bonetti Franceschi et al
EPI_ISL_1469667,EPI_ISL_1469741,EPI_ISL_1469749,EPI_ISL_1469777,EPI_ISL_1469603,EPI_ISL_1469806	Centro de Referência em Síndromes Gripais	Epiclin	Fernando Hayashi Sant’Anna et al
EPI_ISL_1469835,EPI_ISL_1469609,EPI_ISL_1469769,EPI_ISL_1469560,EPI_ISL_1469616,EPI_ISL_1479120,EPI_ISL_1469669,EPI_ISL_1469623,EPI_ISL_1469618,EPI_ISL_1469797,EPI_ISL_1469650,EPI_ISL_1469605,EPI_ISL_1469783,EPI_ISL_1469756,EPI_ISL_1469786,EPI_ISL_1469792,EPI_ISL_1469708,EPI_ISL_1469775,EPI_ISL_1469753,EPI_ISL_1469592,EPI_ISL_1469702,EPI_ISL_1469761,EPI_ISL_1469836,EPI_ISL_1469802,EPI_ISL_1469823…	Diretoria de Vigilância em Saúde	Epiclin	Fernando Hayashi Sant’Anna et al
EPI_ISL_1469557	Centro de Serviços Especializados Santa Rita	Epiclin	Fernando Hayashi Sant’Anna et al
EPI_ISL_943595,EPI_ISL_943596,EPI_ISL_943589,EPI_ISL_943597,EPI_ISL_943598,EPI_ISL_943599,EPI_ISL_943590,EPI_ISL_943591,EPI_ISL_943593,EPI_ISL_943594,EPI_ISL_943600,EPI_ISL_943579,EPI_ISL_943580,EPI_ISL_943577,EPI_ISL_943578,EPI_ISL_943576,EPI_ISL_943581,EPI_ISL_943582,EPI_ISL_943583,EPI_ISL_943584,EPI_ISL_943585,EPI_ISL_943588,EPI_ISL_943586,EPI_ISL_943587,EPI_ISL_943574,EPI_ISL_943575,EPI_ISL_9…	Central Laboratory of Public Health of Rio Grande do Sul (Lacen-RS)	State Center for Health Surveillance of the Health Department of the State of Rio Grande do Sul (CEVS/SES-RS)	Aline Campos et al
EPI_ISL_1469647,EPI_ISL_1469588,EPI_ISL_1469780	Secretaria Municipal de Saúde de Taquara	Epiclin	Fernando Hayashi Sant’Anna et al
EPI_ISL_1469707	Hospital Bom Jesus	Epiclin	Fernando Hayashi Sant’Anna et al
EPI_ISL_1469811,EPI_ISL_1469778,EPI_ISL_1469754	Hospital Municipal Getúlio Vargas	Epiclin	Fernando Hayashi Sant’Anna et al
EPI_ISL_1469820,EPI_ISL_1469593,EPI_ISL_1469701,EPI_ISL_1469840,EPI_ISL_1469843,EPI_ISL_1469801,EPI_ISL_1469587	Hospital Sapiranga	Epiclin	Fernando Hayashi Sant’Anna et al
EPI_ISL_1469595,EPI_ISL_1469800,EPI_ISL_1469653,EPI_ISL_1469770,EPI_ISL_1469826,EPI_ISL_1469767,EPI_ISL_1469673,EPI_ISL_1479123,EPI_ISL_1479131,EPI_ISL_1479132,EPI_ISL_1469828,EPI_ISL_1469613,EPI_ISL_1469626,EPI_ISL_1469622,EPI_ISL_1469597	Fundação de Saúde Pública de Novo Hamburgo	Epiclin	Fernando Hayashi Sant’Anna et al
EPI_ISL_1469563,EPI_ISL_1469763	Unidade Básica de Saúde de Riozinho	Epiclin	Fernando Hayashi Sant’Anna et al
EPI_ISL_1469714,EPI_ISL_1469664,EPI_ISL_1195277,EPI_ISL_1469649	Unidade de Atendimento DST AIDS TB e Han	Epiclin	Fernando Hayashi Sant’Anna et al
EPI_ISL_1469846,EPI_ISL_1469762,EPI_ISL_1469591,EPI_ISL_1469851,EPI_ISL_1469833	Hospital Nossa Senhora das Graças	Epiclin	Fernando Hayashi Sant’Anna et al
EPI_ISL_1469821	Centro de Saúde Bruno Cassel	Epiclin	Fernando Hayashi Sant’Anna et al
EPI_ISL_1469736,EPI_ISL_1469814,EPI_ISL_1469690,EPI_ISL_1469568,EPI_ISL_1195289,EPI_ISL_1195287,EPI_ISL_1469788,EPI_ISL_1469639	SECRETARIA MUNICIPAL DE SAUDE DE SAO LEOPOLDO	Epiclin	Fernando Hayashi Sant’Anna et al
EPI_ISL_1469575,EPI_ISL_1469676,EPI_ISL_1469685,EPI_ISL_1469578,EPI_ISL_1479133,EPI_ISL_1469738,EPI_ISL_1479128,EPI_ISL_1469648,EPI_ISL_1469643,EPI_ISL_1469834,EPI_ISL_1469744	HOSPITAL SAO FRANCISCO DE ASSIS	Epiclin	Fernando Hayashi Sant’Anna et al
EPI_ISL_1469663,EPI_ISL_1469590,EPI_ISL_1469681,EPI_ISL_1469659,EPI_ISL_1469558,EPI_ISL_1469731,EPI_ISL_1469784,EPI_ISL_1469594,EPI_ISL_1469684,EPI_ISL_1469692,EPI_ISL_1469679,EPI_ISL_1469686,EPI_ISL_1469710,EPI_ISL_1469579,EPI_ISL_1469566,EPI_ISL_1469791,EPI_ISL_1469633,EPI_ISL_1469674,EPI_ISL_1469688,EPI_ISL_1469725,EPI_ISL_1469781,EPI_ISL_1469677,EPI_ISL_1469675,EPI_ISL_1469637,EPI_ISL_1469611…	DIRETORIA DE VIGILANCIA EM SAUDE	Epiclin	Fernando Hayashi Sant’Anna et al
EPI_ISL_1469751,EPI_ISL_1469660	UNIDADE BASICA DE SAUDE DE RIOZINHO	Epiclin	Fernando Hayashi Sant’Anna et al
EPI_ISL_1121316	LACEN do Rio Grande do Sul	Instituto Adolfo Lutz, Interdiciplinary Procedures Center, Strategic Laboratory	Claudio Tavares Sacchi et al
EPI_ISL_1469804,EPI_ISL_1469768,EPI_ISL_1469745,EPI_ISL_1469646,EPI_ISL_1469589,EPI_ISL_1469733,EPI_ISL_1469719	UNIDADE DE PRONTO ATENDIMENTO DE SAPUCAIA DO SUL UPA	Epiclin	Fernando Hayashi Sant’Anna et al
EPI_ISL_1469583,EPI_ISL_1469765,EPI_ISL_1469722,EPI_ISL_1469720,EPI_ISL_1195282	UNIDADE SANITARIA DE IGREJINHA	Epiclin	Fernando Hayashi Sant’Anna et al
EPI_ISL_1469813	HOSPITAL BOM JESUS	Epiclin	Fernando Hayashi Sant’Anna et al
EPI_ISL_1469662,EPI_ISL_1469706	CENTRO DE SAUDE DR BRUNO CASSEL	Epiclin	Fernando Hayashi Sant’Anna et al
EPI_ISL_1469620,EPI_ISL_1469572,EPI_ISL_1469651,EPI_ISL_1469630,EPI_ISL_1469661,EPI_ISL_1469785,EPI_ISL_1469612,EPI_ISL_1469555	FUNDACAO DE SAUDE PUBLICA DE NOVO HAMBURGO FSNH	Epiclin	Fernando Hayashi Sant’Anna et al
EPI_ISL_1469698,EPI_ISL_1469628,EPI_ISL_1469574,EPI_ISL_1469682	CENTRO DE SERVICOS ESPECIALIZADOS SANTA RITA DE CASSIA	Epiclin	Fernando Hayashi Sant’Anna et al
EPI_ISL_1469596,EPI_ISL_1469742,EPI_ISL_1479125,EPI_ISL_1469642,EPI_ISL_1469730,EPI_ISL_1195279,EPI_ISL_1195275,EPI_ISL_1195276,EPI_ISL_1469737,EPI_ISL_1469732	CENTRO DE REFERENCIA EM SINDROMES GRIPAIS	Epiclin	Fernando Hayashi Sant’Anna et al
EPI_ISL_1469655,EPI_ISL_1469776	Centro Municipal de Saúde de Rolante	Epiclin	Fernando Hayashi Sant’Anna et al
EPI_ISL_1469629,EPI_ISL_1469584	CENTRO MUNICIPAL DE SAUDE DE ROLANTE	Epiclin	Fernando Hayashi Sant’Anna et al
EPI_ISL_1469680,EPI_ISL_1479126	UNIDADE DE ATENDIMENTO DST AIDS TB E HAN	Epiclin	Fernando Hayashi Sant’Anna et al
EPI_ISL_1469549,EPI_ISL_1195272	FUNDACAO HOSPITALAR DE SAPUCAIA DO SUL	Epiclin	Fernando Hayashi Sant’Anna et al
EPI_ISL_1469694	UNIDADE BASICA DE SAUDE PARECI NOVO	Epiclin	Fernando Hayashi Sant’Anna et al
EPI_ISL_1469705,EPI_ISL_1469839	HOSPITAL DE CAMPO BOM DR LAURO REUS	Epiclin	Fernando Hayashi Sant’Anna et al
EPI_ISL_1469631,EPI_ISL_1469624,EPI_ISL_1469759,EPI_ISL_1469699	HOSPITAL MUNICIPAL GETULIO VARGAS	Epiclin	Fernando Hayashi Sant’Anna et al
EPI_ISL_1469604,EPI_ISL_1469635,EPI_ISL_1469735,EPI_ISL_1469715,EPI_ISL_1469782,EPI_ISL_1469641,EPI_ISL_1469636,EPI_ISL_1469608	COORDENADORIA GERAL DE VIGILANCIA EM SAUDE	Epiclin	Fernando Hayashi Sant’Anna et al
EPI_ISL_1469687,EPI_ISL_1195293,EPI_ISL_1469709,EPI_ISL_1469683,EPI_ISL_1479130,EPI_ISL_1469601	SECRETARIA MUNICIPAL DE SAUDE DE TAQUARA	Epiclin	Fernando Hayashi Sant’Anna et al
EPI_ISL_1469726	HOSPITAL SAPIRANGA	Epiclin	Fernando Hayashi Sant’Anna et al
EPI_ISL_1469766	Coordenadoria Geral de Vigilância em Saúde · Vigilância em Saúde	Epiclin	Fernando Hayashi Sant’Anna et al
EPI_ISL_1469665,EPI_ISL_1195273,EPI_ISL_1469723,EPI_ISL_1469704,EPI_ISL_1469689,EPI_ISL_1469693,EPI_ISL_1195281	FUNDACAO DE SAUDE PUBLICA SAO CAMILO DE ESTEIO	Epiclin	Fernando Hayashi Sant’Anna et al
EPI_ISL_1469645,EPI_ISL_1195292,EPI_ISL_1195290,EPI_ISL_1469740,EPI_ISL_1195274,EPI_ISL_1195285,EPI_ISL_1195286,EPI_ISL_1469678,EPI_ISL_1195283	SECRETARIA MUNICIPAL DE SAUDE DE TRES COROAS	Epiclin	Fernando Hayashi Sant’Anna et al
EPI_ISL_1469573	VIGILANCIA EM SAUDE NH	Epiclin	Fernando Hayashi Sant’Anna et al
EPI_ISL_1469586	FUNDACAO HOSPITALAR SAO JOSE	Epiclin	Fernando Hayashi Sant’Anna et al
EPI_ISL_1469721	Pronto Atendimento Cruzeiro do Sul	Epiclin	Fernando Hayashi Sant’Anna et al
EPI_ISL_1195280	SECRETARIA MUNICIPAL DE SAUDE DE ARARICA	Epiclin	Fernando Hayashi Sant’Anna et al
EPI_ISL_1479124	UNIDADE DE SAUDE NOVA HARTZ	Epiclin	Fernando Hayashi Sant’Anna et al
EPI_ISL_930854,EPI_ISL_930855,EPI_ISL_942407,EPI_ISL_930856,EPI_ISL_930857,EPI_ISL_930858,EPI_ISL_942374,EPI_ISL_942375,EPI_ISL_942896,EPI_ISL_942897,EPI_ISL_942898,EPI_ISL_942899,EPI_ISL_942930,EPI_ISL_942931	Central Laboratory of Public Health of Rio Grande do Sul (Lacen-RS)	State Center for Health Surveillance of the Health Department of the State of Rio Grande do Sul (CEVS/SES-RS)	Barcellos R et al
EPI_ISL_1469658	CENTRO DE ESPECIALIDADES TRIUNFO	Epiclin	Fernando Hayashi Sant’Anna et al
EPI_ISL_1469746	HOSPITAL MONTENEGRO	Epiclin	Fernando Hayashi Sant’Anna et al
EPI_ISL_1469812	Posto de Saúde Cambará do Sul	Epiclin	Fernando Hayashi Sant’Anna et al
EPI_ISL_1479122	Fundação Hospitalar São José	Epiclin	Fernando Hayashi Sant’Anna et al
EPI_ISL_2098666	LABCOVID HCPA	LABRESIS	Wink PL et al
EPI_ISL_2038959,EPI_ISL_1534013,EPI_ISL_2038960,EPI_ISL_2274132,EPI_ISL_2274122,EPI_ISL_2274119,EPI_ISL_2274120,EPI_ISL_2274121,EPI_ISL_2274114,EPI_ISL_2274110,EPI_ISL_2274116,EPI_ISL_2274112,EPI_ISL_2274111,EPI_ISL_2274126,EPI_ISL_2274130,EPI_ISL_2274129,EPI_ISL_2274108,EPI_ISL_2274113,EPI_ISL_2274118,EPI_ISL_2274109,EPI_ISL_2274125,EPI_ISL_2274127,EPI_ISL_2274123,EPI_ISL_2274131,EPI_ISL_2274128…	Laboratorio Central de Saude Publica do Estado do Rio Grande do Sul (LACEN-RS)	Laboratory of Respiratory Viruses and Measles, Oswaldo Cruz Institute, FIOCRUZ	Paola Resende et al
EPI_ISL_729801,EPI_ISL_729844,EPI_ISL_729850,EPI_ISL_729856,EPI_ISL_729857,EPI_ISL_729848,EPI_ISL_729845,EPI_ISL_729851,EPI_ISL_729852,EPI_ISL_729858,EPI_ISL_729802,EPI_ISL_729853,EPI_ISL_729859,EPI_ISL_729803,EPI_ISL_729860,EPI_ISL_729849,EPI_ISL_729854,EPI_ISL_729799,EPI_ISL_729855,EPI_ISL_729861,EPI_ISL_729804,EPI_ISL_729805,EPI_ISL_729806,EPI_ISL_729807,EPI_ISL_729808,EPI_ISL_729809,EPI_ISL_7…	Laboratório Central de Saúde Pública do Estado do Rio Grande do Sul (LACEN-RS)	Laboratory of Respiratory Viruses and Measles, Oswaldo Cruz Institute, FIOCRUZ	Paola Resende et al
EPI_ISL_2249386,EPI_ISL_2249380,EPI_ISL_2249350,EPI_ISL_2249349,EPI_ISL_2249348,EPI_ISL_2249351,EPI_ISL_2249345,EPI_ISL_2249346,EPI_ISL_2249347,EPI_ISL_2249371,EPI_ISL_2249382,EPI_ISL_2249373,EPI_ISL_2249365,EPI_ISL_2249362,EPI_ISL_2249385,EPI_ISL_2249361,EPI_ISL_2249357,EPI_ISL_2249370,EPI_ISL_2249366,EPI_ISL_2249378,EPI_ISL_2249368,EPI_ISL_2249358,EPI_ISL_2249359,EPI_ISL_2249375,EPI_ISL_2249379…	Laboratório Central de Saúde Pública do Rio Grande do Sul	Coordenação Geral de Laboratórios de Saúde Pública (CGLAB/DAEVS/SVS/MS)	Vagner Fonseca et al
EPI_ISL_2139494,EPI_ISL_2139495,EPI_ISL_2139496,EPI_ISL_2139497,EPI_ISL_2139498,EPI_ISL_2139499,EPI_ISL_2139500,EPI_ISL_2139501,EPI_ISL_2139502,EPI_ISL_2139503,EPI_ISL_2139504,EPI_ISL_2139505,EPI_ISL_2139506,EPI_ISL_2139507,EPI_ISL_2139508,EPI_ISL_2139509,EPI_ISL_2139510,EPI_ISL_2139511,EPI_ISL_2139512,EPI_ISL_2139513,EPI_ISL_2139514,EPI_ISL_2139515,EPI_ISL_2139516,EPI_ISL_2139517,EPI_ISL_2139518…	Laboratorio Exame	Universidade Federal de Ciencias da Saude de Porto Alegre	Vinícius Bonetti Franceschi et al
EPI_ISL_2229841,EPI_ISL_2229839,EPI_ISL_2229840,EPI_ISL_1630158,EPI_ISL_2229838	Laboratório de Microbiologia Molecular - Universidade FEEVALE	Laboratório de Microbiologia Molecular - Universidade FEEVALE	Alana Witt Hansen et al
EPI_ISL_985318,EPI_ISL_985319	LACEN de Santa Catarina	Instituto Adolfo Lutz, Interdiciplinary Procedures Center, Strategic Laboratory	Claudio Tavares Sacchi et al
EPI_ISL_1181403,EPI_ISL_2038949,EPI_ISL_2038948,EPI_ISL_2038950,EPI_ISL_2038951,EPI_ISL_2038952,EPI_ISL_2038953,EPI_ISL_2038967,EPI_ISL_2038947,EPI_ISL_2038930,EPI_ISL_2038946,EPI_ISL_2038941,EPI_ISL_1534007,EPI_ISL_1534003,EPI_ISL_1534006,EPI_ISL_1534010,EPI_ISL_1534008,EPI_ISL_1534009,EPI_ISL_1534002,EPI_ISL_1533994,EPI_ISL_1533997,EPI_ISL_1533992,EPI_ISL_1533990,EPI_ISL_1533996,EPI_ISL_1533993…	Laboratorio Central de Saude Publica do Estado de Santa Catarina (LACEN-SC)	Laboratory of Respiratory Viruses and Measles, Oswaldo Cruz Institute, FIOCRUZ	Paola Resende et al
EPI_ISL_2466261,EPI_ISL_2196335,EPI_ISL_2196248,EPI_ISL_2196336,EPI_ISL_2196354,EPI_ISL_2196337,EPI_ISL_2196359,EPI_ISL_2196338,EPI_ISL_2196339,EPI_ISL_2196340,EPI_ISL_2196247,EPI_ISL_2196341,EPI_ISL_2196342,EPI_ISL_2196343,EPI_ISL_2196344,EPI_ISL_2196345,EPI_ISL_2196346,EPI_ISL_2196347,EPI_ISL_2196348,EPI_ISL_2196349,EPI_ISL_2196350,EPI_ISL_2196254,EPI_ISL_2196255,EPI_ISL_2196256,EPI_ISL_2196353…	Labortorio Central de Saude Publica do Estado de Santa Catarina (LACEN/SC)	Laboratory of Respiratory Viruses and Measles, Oswaldo Cruz Institute, FIOCRUZ	Paola Resende et al
EPI_ISL_2157377,EPI_ISL_2157498,EPI_ISL_2157501,EPI_ISL_2157494,EPI_ISL_2157484,EPI_ISL_2157409,EPI_ISL_2157418,EPI_ISL_2157391,EPI_ISL_2157407,EPI_ISL_2157400,EPI_ISL_2157500,EPI_ISL_2157502,EPI_ISL_2157547,EPI_ISL_2157518,EPI_ISL_2157448,EPI_ISL_2157405,EPI_ISL_2157396,EPI_ISL_2157447,EPI_ISL_2157411,EPI_ISL_2157390,EPI_ISL_2157406,EPI_ISL_2157393,EPI_ISL_2157592,EPI_ISL_2157499,EPI_ISL_2157392…	Laboratório Central de Saude Publica do Estado de Santa Catarina (LACEN/SC)	Laboratory of Respiratory Viruses and Measles, Oswaldo Cruz Institute, FIOCRUZ	Paola Resende et al
EPI_ISL_2157505	Laboratorio Central de Saude Publica do Estado de Santa Catarina (LACEN/SC)	Laboratory of Respiratory Viruses and Measles, Oswaldo Cruz Institute, FIOCRUZ	Paola Resende et al
EPI_ISL_427305,EPI_ISL_427306,EPI_ISL_541370,EPI_ISL_541371	Laboratório Central de Saúde Pública do Estado de Santa Catarina (LACEN-SC)	Laboratory of Respiratory Viruses and Measles, Oswaldo Cruz Institute, FIOCRUZ	Paola Resende et al
EPI_ISL_2293004,EPI_ISL_2249391,EPI_ISL_2293005,EPI_ISL_2249402,EPI_ISL_2293000,EPI_ISL_2249393,EPI_ISL_2293001,EPI_ISL_2249398,EPI_ISL_2293006,EPI_ISL_2249394,EPI_ISL_2293009,EPI_ISL_2249462,EPI_ISL_2249459,EPI_ISL_2249458,EPI_ISL_2249463,EPI_ISL_2249460,EPI_ISL_2249461,EPI_ISL_2292993,EPI_ISL_2292995,EPI_ISL_2292994,EPI_ISL_2292996,EPI_ISL_2292997,EPI_ISL_2308370,EPI_ISL_2292998,EPI_ISL_2292999…	Laboratório Central de Saúde Pública de Santa Catarina	Coordenação Geral de Laboratórios de Saúde Pública (CGLAB/DAEVS/SVS/MS)	Vagner Fonseca et al
EPI_ISL_2241609,EPI_ISL_2241557,EPI_ISL_2241580,EPI_ISL_2241535,EPI_ISL_2241584,EPI_ISL_2241541,EPI_ISL_2241589,EPI_ISL_2241602,EPI_ISL_2241590,EPI_ISL_2241604,EPI_ISL_2241582,EPI_ISL_2241555,EPI_ISL_2241579,EPI_ISL_2241587,EPI_ISL_2246286,EPI_ISL_2241578,EPI_ISL_2308453,EPI_ISL_2308465,EPI_ISL_2308473,EPI_ISL_2308403,EPI_ISL_2308471,EPI_ISL_2308466,EPI_ISL_2308413,EPI_ISL_2308474,EPI_ISL_2308472…	Laboratório Central de Saúde Pública de Sergipe	Coordenação Geral de Laboratórios de Saúde Pública (CGLAB/DAEVS/SVS/MS)	Vagner Fonseca et al
EPI_ISL_1534004,EPI_ISL_1181405,EPI_ISL_1181409,EPI_ISL_1181406,EPI_ISL_1181407,EPI_ISL_1181590,EPI_ISL_1181595	Laboratorio Central de Saude Publica do Estado de Sergipe (LACEN-SE)	Laboratory of Respiratory Viruses and Measles, Oswaldo Cruz Institute, FIOCRUZ	Paola Resende et al
EPI_ISL_2196210,EPI_ISL_2196211,EPI_ISL_2196212,EPI_ISL_2196213,EPI_ISL_2196237,EPI_ISL_2157384,EPI_ISL_2196214,EPI_ISL_2196238,EPI_ISL_2196215,EPI_ISL_2196216,EPI_ISL_2196217,EPI_ISL_2196218,EPI_ISL_2196219,EPI_ISL_2196220,EPI_ISL_2196221,EPI_ISL_2196188,EPI_ISL_2196222,EPI_ISL_2196223,EPI_ISL_2196224,EPI_ISL_2196239,EPI_ISL_2196225,EPI_ISL_2196226,EPI_ISL_2196227,EPI_ISL_2196228,EPI_ISL_2196235…	Laboratorio Central de Saude Publica do Estado de Sergipe (LACEN/SE)	Laboratory of Respiratory Viruses and Measles, Oswaldo Cruz Institute, FIOCRUZ	Paola Resende et al
EPI_ISL_541372,EPI_ISL_541373,EPI_ISL_541374,EPI_ISL_541375,EPI_ISL_541376,EPI_ISL_541377,EPI_ISL_541378,EPI_ISL_541379,EPI_ISL_541380,EPI_ISL_541381,EPI_ISL_541382,EPI_ISL_541383,EPI_ISL_541384,EPI_ISL_541385,EPI_ISL_541386,EPI_ISL_541387,EPI_ISL_541388,EPI_ISL_541389,EPI_ISL_541390,EPI_ISL_541391,EPI_ISL_541392,EPI_ISL_541393,EPI_ISL_541394,EPI_ISL_541395,EPI_ISL_541396	Laboratório Central de Saúde Pública do Estado de Sergipe (LACEN-SE)	Laboratory of Respiratory Viruses and Measles, Oswaldo Cruz Institute, FIOCRUZ	Paola Resende et al
EPI_ISL_412964	Hospital Israelita Albert Einstein	Instituto Adolfo Lutz Interdisciplinary Procedures Center Strategic Laboratory	Jaqueline Goes de Jesus et al
EPI_ISL_413016	Hospital Israelita Albert Einstein	Instituto Adolfo Lutz, Interdisciplinary Procedures Center, Strategic Laboratory	Jaqueline Goes de Jesus et al
EPI_ISL_414014,EPI_ISL_416033,EPI_ISL_416034	Hospital Israelita Albert Einstein	Instituto Adolfo Lutz, Interdiciplinary Procedures Center, Strategic Laboratory	Claudio Tavares Sacchi et al
EPI_ISL_414017,EPI_ISL_414016,EPI_ISL_414015	Hospital São Joaquim Beneficencia Portuguesa	Instituto Adolfo Lutz, Interdiciplinary Procedures Center, Strategic Laboratory	Claudio Tavares Sacchi et al
EPI_ISL_416028,EPI_ISL_416031,EPI_ISL_416032,EPI_ISL_416035,EPI_ISL_416036,EPI_ISL_515525,EPI_ISL_875688	National Influenza Center - Instituto Adolfo Lutz	Instituto Adolfo Lutz, Interdiciplinary Procedures Center, Strategic Laboratory	Claudio Tavares Sacchi et al
EPI_ISL_416029	Laboiratório Fleury	Instituto Adolfo Lutz, Interdiciplinary Procedures Center, Strategic Laboratory	Claudio Tavares Sacchi et al
EPI_ISL_861680,EPI_ISL_1121308,EPI_ISL_693195,EPI_ISL_693230,EPI_ISL_693232,EPI_ISL_735412,EPI_ISL_861648	Hospital e Pronto Socorro Portinari	Instituto Adolfo Lutz, Interdiciplinary Procedures Center, Strategic Laboratory	Claudio Tavares Sacchi et al
EPI_ISL_861681,EPI_ISL_583498	Hospital Municipal Dr. Waldemar Tebaldi	Instituto Adolfo Lutz, Interdiciplinary Procedures Center, Strategic Laboratory	Claudio Tavares Sacchi et al
EPI_ISL_861682,EPI_ISL_882669,EPI_ISL_1303546,EPI_ISL_1303547,EPI_ISL_1303548,EPI_ISL_1303549,EPI_ISL_1358321,EPI_ISL_1358322,EPI_ISL_1358320,EPI_ISL_1358318,EPI_ISL_1358319,EPI_ISL_2614587,EPI_ISL_2614588,EPI_ISL_2614595,EPI_ISL_515550,EPI_ISL_861676	UPA Vila Santa Catarina	Instituto Adolfo Lutz, Interdiciplinary Procedures Center, Strategic Laboratory	Claudio Tavares Sacchi et al
EPI_ISL_861683	Complexo Hospitalar Padre Bento de Guarulhos	Instituto Adolfo Lutz, Interdiciplinary Procedures Center, Strategic Laboratory	Claudio Tavares Sacchi et al
EPI_ISL_861684,EPI_ISL_861685	Hospital Pronto Socorro Itaquera	Instituto Adolfo Lutz, Interdiciplinary Procedures Center, Strategic Laboratory	Claudio Tavares Sacchi et al
EPI_ISL_882666,EPI_ISL_882668	UMS de Juquitiba	Instituto Adolfo Lutz, Interdiciplinary Procedures Center, Strategic Laboratory	Claudio Tavares Sacchi et al
EPI_ISL_882665	Unidade de Pronto Atendimento Dra Zilda Arns	Instituto Adolfo Lutz, Interdiciplinary Procedures Center, Strategic Laboratory	Claudio Tavares Sacchi et al
EPI_ISL_882670	Hospital Samaritano Paulista	Instituto Adolfo Lutz, Interdiciplinary Procedures Center, Strategic Laboratory	Claudio Tavares Sacchi et al
EPI_ISL_882667	Hospital de Clinicas Caieiras	Instituto Adolfo Lutz, Interdiciplinary Procedures Center, Strategic Laboratory	Claudio Tavares Sacchi et al
EPI_ISL_875689	Hospital do Servidor Publico	Instituto Adolfo Lutz, Interdiciplinary Procedures Center, Strategic Laboratory	Claudio Tavares Sacchi et al
EPI_ISL_882671,EPI_ISL_882672,EPI_ISL_882673,EPI_ISL_2614590	Hospital Municipal Dr. Guido Guida	Instituto Adolfo Lutz, Interdiciplinary Procedures Center, Strategic Laboratory	Claudio Tavares Sacchi et al
EPI_ISL_872191,EPI_ISL_872192,EPI_ISL_1381068	Conjunto Hospitalar do Mandaqui de Sao Paulo	Instituto Adolfo Lutz, Interdiciplinary Procedures Center, Strategic Laboratory	Claudio Tavares Sacchi et al
EPI_ISL_906074	Searom Laboratorio Diagnostico	Instituto Adolfo Lutz, Interdiciplinary Procedures Center, Strategic Laboratory	Claudio Tavares Sacchi et al
EPI_ISL_940609	Hospital e Maternidade Celso Pierro	Instituto Adolfo Lutz, Interdiciplinary Procedures Center, Strategic Laboratory	Claudio Tavares Sacchi et al
EPI_ISL_906073	Hospital Vila Lobos	Instituto Adolfo Lutz, Interdiciplinary Procedures Center, Strategic Laboratory	Claudio Tavares Sacchi et al
EPI_ISL_940610,EPI_ISL_906079,EPI_ISL_940611	Hospital Paulistano Paulista	Instituto Adolfo Lutz, Interdiciplinary Procedures Center, Strategic Laboratory	Claudio Tavares Sacchi et al
EPI_ISL_906078	Hospital Carlos Chagas	Instituto Adolfo Lutz, Interdiciplinary Procedures Center, Strategic Laboratory	Claudio Tavares Sacchi et al
EPI_ISL_940628	Unidade Mista de Iguape	Instituto Adolfo Lutz, Interdiciplinary Procedures Center, Strategic Laboratory	Claudio Tavares Sacchi et al
EPI_ISL_940629,EPI_ISL_1358286	Hospital Municipal Josanias Castanha Braga	Instituto Adolfo Lutz, Interdiciplinary Procedures Center, Strategic Laboratory	Claudio Tavares Sacchi et al
EPI_ISL_977471,EPI_ISL_977475,EPI_ISL_985170,EPI_ISL_977478,EPI_ISL_1039696,EPI_ISL_977480,EPI_ISL_977481,EPI_ISL_977485,EPI_ISL_977488,EPI_ISL_2614614,EPI_ISL_2614615,EPI_ISL_2614616,EPI_ISL_2614617,EPI_ISL_2614618,EPI_ISL_2614619,EPI_ISL_2614620,EPI_ISL_2614621,EPI_ISL_2614622,EPI_ISL_2614623,EPI_ISL_2614624,EPI_ISL_2614625	Instituto Adolfo Lutz - Regional de Presidente Prudente	Instituto Adolfo Lutz, Interdiciplinary Procedures Center, Strategic Laboratory	Claudio Tavares Sacchi et al
EPI_ISL_977472,EPI_ISL_977473,EPI_ISL_977474,EPI_ISL_985175,EPI_ISL_1171620,EPI_ISL_977476,EPI_ISL_977477,EPI_ISL_984242,EPI_ISL_984245,EPI_ISL_984246,EPI_ISL_985176,EPI_ISL_985177,EPI_ISL_1039697,EPI_ISL_1039700,EPI_ISL_1039701,EPI_ISL_1039705,EPI_ISL_1039706,EPI_ISL_1039707,EPI_ISL_1039708,EPI_ISL_1039709,EPI_ISL_1039710,EPI_ISL_977483,EPI_ISL_977484,EPI_ISL_977487,EPI_ISL_1139071,EPI_ISL_11390…	Instituto Adolfo Lutz Central	Instituto Adolfo Lutz, Interdiciplinary Procedures Center, Strategic Laboratory	Claudio Tavares Sacchi et al
EPI_ISL_985172,EPI_ISL_985173,EPI_ISL_985174,EPI_ISL_985171,EPI_ISL_1039699,EPI_ISL_1039703,EPI_ISL_1707689,EPI_ISL_1707690,EPI_ISL_1707691,EPI_ISL_1707692,EPI_ISL_792115,EPI_ISL_792116,EPI_ISL_861665,EPI_ISL_755648,EPI_ISL_755650,EPI_ISL_861670,EPI_ISL_861679	Instituto Adolfo Lutz - Regional de Taubate	Instituto Adolfo Lutz, Interdiciplinary Procedures Center, Strategic Laboratory	Claudio Tavares Sacchi et al
EPI_ISL_985178,EPI_ISL_977479,EPI_ISL_1039698,EPI_ISL_1039704,EPI_ISL_1139075,EPI_ISL_1139077	Lab Loc - Itapecerica da Serra	Instituto Adolfo Lutz, Interdiciplinary Procedures Center, Strategic Laboratory	Claudio Tavares Sacchi et al
EPI_ISL_984243,EPI_ISL_984244,EPI_ISL_1821225,EPI_ISL_1821226,EPI_ISL_1821227,EPI_ISL_1821228,EPI_ISL_1821229,EPI_ISL_1821230,EPI_ISL_1821231,EPI_ISL_1821232,EPI_ISL_1821233,EPI_ISL_1821234,EPI_ISL_1821235,EPI_ISL_1821236,EPI_ISL_1821237,EPI_ISL_1821238,EPI_ISL_1821239,EPI_ISL_1821240,EPI_ISL_1821241,EPI_ISL_1821242,EPI_ISL_1821243,EPI_ISL_1821244,EPI_ISL_1821245,EPI_ISL_2003152,EPI_ISL_2614626,E…	Instituto Adolfo Lutz - Regional de Marilia	Instituto Adolfo Lutz, Interdiciplinary Procedures Center, Strategic Laboratory	Claudio Tavares Sacchi et al
EPI_ISL_1039702,EPI_ISL_977482,EPI_ISL_1731578,EPI_ISL_1731579,EPI_ISL_1731580,EPI_ISL_1715146,EPI_ISL_1715147,EPI_ISL_1821214,EPI_ISL_1821215,EPI_ISL_1821216,EPI_ISL_1821217,EPI_ISL_1821218,EPI_ISL_1821219,EPI_ISL_1821220,EPI_ISL_1821221,EPI_ISL_1821222,EPI_ISL_1821223,EPI_ISL_1821224,EPI_ISL_1752641,EPI_ISL_1752642,EPI_ISL_1752643,EPI_ISL_776768	Instituto Adolfo Lutz - Regional de Aracatuba	Instituto Adolfo Lutz, Interdiciplinary Procedures Center, Strategic Laboratory	Claudio Tavares Sacchi et al
EPI_ISL_977486,EPI_ISL_776764,EPI_ISL_776765,EPI_ISL_792103,EPI_ISL_776766,EPI_ISL_776769,EPI_ISL_755641,EPI_ISL_755646,EPI_ISL_755647,EPI_ISL_755649,EPI_ISL_833157,EPI_ISL_833158,EPI_ISL_833160	Instituto Adolfo Lutz - Regional de Santo Andre	Instituto Adolfo Lutz, Interdiciplinary Procedures Center, Strategic Laboratory	Claudio Tavares Sacchi et al
EPI_ISL_515520,EPI_ISL_523955,EPI_ISL_468308,EPI_ISL_523974,EPI_ISL_523976,EPI_ISL_527863,EPI_ISL_468315,EPI_ISL_515551,EPI_ISL_515526,EPI_ISL_515552,EPI_ISL_515546	Hospital Municipal do Tatuape Carmino Caricchio	Instituto Adolfo Lutz, Interdiciplinary Procedures Center, Strategic Laboratory	Claudio Tavares Sacchi et al
EPI_ISL_515521	Hospital Municipal Dr Waldemar Tebaldi	Instituto Adolfo Lutz, Interdiciplinary Procedures Center, Strategic Laboratory	Claudio Tavares Sacchi et al
EPI_ISL_977490	Hospital Municipal Guido Guida	Instituto Adolfo Lutz, Interdiciplinary Procedures Center, Strategic Laboratory	Claudio Tavares Sacchi et al
EPI_ISL_515522	UPA 24HS de Itatiba	Instituto Adolfo Lutz, Interdiciplinary Procedures Center, Strategic Laboratory	Claudio Tavares Sacchi et al
EPI_ISL_1795098,EPI_ISL_1795099	ESALQ	Instituto Butantan / ESALQ-Piracicaba	Instituto Butantan: Alexander Roberto Precioso et al
EPI_ISL_515523,EPI_ISL_515524,EPI_ISL_524466,EPI_ISL_515566	PS Municipal Dr Lauro Ribas Braga	Instituto Adolfo Lutz, Interdiciplinary Procedures Center, Strategic Laboratory	Claudio Tavares Sacchi et al
EPI_ISL_1040823	Secretaria Municipal de Saude de Piracaia	Instituto Adolfo Lutz, Interdiciplinary Procedures Center, Strategic Laboratory	Claudio Tavares Sacchi et al
EPI_ISL_471541,EPI_ISL_523971	Hospital Geral Santa Marcelina	Instituto Adolfo Lutz, Interdiciplinary Procedures Center, Strategic Laboratory	Claudio Tavares Sacchi et al
EPI_ISL_471542	Secretaria de Saude de Mogi das Cruzes	Instituto Adolfo Lutz, Interdiciplinary Procedures Center, Strategic Laboratory	Claudio Tavares Sacchi et al
EPI_ISL_471543,EPI_ISL_583500	Centro de Saude I Tacito Leite de Carvalho e Silva	Instituto Adolfo Lutz, Interdiciplinary Procedures Center, Strategic Laboratory	Claudio Tavares Sacchi et al
EPI_ISL_523956	Hospital Regional de Assis	Instituto Adolfo Lutz, Interdiciplinary Procedures Center, Strategic Laboratory	Claudio Tavares Sacchi et al
EPI_ISL_523957	Hospital Itamaraty	Instituto Adolfo Lutz, Interdiciplinary Procedures Center, Strategic Laboratory	Claudio Tavares Sacchi et al
EPI_ISL_515542	Vigilância Epidemiológica de Leme	Instituto Adolfo Lutz, Interdiciplinary Procedures Center, Strategic Laboratory	Claudio Tavares Sacchi et al
EPI_ISL_515543	Serviço de Vigilância Sanitária e Epidemiológica	Instituto Adolfo Lutz, Interdiciplinary Procedures Center, Strategic Laboratory	Claudio Tavares Sacchi et al
EPI_ISL_468305,EPI_ISL_468307,EPI_ISL_735411,EPI_ISL_735423,EPI_ISL_735424,EPI_ISL_735426	Centro de Vigilancia a Saude de Diadema	Instituto Adolfo Lutz, Interdiciplinary Procedures Center, Strategic Laboratory	Claudio Tavares Sacchi et al
EPI_ISL_1139069	SMS Aruja	Instituto Adolfo Lutz, Interdiciplinary Procedures Center, Strategic Laboratory	Claudio Tavares Sacchi et al
EPI_ISL_1121323,EPI_ISL_1121324	Complexo Hospitalar Padre Bentode Guarulhos	Instituto Adolfo Lutz, Interdiciplinary Procedures Center, Strategic Laboratory	Claudio Tavares Sacchi et al
EPI_ISL_1121305	Policlinica Maria Dirce	Instituto Adolfo Lutz, Interdiciplinary Procedures Center, Strategic Laboratory	Claudio Tavares Sacchi et al
EPI_ISL_1121322,EPI_ISL_524464	Santa Casa de Santa Isabel	Instituto Adolfo Lutz, Interdiciplinary Procedures Center, Strategic Laboratory	Claudio Tavares Sacchi et al
EPI_ISL_981383,EPI_ISL_981385,EPI_ISL_981387,EPI_ISL_984263,EPI_ISL_1121326,EPI_ISL_1121321,EPI_ISL_1086048,EPI_ISL_1086047,EPI_ISL_1086049,EPI_ISL_1096122,EPI_ISL_1096120,EPI_ISL_1096125,EPI_ISL_1096136,EPI_ISL_1096128,EPI_ISL_1096126,EPI_ISL_1096127,EPI_ISL_1096129,EPI_ISL_1096130,EPI_ISL_1096123,EPI_ISL_1096124,EPI_ISL_1096131,EPI_ISL_1096132,EPI_ISL_1096133,EPI_ISL_1096134,EPI_ISL_1095913,EPI…	IAL Regional de Bauru	Instituto Adolfo Lutz, Interdiciplinary Procedures Center, Strategic Laboratory	Claudio Tavares Sacchi et al
EPI_ISL_984247,EPI_ISL_984248,EPI_ISL_984249,EPI_ISL_984250,EPI_ISL_984251,EPI_ISL_984252,EPI_ISL_984253,EPI_ISL_984254,EPI_ISL_984255,EPI_ISL_984256,EPI_ISL_984257,EPI_ISL_984258,EPI_ISL_984259,EPI_ISL_984260,EPI_ISL_984261,EPI_ISL_984262,EPI_ISL_1171641,EPI_ISL_1196297,EPI_ISL_1171642,EPI_ISL_1196298,EPI_ISL_1196299,EPI_ISL_1196300,EPI_ISL_1171643,EPI_ISL_1171644,EPI_ISL_1171645,EPI_ISL_1196301…	IAL Regional de Marilia	Instituto Adolfo Lutz, Interdiciplinary Procedures Center, Strategic Laboratory	Claudio Tavares Sacchi et al
EPI_ISL_1121311,EPI_ISL_1196296,EPI_ISL_1533689,EPI_ISL_1533690,EPI_ISL_1533691	Centro de Saude II Dr. Jose Paione Mococa	Instituto Adolfo Lutz, Interdiciplinary Procedures Center, Strategic Laboratory	Claudio Tavares Sacchi et al
EPI_ISL_1196295	UBS Otacilio Firmino Lopes	Instituto Adolfo Lutz, Interdiciplinary Procedures Center, Strategic Laboratory	Claudio Tavares Sacchi et al
EPI_ISL_468310	Hospital Sao Paulo de Ensino da UNIFESP	Instituto Adolfo Lutz, Interdiciplinary Procedures Center, Strategic Laboratory	Claudio Tavares Sacchi et al
EPI_ISL_1121318,EPI_ISL_1121319	Hospital de Campanha COVID 19 Caieiras	Instituto Adolfo Lutz, Interdiciplinary Procedures Center, Strategic Laboratory	Claudio Tavares Sacchi et al
EPI_ISL_468311,EPI_ISL_468312	Hospital Municipal Dr Ignacio Proenca de Gouvea	Instituto Adolfo Lutz, Interdiciplinary Procedures Center, Strategic Laboratory	Claudio Tavares Sacchi et al
EPI_ISL_1219036,EPI_ISL_1219033,EPI_ISL_1219034,EPI_ISL_1219035,EPI_ISL_1219029,EPI_ISL_1219030,EPI_ISL_1219031,EPI_ISL_1219032,EPI_ISL_1219028,EPI_ISL_2274979,EPI_ISL_1201884,EPI_ISL_1201885,EPI_ISL_1201886,EPI_ISL_1201887,EPI_ISL_1201888	Aeroporto Internacional de Guarulhos	Instituto Adolfo Lutz, Interdiciplinary Procedures Center, Strategic Laboratory	Claudio Tavares Sacchi et al
EPI_ISL_468313,EPI_ISL_603033,EPI_ISL_468319	Vigilancia Epidemiologica de São Bernardo do Campo	Instituto Adolfo Lutz, Interdiciplinary Procedures Center, Strategic Laboratory	Claudio Tavares Sacchi et al
EPI_ISL_468314,EPI_ISL_583503	CTA Centro de Testagem e Aconselhamento	Instituto Adolfo Lutz, Interdiciplinary Procedures Center, Strategic Laboratory	Claudio Tavares Sacchi et al
EPI_ISL_1795100,EPI_ISL_1795102,EPI_ISL_1795104,EPI_ISL_1795105	LABORATORIO MUNICIPAL DE PIRACICABA	Instituto Butantan / ESALQ-Piracicaba	Instituto Butantan: Alexander Roberto Precioso et al
EPI_ISL_1795101,EPI_ISL_1795103,EPI_ISL_1795106,EPI_ISL_1795095	HOSPITAL DOS FORNCEDORES	Instituto Butantan / ESALQ-Piracicaba	Instituto Butantan: Alexander Roberto Precioso et al
EPI_ISL_515555	Hospital Geral de Vila Nova Cachoeirinha	Instituto Adolfo Lutz, Interdiciplinary Procedures Center, Strategic Laboratory	Claudio Tavares Sacchi et al
EPI_ISL_515559,EPI_ISL_515560,EPI_ISL_523969,EPI_ISL_523981,EPI_ISL_523988,EPI_ISL_515545,EPI_ISL_471551,EPI_ISL_693201,EPI_ISL_471545,EPI_ISL_515528,EPI_ISL_861639	Hospital Sao Paulo de Ensino da Unifesp	Instituto Adolfo Lutz, Interdiciplinary Procedures Center, Strategic Laboratory	Claudio Tavares Sacchi et al
EPI_ISL_515563,EPI_ISL_574582,EPI_ISL_574589,EPI_ISL_515548	Hospital Municipal Dr. Jose Soares Hungria	Instituto Adolfo Lutz, Interdiciplinary Procedures Center, Strategic Laboratory	Claudio Tavares Sacchi et al
EPI_ISL_1139070	IAL Regional de Ribeirao Preto	Instituto Adolfo Lutz, Interdiciplinary Procedures Center, Strategic Laboratory	Claudio Tavares Sacchi et al
EPI_ISL_1121309	UBS Jose Francisco Rezende	Instituto Adolfo Lutz, Interdiciplinary Procedures Center, Strategic Laboratory	Claudio Tavares Sacchi et al
EPI_ISL_1121307	Hospital E Antonio Policarpo de Oliveira	Instituto Adolfo Lutz, Interdiciplinary Procedures Center, Strategic Laboratory	Claudio Tavares Sacchi et al
EPI_ISL_1123372	UPA I Santa Isabel	Instituto Adolfo Lutz, Interdiciplinary Procedures Center, Strategic Laboratory	Claudio Tavares Sacchi et al
EPI_ISL_1123373	Grupo Tecnico de Vigilancia Sanitaria e Epidemiologica	Instituto Adolfo Lutz, Interdiciplinary Procedures Center, Strategic Laboratory	Claudio Tavares Sacchi et al
EPI_ISL_1123374,EPI_ISL_1123375,EPI_ISL_1121325,EPI_ISL_1171622,EPI_ISL_1171623,EPI_ISL_1171624,EPI_ISL_1171625,EPI_ISL_1171626,EPI_ISL_1171627,EPI_ISL_1171628,EPI_ISL_1171629,EPI_ISL_1171630,EPI_ISL_1171631,EPI_ISL_1171632,EPI_ISL_1171633,EPI_ISL_1171634,EPI_ISL_1171635,EPI_ISL_1171636,EPI_ISL_1171637,EPI_ISL_1171638,EPI_ISL_1171639,EPI_ISL_1171640	IAL Regional de Santos	Instituto Adolfo Lutz, Interdiciplinary Procedures Center, Strategic Laboratory	Claudio Tavares Sacchi et al
EPI_ISL_523958,EPI_ISL_523959,EPI_ISL_515554	Pronto Socorro Municipal de Perus	Instituto Adolfo Lutz, Interdiciplinary Procedures Center, Strategic Laboratory	Claudio Tavares Sacchi et al
EPI_ISL_523961	Pronto Socorro Municipal 21 de Junho	Instituto Adolfo Lutz, Interdiciplinary Procedures Center, Strategic Laboratory	Claudio Tavares Sacchi et al
EPI_ISL_523963	UBS Vila Silvia	Instituto Adolfo Lutz, Interdiciplinary Procedures Center, Strategic Laboratory	Claudio Tavares Sacchi et al
EPI_ISL_523965,EPI_ISL_523972,EPI_ISL_515565,EPI_ISL_523982,EPI_ISL_523978,EPI_ISL_524470,EPI_ISL_471548	Hospital do Servidor Público Estadual Francisco Morato de Oliveira	Instituto Adolfo Lutz, Interdiciplinary Procedures Center, Strategic Laboratory	Claudio Tavares Sacchi et al
EPI_ISL_1201893,EPI_ISL_1219022,EPI_ISL_1219024,EPI_ISL_1219023,EPI_ISL_1219026,EPI_ISL_1219025,EPI_ISL_1293056,EPI_ISL_1293057,EPI_ISL_1293058,EPI_ISL_1293059,EPI_ISL_1293060,EPI_ISL_1293061,EPI_ISL_1293062,EPI_ISL_1293063,EPI_ISL_1293064,EPI_ISL_1293065,EPI_ISL_1293066,EPI_ISL_1293067,EPI_ISL_1293068,EPI_ISL_1293069,EPI_ISL_1293070,EPI_ISL_1293071,EPI_ISL_1293072,EPI_ISL_1293073,EPI_ISL_1293074…	IAL Regional de Sorocaba	Instituto Adolfo Lutz, Interdiciplinary Procedures Center, Strategic Laboratory	Claudio Tavares Sacchi et al
EPI_ISL_523967,EPI_ISL_471552	Hospital Sancta Maggiore	Instituto Adolfo Lutz, Interdiciplinary Procedures Center, Strategic Laboratory	Claudio Tavares Sacchi et al
EPI_ISL_523970	Conjunto Hospitalar do Mandaqui	Instituto Adolfo Lutz, Interdiciplinary Procedures Center, Strategic Laboratory	Claudio Tavares Sacchi et al
EPI_ISL_523973	PS Municipal Dona Maria Antonieta Ferreira de Barros	Instituto Adolfo Lutz, Interdiciplinary Procedures Center, Strategic Laboratory	Claudio Tavares Sacchi et al
EPI_ISL_1171648,EPI_ISL_1171649,EPI_ISL_1171650	Centro de Saude Dr. Jose Paione em Mococa	Instituto Adolfo Lutz, Interdiciplinary Procedures Center, Strategic Laboratory	Claudio Tavares Sacchi et al
EPI_ISL_523975,EPI_ISL_523980	UPA Tito Lopes	Instituto Adolfo Lutz, Interdiciplinary Procedures Center, Strategic Laboratory	Claudio Tavares Sacchi et al
EPI_ISL_1171651,EPI_ISL_1171652,EPI_ISL_1171653,EPI_ISL_1171654,EPI_ISL_1171655,EPI_ISL_1171656,EPI_ISL_1171657,EPI_ISL_1171658,EPI_ISL_1171659,EPI_ISL_1171660,EPI_ISL_1171661,EPI_ISL_1171662,EPI_ISL_1171663,EPI_ISL_1171664,EPI_ISL_1171665,EPI_ISL_1171666,EPI_ISL_1171667,EPI_ISL_1171668,EPI_ISL_1171669,EPI_ISL_1171670,EPI_ISL_1171671,EPI_ISL_1171672,EPI_ISL_1171673,EPI_ISL_1171674,EPI_ISL_1171619…	IAL Regional de Presidente Prudente	Instituto Adolfo Lutz, Interdiciplinary Procedures Center, Strategic Laboratory	Claudio Tavares Sacchi et al
EPI_ISL_523977,EPI_ISL_515564,EPI_ISL_471562,EPI_ISL_471581,EPI_ISL_471582	Hosp. Municipal Prof. Dr. Alípio Corrêa Netto	Instituto Adolfo Lutz, Interdiciplinary Procedures Center, Strategic Laboratory	Claudio Tavares Sacchi et al
EPI_ISL_1219021	Hospital Aviccena	Instituto Adolfo Lutz, Interdiciplinary Procedures Center, Strategic Laboratory	Claudio Tavares Sacchi et al
EPI_ISL_1303518,EPI_ISL_1303519,EPI_ISL_1303520,EPI_ISL_1303521,EPI_ISL_1303522,EPI_ISL_1303523,EPI_ISL_1303524,EPI_ISL_1303525,EPI_ISL_1303526,EPI_ISL_1303527,EPI_ISL_1303528,EPI_ISL_1303529,EPI_ISL_1303530,EPI_ISL_1303531,EPI_ISL_1303532,EPI_ISL_1303533,EPI_ISL_1303534	IAL Regional de São Jose do Rio Preto	Instituto Adolfo Lutz, Interdiciplinary Procedures Center, Strategic Laboratory	Claudio Tavares Sacchi et al
EPI_ISL_523983,EPI_ISL_523993	UPA Campo Limpo	Instituto Adolfo Lutz, Interdiciplinary Procedures Center, Strategic Laboratory	Claudio Tavares Sacchi et al
EPI_ISL_1303535,EPI_ISL_1303536,EPI_ISL_1381069	Hospital Heliopolis	Instituto Adolfo Lutz, Interdiciplinary Procedures Center, Strategic Laboratory	Claudio Tavares Sacchi et al
EPI_ISL_1303537,EPI_ISL_1533697	Hospital Estadual de Vila Alpina	Instituto Adolfo Lutz, Interdiciplinary Procedures Center, Strategic Laboratory	Claudio Tavares Sacchi et al
EPI_ISL_1303538,EPI_ISL_1303539	Hospital Presidente	Instituto Adolfo Lutz, Interdiciplinary Procedures Center, Strategic Laboratory	Claudio Tavares Sacchi et al
EPI_ISL_1303540,EPI_ISL_1303541,EPI_ISL_1303544,EPI_ISL_1303545	Hospital Municipal Cidade Tiradentes Carmen Prudente	Instituto Adolfo Lutz, Interdiciplinary Procedures Center, Strategic Laboratory	Claudio Tavares Sacchi et al
EPI_ISL_1303542,EPI_ISL_1303543	Hospital Estadual de Campanha Barradas	Instituto Adolfo Lutz, Interdiciplinary Procedures Center, Strategic Laboratory	Claudio Tavares Sacchi et al
EPI_ISL_523984,EPI_ISL_523986,EPI_ISL_515544	Ama Dr Jose Soares Hungria	Instituto Adolfo Lutz, Interdiciplinary Procedures Center, Strategic Laboratory	Claudio Tavares Sacchi et al
EPI_ISL_1358285	Centro de Treinamento e Referencia DST AIDS	Instituto Adolfo Lutz, Interdiciplinary Procedures Center, Strategic Laboratory	Claudio Tavares Sacchi et al
EPI_ISL_1358287,EPI_ISL_735428,EPI_ISL_735429,EPI_ISL_735431,EPI_ISL_735432,EPI_ISL_861637,EPI_ISL_906066	Hospital Nipo Brasileiro	Instituto Adolfo Lutz, Interdiciplinary Procedures Center, Strategic Laboratory	Claudio Tavares Sacchi et al
EPI_ISL_2295387,EPI_ISL_2308609,EPI_ISL_2295388,EPI_ISL_2295389,EPI_ISL_2295395,EPI_ISL_2295396,EPI_ISL_2295397,EPI_ISL_2295398,EPI_ISL_2295399,EPI_ISL_2295400,EPI_ISL_2295401,EPI_ISL_2295402,EPI_ISL_2295403,EPI_ISL_2295404,EPI_ISL_2295405,EPI_ISL_2295406,EPI_ISL_2295407,EPI_ISL_2295408,EPI_ISL_2295409,EPI_ISL_2295410,EPI_ISL_2295411,EPI_ISL_2295412,EPI_ISL_2295413,EPI_ISL_2295414,EPI_ISL_2295415…	Instituto de Biotecnologia - UNESP-Botucatu-SP	Instituto de Biotecnologia - UNESP-Botucatu-SP	Fábio Sossai Possebon et al
EPI_ISL_1358288,EPI_ISL_1358289,EPI_ISL_1358290	IAL Regional de Aracatuba	Instituto Adolfo Lutz, Interdiciplinary Procedures Center, Strategic Laboratory	Claudio Tavares Sacchi et al
EPI_ISL_1358294,EPI_ISL_1358292,EPI_ISL_1358295,EPI_ISL_1358291,EPI_ISL_1358299,EPI_ISL_1358293,EPI_ISL_1358296,EPI_ISL_1358297,EPI_ISL_1358298,EPI_ISL_1381043,EPI_ISL_1381044,EPI_ISL_1381045,EPI_ISL_1381046,EPI_ISL_1381047,EPI_ISL_1381048,EPI_ISL_1381049,EPI_ISL_1381050,EPI_ISL_1381051,EPI_ISL_1381052,EPI_ISL_1381053,EPI_ISL_1381054,EPI_ISL_1381055,EPI_ISL_1381056,EPI_ISL_1381057,EPI_ISL_1381058…	IAL Regional de Santo Andre	Instituto Adolfo Lutz, Interdiciplinary Procedures Center, Strategic Laboratory	Claudio Tavares Sacchi et al
EPI_ISL_523985	Hospital Municipal Dr. Benedicto Montenegro	Instituto Adolfo Lutz, Interdiciplinary Procedures Center, Strategic Laboratory	Claudio Tavares Sacchi et al
EPI_ISL_1381070,EPI_ISL_1381071	Hospital Municipal Cidade Tiradentes Carmem Prudente	Instituto Adolfo Lutz, Interdiciplinary Procedures Center, Strategic Laboratory	Claudio Tavares Sacchi et al
EPI_ISL_1468442,EPI_ISL_1468448,EPI_ISL_1468420,EPI_ISL_1468421,EPI_ISL_1468425,EPI_ISL_1468460,EPI_ISL_1533694	Santa Casa de Birigui	Instituto Adolfo Lutz, Interdiciplinary Procedures Center, Strategic Laboratory	Claudio Tavares Sacchi et al
EPI_ISL_1468416,EPI_ISL_1468447	Secretaria Municipal de Saude de Andradina	Instituto Adolfo Lutz, Interdiciplinary Procedures Center, Strategic Laboratory	Claudio Tavares Sacchi et al
EPI_ISL_1468443,EPI_ISL_1468412,EPI_ISL_1498917	Hospital Estadual de Mirandopolis	Instituto Adolfo Lutz, Interdiciplinary Procedures Center, Strategic Laboratory	Claudio Tavares Sacchi et al
EPI_ISL_1468417,EPI_ISL_1468419,EPI_ISL_1468449,EPI_ISL_1468450,EPI_ISL_1468424,EPI_ISL_1468461,EPI_ISL_1533715,EPI_ISL_1625973,EPI_ISL_1625974	Santa Casa de Aracatuba Hospital Sagrado Coracao de Jesus	Instituto Adolfo Lutz, Interdiciplinary Procedures Center, Strategic Laboratory	Claudio Tavares Sacchi et al
EPI_ISL_1468444,EPI_ISL_1468418,EPI_ISL_1468446,EPI_ISL_1533698	Secretaria Municipal de Saude de Birigui	Instituto Adolfo Lutz, Interdiciplinary Procedures Center, Strategic Laboratory	Claudio Tavares Sacchi et al
EPI_ISL_1468445,EPI_ISL_1468453	Santa Casa de Misericordia de Pereira Barreto	Instituto Adolfo Lutz, Interdiciplinary Procedures Center, Strategic Laboratory	Claudio Tavares Sacchi et al
EPI_ISL_1652237,EPI_ISL_1620639	Fleury	Instituto Butantan / Mendelics	Alexander Roberto Precioso et al
EPI_ISL_1468451	UBS IV Guararapes	Instituto Adolfo Lutz, Interdiciplinary Procedures Center, Strategic Laboratory	Claudio Tavares Sacchi et al
EPI_ISL_1468422,EPI_ISL_1468423	Penitenciaria Compacta de Avanhandava	Instituto Adolfo Lutz, Interdiciplinary Procedures Center, Strategic Laboratory	Claudio Tavares Sacchi et al
EPI_ISL_1468452	Centro de Atendimento COVID	Instituto Adolfo Lutz, Interdiciplinary Procedures Center, Strategic Laboratory	Claudio Tavares Sacchi et al
EPI_ISL_1468454	Santa Casa de Andradina	Instituto Adolfo Lutz, Interdiciplinary Procedures Center, Strategic Laboratory	Claudio Tavares Sacchi et al
EPI_ISL_1468455	UBS 02 Jardim Toselar Birigui	Instituto Adolfo Lutz, Interdiciplinary Procedures Center, Strategic Laboratory	Claudio Tavares Sacchi et al
EPI_ISL_1468456,EPI_ISL_1468457	UBS Dr Alfredo Dantas de Souza Umuarama	Instituto Adolfo Lutz, Interdiciplinary Procedures Center, Strategic Laboratory	Claudio Tavares Sacchi et al
EPI_ISL_523989	AMA Jardim Joamar	Instituto Adolfo Lutz, Interdiciplinary Procedures Center, Strategic Laboratory	Claudio Tavares Sacchi et al
EPI_ISL_1468458,EPI_ISL_1468459	Secretaria Municipal de Saude de Valparaiso SP	Instituto Adolfo Lutz, Interdiciplinary Procedures Center, Strategic Laboratory	Claudio Tavares Sacchi et al
EPI_ISL_1509639,EPI_ISL_1509720	UBS de Auriflama	Instituto Adolfo Lutz, Interdiciplinary Procedures Center, Strategic Laboratory	Claudio Tavares Sacchi et al
EPI_ISL_523990	AMA Jardim Peri	Instituto Adolfo Lutz, Interdiciplinary Procedures Center, Strategic Laboratory	Claudio Tavares Sacchi et al
EPI_ISL_1468426,EPI_ISL_1468427,EPI_ISL_1468411,EPI_ISL_1468463,EPI_ISL_1468429,EPI_ISL_1468430,EPI_ISL_1468472,EPI_ISL_1468473	Centro de Saude II Matao	Instituto Adolfo Lutz, Interdiciplinary Procedures Center, Strategic Laboratory	Claudio Tavares Sacchi et al
EPI_ISL_1468462	Servico Especial de Saude de Araraquara Sesa Araraquara	Instituto Adolfo Lutz, Interdiciplinary Procedures Center, Strategic Laboratory	Claudio Tavares Sacchi et al
EPI_ISL_1468464,EPI_ISL_1468465,EPI_ISL_1468474,EPI_ISL_1493581	Sae servico de Atendimento Especializado	Instituto Adolfo Lutz, Interdiciplinary Procedures Center, Strategic Laboratory	Claudio Tavares Sacchi et al
EPI_ISL_1468466	Santa Casa de Sao Carlos	Instituto Adolfo Lutz, Interdiciplinary Procedures Center, Strategic Laboratory	Claudio Tavares Sacchi et al
EPI_ISL_1468467,EPI_ISL_1468470,EPI_ISL_1468471	Secretaria Municipal de Saude Descalvado	Instituto Adolfo Lutz, Interdiciplinary Procedures Center, Strategic Laboratory	Claudio Tavares Sacchi et al
EPI_ISL_1468428	SAE Servico de Atendimento Especializado	Instituto Adolfo Lutz, Interdiciplinary Procedures Center, Strategic Laboratory	Claudio Tavares Sacchi et al
EPI_ISL_1468468	Secretaria municipal de saude de Itapolis	Instituto Adolfo Lutz, Interdiciplinary Procedures Center, Strategic Laboratory	Claudio Tavares Sacchi et al
EPI_ISL_523991,EPI_ISL_523992,EPI_ISL_527869,EPI_ISL_471549	Hospital Municipal Carmen Prudente	Instituto Adolfo Lutz, Interdiciplinary Procedures Center, Strategic Laboratory	Claudio Tavares Sacchi et al
EPI_ISL_1468469	Secretaria Municipal de Saude Porto Ferreira	Instituto Adolfo Lutz, Interdiciplinary Procedures Center, Strategic Laboratory	Claudio Tavares Sacchi et al
EPI_ISL_527865	Hospital e Maternidade São Cristóvão	Instituto Adolfo Lutz, Interdiciplinary Procedures Center, Strategic Laboratory	Claudio Tavares Sacchi et al
EPI_ISL_1520110,EPI_ISL_1520111,EPI_ISL_1520112	Hospital Municipal Reynaldo Guerra Cajati	Instituto Adolfo Lutz, Interdiciplinary Procedures Center, Strategic Laboratory	Claudio Tavares Sacchi et al
EPI_ISL_1520113	Hospital Santo Antonio de Juquia Juquia	Instituto Adolfo Lutz, Interdiciplinary Procedures Center, Strategic Laboratory	Claudio Tavares Sacchi et al
EPI_ISL_1520114	UBS III de Pariquera Acu Pariquera Acu	Instituto Adolfo Lutz, Interdiciplinary Procedures Center, Strategic Laboratory	Claudio Tavares Sacchi et al
EPI_ISL_1520115,EPI_ISL_1520116	Unidade de Pronto Atendimento UPA	Instituto Adolfo Lutz, Interdiciplinary Procedures Center, Strategic Laboratory	Claudio Tavares Sacchi et al
EPI_ISL_1520117,EPI_ISL_1520118,EPI_ISL_1520119,EPI_ISL_1520120,EPI_ISL_1520121,EPI_ISL_1520122,EPI_ISL_1520123,EPI_ISL_1520124,EPI_ISL_1520125,EPI_ISL_1520126,EPI_ISL_1520127,EPI_ISL_1520128	Centro de Saude II Dr Jose de Felipe Espito Santo do Pinhal SP	Instituto Adolfo Lutz, Interdiciplinary Procedures Center, Strategic Laboratory	Claudio Tavares Sacchi et al
EPI_ISL_527866	PS Municipal Dr Lauro Ribas Braga	Instituto Adolfo Lutz, Interdiciplinary Procedures Center, Strategic Laboratory	Av. Dr. Arnaldo et al
EPI_ISL_1520129,EPI_ISL_1520130,EPI_ISL_1520131,EPI_ISL_1520132,EPI_ISL_1520133,EPI_ISL_1520134,EPI_ISL_1520135,EPI_ISL_1520136,EPI_ISL_1520137,EPI_ISL_735416	Centro de Saude II Dr Jose Paione Mococa	Instituto Adolfo Lutz, Interdiciplinary Procedures Center, Strategic Laboratory	Claudio Tavares Sacchi et al
EPI_ISL_1533692	Santa Casa de Sao Paulo	Instituto Adolfo Lutz, Interdiciplinary Procedures Center, Strategic Laboratory	Claudio Tavares Sacchi et al
EPI_ISL_1533693	Secretaria Municipal de Saude de Ubatuba	Instituto Adolfo Lutz, Interdiciplinary Procedures Center, Strategic Laboratory	Claudio Tavares Sacchi et al
EPI_ISL_1533695	Hospital Municipal Dr Mario Gatti	Instituto Adolfo Lutz, Interdiciplinary Procedures Center, Strategic Laboratory	Claudio Tavares Sacchi et al
EPI_ISL_1533696	Hospital Municipal de Pedreira	Instituto Adolfo Lutz, Interdiciplinary Procedures Center, Strategic Laboratory	Claudio Tavares Sacchi et al
EPI_ISL_1533699,EPI_ISL_2614575	Hospital das Clinicas Luzia de Pinho Melo	Instituto Adolfo Lutz, Interdiciplinary Procedures Center, Strategic Laboratory	Claudio Tavares Sacchi et al
EPI_ISL_1533700	Hospital Estadual de Sapopemba Sao Paulo	Instituto Adolfo Lutz, Interdiciplinary Procedures Center, Strategic Laboratory	Claudio Tavares Sacchi et al
EPI_ISL_1533701,EPI_ISL_1533709,EPI_ISL_1533710	Hospital Estadual de Vila Alpina Org Social Seconci Sao Paulo	Instituto Adolfo Lutz, Interdiciplinary Procedures Center, Strategic Laboratory	Claudio Tavares Sacchi et al
EPI_ISL_1533702,EPI_ISL_1533712,EPI_ISL_1533727,EPI_ISL_471539	Hospital Universitario da USP Sao Paulo	Instituto Adolfo Lutz, Interdiciplinary Procedures Center, Strategic Laboratory	Claudio Tavares Sacchi et al
EPI_ISL_1533703	Pronto Atendimento Sao Jose	Instituto Adolfo Lutz, Interdiciplinary Procedures Center, Strategic Laboratory	Claudio Tavares Sacchi et al
EPI_ISL_1533704	Santa Casa de Atibaia Pro Saude	Instituto Adolfo Lutz, Interdiciplinary Procedures Center, Strategic Laboratory	Claudio Tavares Sacchi et al
EPI_ISL_1533705	Vigilancia em Saude	Instituto Adolfo Lutz, Interdiciplinary Procedures Center, Strategic Laboratory	Claudio Tavares Sacchi et al
EPI_ISL_1533706	PS Mun Santana Lauro Ribas Braga	Instituto Adolfo Lutz, Interdiciplinary Procedures Center, Strategic Laboratory	Claudio Tavares Sacchi et al
EPI_ISL_1533707	Hosp Mun Planalto Waldomiro de Paula	Instituto Adolfo Lutz, Interdiciplinary Procedures Center, Strategic Laboratory	Claudio Tavares Sacchi et al
EPI_ISL_1533708,EPI_ISL_2003113,EPI_ISL_1731577,EPI_ISL_1752640	Hospital Municipal Dr Mario Gatti Campinas	Instituto Adolfo Lutz, Interdiciplinary Procedures Center, Strategic Laboratory	Claudio Tavares Sacchi et al
EPI_ISL_527867	Pronto Socorro Municipal - Balneario São José	Instituto Adolfo Lutz, Interdiciplinary Procedures Center, Strategic Laboratory	Claudio Tavares Sacchi et al
EPI_ISL_1533711,EPI_ISL_693196,EPI_ISL_515527	Hospital Santa Clara	Instituto Adolfo Lutz, Interdiciplinary Procedures Center, Strategic Laboratory	Claudio Tavares Sacchi et al
EPI_ISL_1533713,EPI_ISL_1533717	Unidade de Pronto Atendimento Jd Amanda	Instituto Adolfo Lutz, Interdiciplinary Procedures Center, Strategic Laboratory	Claudio Tavares Sacchi et al
EPI_ISL_1533714	Pronto Socorro Dr Osmar Mesquita	Instituto Adolfo Lutz, Interdiciplinary Procedures Center, Strategic Laboratory	Claudio Tavares Sacchi et al
EPI_ISL_1533716	Vigilancia Em Saude	Instituto Adolfo Lutz, Interdiciplinary Procedures Center, Strategic Laboratory	Claudio Tavares Sacchi et al
EPI_ISL_1533718	Servico de Verificacao de Obitos Svo Guarulhos	Instituto Adolfo Lutz, Interdiciplinary Procedures Center, Strategic Laboratory	Claudio Tavares Sacchi et al
EPI_ISL_527868	Hospital e Maternidade do Braz	Instituto Adolfo Lutz, Interdiciplinary Procedures Center, Strategic Laboratory	Claudio Tavares Sacchi et al
EPI_ISL_1533719	Policlinica Munic da Est Turistica de Holambra	Instituto Adolfo Lutz, Interdiciplinary Procedures Center, Strategic Laboratory	Claudio Tavares Sacchi et al
EPI_ISL_1533720	Santa Casa de Penapolis	Instituto Adolfo Lutz, Interdiciplinary Procedures Center, Strategic Laboratory	Claudio Tavares Sacchi et al
EPI_ISL_1533721	Santa Casa de Aracatuba Hospital Sagrado Coracao De Jesus	Instituto Adolfo Lutz, Interdiciplinary Procedures Center, Strategic Laboratory	Claudio Tavares Sacchi et al
EPI_ISL_1533722	Secretaria Municipal de Saude De Piracaia	Instituto Adolfo Lutz, Interdiciplinary Procedures Center, Strategic Laboratory	Claudio Tavares Sacchi et al
EPI_ISL_1533723	Hospital Geral de Itaquaquecetuba	Instituto Adolfo Lutz, Interdiciplinary Procedures Center, Strategic Laboratory	Claudio Tavares Sacchi et al
EPI_ISL_1533724	Diretoria Municipal de Saude	Instituto Adolfo Lutz, Interdiciplinary Procedures Center, Strategic Laboratory	Claudio Tavares Sacchi et al
EPI_ISL_1533725	Hospital Geral de Guarulhos	Instituto Adolfo Lutz, Interdiciplinary Procedures Center, Strategic Laboratory	Claudio Tavares Sacchi et al
EPI_ISL_1533726	Hospital Estadual de Campanha Covid 19 Barradas	Instituto Adolfo Lutz, Interdiciplinary Procedures Center, Strategic Laboratory	Claudio Tavares Sacchi et al
EPI_ISL_1625972	Ama J Angela	Instituto Adolfo Lutz, Interdiciplinary Procedures Center, Strategic Laboratory	Claudio Tavares Sacchi et al
EPI_ISL_1628344,EPI_ISL_2614580,EPI_ISL_603037	Hospital Geral de Pedreira	Instituto Adolfo Lutz, Interdiciplinary Procedures Center, Strategic Laboratory	Claudio Tavares Sacchi et al
EPI_ISL_1625975	CS II Dr Antonio Vicoso Moreira De Rezende Sumare	Instituto Adolfo Lutz, Interdiciplinary Procedures Center, Strategic Laboratory	Claudio Tavares Sacchi et al
EPI_ISL_1625976	Centro de Saude III de Divinolandia	Instituto Adolfo Lutz, Interdiciplinary Procedures Center, Strategic Laboratory	Claudio Tavares Sacchi et al
EPI_ISL_1625977,EPI_ISL_1625978,EPI_ISL_1625979,EPI_ISL_1625980,EPI_ISL_1625981,EPI_ISL_1625982,EPI_ISL_1625983,EPI_ISL_1625984,EPI_ISL_1625985,EPI_ISL_1625986,EPI_ISL_1625987,EPI_ISL_1625988,EPI_ISL_1625989,EPI_ISL_1625990,EPI_ISL_1625991,EPI_ISL_1625992,EPI_ISL_1625993,EPI_ISL_1625994,EPI_ISL_1625995,EPI_ISL_1625996,EPI_ISL_1625997,EPI_ISL_1625998,EPI_ISL_1625999,EPI_ISL_1626000,EPI_ISL_1626001…	Instituto Adolfo Lutz - Regional de Rio Claro	Instituto Adolfo Lutz, Interdiciplinary Procedures Center, Strategic Laboratory	Claudio Tavares Sacchi et al
EPI_ISL_1628366,EPI_ISL_1715142,EPI_ISL_1493588,EPI_ISL_1493587	CS III de Patrocinio Paulista	Instituto Adolfo Lutz, Interdiciplinary Procedures Center, Strategic Laboratory	Claudio Tavares Sacchi et al
EPI_ISL_1628367,EPI_ISL_1493592	Santa Casa de Guaira	Instituto Adolfo Lutz, Interdiciplinary Procedures Center, Strategic Laboratory	Claudio Tavares Sacchi et al
EPI_ISL_1628368	Centro Medico Social Comunitario Januario Teodoro de Souza	Instituto Adolfo Lutz, Interdiciplinary Procedures Center, Strategic Laboratory	Claudio Tavares Sacchi et al
EPI_ISL_1628369,EPI_ISL_1628379,EPI_ISL_1715140,EPI_ISL_1731576,EPI_ISL_1821205,EPI_ISL_1752639	UPA Dr Luis Atilio Losi Viana Ribeirao Preto	Instituto Adolfo Lutz, Interdiciplinary Procedures Center, Strategic Laboratory	Claudio Tavares Sacchi et al
EPI_ISL_1628370,EPI_ISL_1715139	Sae Servico De Atendimento Especializado	Instituto Adolfo Lutz, Interdiciplinary Procedures Center, Strategic Laboratory	Claudio Tavares Sacchi et al
EPI_ISL_1628371,EPI_ISL_1628377,EPI_ISL_1715141	Centro De Saude II Ibitinga	Instituto Adolfo Lutz, Interdiciplinary Procedures Center, Strategic Laboratory	Claudio Tavares Sacchi et al
EPI_ISL_1628372	Hospital Sao Marcos da Sama Morro Agudo	Instituto Adolfo Lutz, Interdiciplinary Procedures Center, Strategic Laboratory	Claudio Tavares Sacchi et al
EPI_ISL_1628373	UPA De Bebedouro	Instituto Adolfo Lutz, Interdiciplinary Procedures Center, Strategic Laboratory	Claudio Tavares Sacchi et al
EPI_ISL_1628374,EPI_ISL_1715138	Santa Casa De Cravinhos	Instituto Adolfo Lutz, Interdiciplinary Procedures Center, Strategic Laboratory	Claudio Tavares Sacchi et al
EPI_ISL_1628375,EPI_ISL_1628376	Secretaria Municipal de Saude de Guariba	Instituto Adolfo Lutz, Interdiciplinary Procedures Center, Strategic Laboratory	Claudio Tavares Sacchi et al
EPI_ISL_1628378	Vigilancia Epidemiologica Jardinopolis	Instituto Adolfo Lutz, Interdiciplinary Procedures Center, Strategic Laboratory	Claudio Tavares Sacchi et al
EPI_ISL_1628380	Santa Casa De Pitangueiras	Instituto Adolfo Lutz, Interdiciplinary Procedures Center, Strategic Laboratory	Claudio Tavares Sacchi et al
EPI_ISL_1715134	Centro de Saude II Ibitinga	Instituto Adolfo Lutz, Interdiciplinary Procedures Center, Strategic Laboratory	Claudio Tavares Sacchi et al
EPI_ISL_1715135,EPI_ISL_1715136,EPI_ISL_1494923,EPI_ISL_1493589	CS II Dr Jose Ferreira Telles	Instituto Adolfo Lutz, Interdiciplinary Procedures Center, Strategic Laboratory	Claudio Tavares Sacchi et al
EPI_ISL_1715137	Secretaria Municipal De Saude	Instituto Adolfo Lutz, Interdiciplinary Procedures Center, Strategic Laboratory	Claudio Tavares Sacchi et al
EPI_ISL_1707688,EPI_ISL_1731574,EPI_ISL_1752637	UBDS Dr Marco Antonio Sahao Vila Virginia	Instituto Adolfo Lutz, Interdiciplinary Procedures Center, Strategic Laboratory	Claudio Tavares Sacchi et al
EPI_ISL_1715143	Secretaria Municipal de Saude De Guariba	Instituto Adolfo Lutz, Interdiciplinary Procedures Center, Strategic Laboratory	Claudio Tavares Sacchi et al
EPI_ISL_1715144	UBDS Dr Joao Baptista Quartim Central	Instituto Adolfo Lutz, Interdiciplinary Procedures Center, Strategic Laboratory	Claudio Tavares Sacchi et al
EPI_ISL_1715145	UPA de Bebedouro	Instituto Adolfo Lutz, Interdiciplinary Procedures Center, Strategic Laboratory	Claudio Tavares Sacchi et al
EPI_ISL_1731575,EPI_ISL_1752638	Casa de Caridade Sao Vicente de Paulo Cajuru	Instituto Adolfo Lutz, Interdiciplinary Procedures Center, Strategic Laboratory	Claudio Tavares Sacchi et al
EPI_ISL_1821204	Santa Casa de Cravinhos	Instituto Adolfo Lutz, Interdiciplinary Procedures Center, Strategic Laboratory	Claudio Tavares Sacchi et al
EPI_ISL_1821206	Sae Servico de Atendimento Especializado	Instituto Adolfo Lutz, Interdiciplinary Procedures Center, Strategic Laboratory	Claudio Tavares Sacchi et al
EPI_ISL_1821207	Secretaria Municipal de Saúde de Lins	Instituto Adolfo Lutz, Interdiciplinary Procedures Center, Strategic Laboratory	Claudio Tavares Sacchi et al
EPI_ISL_2003111	Pronto Socorro Central de Bauru	Instituto Adolfo Lutz, Interdiciplinary Procedures Center, Strategic Laboratory	Claudio Tavares Sacchi et al
EPI_ISL_1821208	Hospital de Base de Bauru Hospital de Base Setima Regiao	Instituto Adolfo Lutz, Interdiciplinary Procedures Center, Strategic Laboratory	Claudio Tavares Sacchi et al
EPI_ISL_1821209,EPI_ISL_2003112	CS de Paulo de Faria	Instituto Adolfo Lutz, Interdiciplinary Procedures Center, Strategic Laboratory	Claudio Tavares Sacchi et al
EPI_ISL_1821210	Hospital Universitario de Marilia	Instituto Adolfo Lutz, Interdiciplinary Procedures Center, Strategic Laboratory	Claudio Tavares Sacchi et al
EPI_ISL_1821211,EPI_ISL_1821212,EPI_ISL_1821213	Diagnóstico da America S/A	Instituto Adolfo Lutz, Interdiciplinary Procedures Center, Strategic Laboratory	Claudio Tavares Sacchi et al
EPI_ISL_524468,EPI_ISL_527859	Hospital Municipal Vereador Jose Storopolli	Instituto Adolfo Lutz, Interdiciplinary Procedures Center, Strategic Laboratory	Claudio Tavares Sacchi et al
EPI_ISL_1821246,EPI_ISL_1821247,EPI_ISL_1821248,EPI_ISL_1821249,EPI_ISL_1821250,EPI_ISL_1821251,EPI_ISL_1821252,EPI_ISL_1821253,EPI_ISL_1821254,EPI_ISL_1821255,EPI_ISL_1821256,EPI_ISL_1821257,EPI_ISL_1821258,EPI_ISL_1821259,EPI_ISL_1821260,EPI_ISL_1821261,EPI_ISL_1715148,EPI_ISL_1821262,EPI_ISL_1821263,EPI_ISL_1731581,EPI_ISL_1731582,EPI_ISL_1821264,EPI_ISL_1821265,EPI_ISL_1752644,EPI_ISL_1752645	Instituto Adolfo Lutz - Regional de Ribeirao Preto	Instituto Adolfo Lutz, Interdiciplinary Procedures Center, Strategic Laboratory	Claudio Tavares Sacchi et al
EPI_ISL_693198	Santa Casa de Misericordia de Sao Paulo - Hospital Central	Instituto Adolfo Lutz, Interdiciplinary Procedures Center, Strategic Laboratory	Claudio Tavares Sacchi et al
EPI_ISL_693199	Hospital do Servidor Publico Estadual Francisco Morato de Oliveira	Instituto Adolfo Lutz, Interdiciplinary Procedures Center, Strategic Laboratory	Claudio Tavares Sacchi et al
EPI_ISL_524469	Santa Casa de Misericordia de Sao Paulo	Instituto Adolfo Lutz, Interdiciplinary Procedures Center, Strategic Laboratory	Claudio Tavares Sacchi et al
EPI_ISL_534319,EPI_ISL_534320	Hospital do Serv Pub ESTAFCO Morato de Oliveira	Instituto Adolfo Lutz, Interdiciplinary Procedures Center, Strategic Laboratory	Claudio Tavares Sacchi et al
EPI_ISL_1795107	COORDENADORIA MUNICIPAL DE SAUDE DE IRACEMAPOLIS	Instituto Butantan / ESALQ-Piracicaba	Instituto Butantan: Alexander Roberto Precioso et al
EPI_ISL_1795400,EPI_ISL_1795401	LABORATORIO MUNICIPAL DE ANALISES CLINICAS DE RIO CLARO	Instituto Butantan / ESALQ-Piracicaba	Instituto Butantan: Alexander Roberto Precioso et al
EPI_ISL_1795108	SECRETARIA DE SAUDE DE SAO PEDRO	Instituto Butantan / ESALQ-Piracicaba	Instituto Butantan: Alexander Roberto Precioso et al
EPI_ISL_524467,EPI_ISL_515557	Hospital Municipal Dr. Moysés Deutsch	Instituto Adolfo Lutz, Interdiciplinary Procedures Center, Strategic Laboratory	Claudio Tavares Sacchi et al
EPI_ISL_2003134,EPI_ISL_2003135,EPI_ISL_2003136,EPI_ISL_2003137,EPI_ISL_2003138,EPI_ISL_2003139,EPI_ISL_2003140,EPI_ISL_2003141,EPI_ISL_2003142,EPI_ISL_2003143,EPI_ISL_2003144,EPI_ISL_2003145,EPI_ISL_2003146,EPI_ISL_2003147,EPI_ISL_2003148,EPI_ISL_2003149,EPI_ISL_735400,EPI_ISL_735427,EPI_ISL_735430	Instituto Adolfo Lutz - Regional de Santos	Instituto Adolfo Lutz, Interdiciplinary Procedures Center, Strategic Laboratory	Claudio Tavares Sacchi et al
EPI_ISL_2003150,EPI_ISL_2003151	Instituto Adolfo Lutz - Regional de Bauru	Instituto Adolfo Lutz, Interdiciplinary Procedures Center, Strategic Laboratory	Claudio Tavares Sacchi et al
EPI_ISL_1795402	SECRETARIA MUNICIPAL DE SAUDE DE CORDEIROPOLIS	Instituto Butantan / ESALQ-Piracicaba	Instituto Butantan: Alexander Roberto Precioso et al
EPI_ISL_1580504,EPI_ISL_1578740,EPI_ISL_1579258,EPI_ISL_1580269,EPI_ISL_1580502	Laboratório de Biologia Molecular do Hospital das Clínicas da Faculdade de Medicina de Botucatu/SP	Laboratórios de Genômica Funcional (FCA/UNESP) e Biologia Molecular (FMB-HC/UNESP) - Rede de Vigilância Genômica (Vigenômica)/UNESP	Patrícia Akemi Assato et al
EPI_ISL_1795094	VIGILANCIA EPIDEMIOLOGICA DE LEME	Instituto Butantan / ESALQ-Piracicaba	Instituto Butantan: Alexander Roberto Precioso et al
EPI_ISL_1795109	CENTRO DE ESPECIALIDDS MEDICAS IRMA LEOPOLDINA PIRASSUNUNGA	Instituto Butantan / ESALQ-Piracicaba	Instituto Butantan: Alexander Roberto Precioso et al
EPI_ISL_524462	Hospital Metropolitano	Instituto Adolfo Lutz, Interdiciplinary Procedures Center, Strategic Laboratory	Claudio Tavares Sacchi et al
EPI_ISL_2614539	Centro de Diagnostico SECEDI	Instituto Adolfo Lutz, Interdiciplinary Procedures Center, Strategic Laboratory	Claudio Tavares Sacchi et al
EPI_ISL_2614540,EPI_ISL_2614543	IdenGene Medicina Diagnostica SA	Instituto Adolfo Lutz, Interdiciplinary Procedures Center, Strategic Laboratory	Claudio Tavares Sacchi et al
EPI_ISL_2614544,EPI_ISL_2614545,EPI_ISL_2614546,EPI_ISL_2614547,EPI_ISL_2614548,EPI_ISL_2614549,EPI_ISL_2614550,EPI_ISL_2614551,EPI_ISL_2614552,EPI_ISL_2614553,EPI_ISL_2614554,EPI_ISL_2614555,EPI_ISL_2614556,EPI_ISL_2614557,EPI_ISL_2614558,EPI_ISL_2614559,EPI_ISL_2614560,EPI_ISL_2614561,EPI_ISL_2615400,EPI_ISL_2614562,EPI_ISL_2614563,EPI_ISL_2614564	IAL Presidente Prudente	Instituto Adolfo Lutz, Interdiciplinary Procedures Center, Strategic Laboratory	Claudio Tavares Sacchi et al
EPI_ISL_524463,EPI_ISL_2614594	Hospital Regional de Cotia	Instituto Adolfo Lutz, Interdiciplinary Procedures Center, Strategic Laboratory	Claudio Tavares Sacchi et al
EPI_ISL_2614565	Hospital de Base de Sao Jose do Rio Preto	Instituto Adolfo Lutz, Interdiciplinary Procedures Center, Strategic Laboratory	Claudio Tavares Sacchi et al
EPI_ISL_527858	Pronto Atendimento Sancta Maggiore Jardim Paulista	Instituto Adolfo Lutz, Interdiciplinary Procedures Center, Strategic Laboratory	Claudio Tavares Sacchi et al
EPI_ISL_2614566	AMA Dr. Cesar Antunes da Rocha	Instituto Adolfo Lutz, Interdiciplinary Procedures Center, Strategic Laboratory	Claudio Tavares Sacchi et al
EPI_ISL_2614567,EPI_ISL_861656	UPA de Jandira	Instituto Adolfo Lutz, Interdiciplinary Procedures Center, Strategic Laboratory	Claudio Tavares Sacchi et al
EPI_ISL_2614568	PS Jose Ibrahin	Instituto Adolfo Lutz, Interdiciplinary Procedures Center, Strategic Laboratory	Claudio Tavares Sacchi et al
EPI_ISL_2614569	Hospital Universitário da USP	Instituto Adolfo Lutz, Interdiciplinary Procedures Center, Strategic Laboratory	Claudio Tavares Sacchi et al
EPI_ISL_2614570	Hospital Sagrada Família- Unidade Maua	Instituto Adolfo Lutz, Interdiciplinary Procedures Center, Strategic Laboratory	Claudio Tavares Sacchi et al
EPI_ISL_2614571	Pronto-Socorro Municipal Dr. Lauro Ribas Braga	Instituto Adolfo Lutz, Interdiciplinary Procedures Center, Strategic Laboratory	Claudio Tavares Sacchi et al
EPI_ISL_2614572	Hospital Municipal Ermelino Matarazzo	Instituto Adolfo Lutz, Interdiciplinary Procedures Center, Strategic Laboratory	Claudio Tavares Sacchi et al
EPI_ISL_2614573	Pronto Socorro Andre Sacco - Pestana	Instituto Adolfo Lutz, Interdiciplinary Procedures Center, Strategic Laboratory	Claudio Tavares Sacchi et al
EPI_ISL_2614574,EPI_ISL_2614601	UPA Akira Tada	Instituto Adolfo Lutz, Interdiciplinary Procedures Center, Strategic Laboratory	Claudio Tavares Sacchi et al
EPI_ISL_2614576,EPI_ISL_2614579	PS Municipal Dr Alceu Lot	Instituto Adolfo Lutz, Interdiciplinary Procedures Center, Strategic Laboratory	Claudio Tavares Sacchi et al
EPI_ISL_2614577,EPI_ISL_534318,EPI_ISL_693208,EPI_ISL_693209	Hospital Municipal Antonio Giglio	Instituto Adolfo Lutz, Interdiciplinary Procedures Center, Strategic Laboratory	Claudio Tavares Sacchi et al
EPI_ISL_527860	Hospital Municipal de Parelheiros Josanias Castanha Braga	Instituto Adolfo Lutz, Interdiciplinary Procedures Center, Strategic Laboratory	Claudio Tavares Sacchi et al
EPI_ISL_2614578	UBS São Lourenco da Serra	Instituto Adolfo Lutz, Interdiciplinary Procedures Center, Strategic Laboratory	Claudio Tavares Sacchi et al
[truncated: 15,172 more rows]
